# Supplementary material for: Identification of genetic relationships and subspecies signatures in Xylella fastidiosa
Source: BMC Genomics. 2019 Mar 25;20:239. doi: 10.1186/s12864-019-5565-9 (PMC6434890; doi:10.1186/s12864-019-5565-9)
Supplement: Supplementary file 8 — Analysis of (non-)synonymous SNPs in homologs to CDS harboring specific k-mers for selected enriched GOs. (ZIP 549 kb) [file 12864_2019_5565_MOESM8_ESM.zip › Additional-File8/Additional-File8B_Pauca/GO-0005886 0016021/NC_002488.2315/Xfp assembled to xylefa9a5c.fasta]

>xylefa9a5c
---------------------------------------------ATGACTCGTGAGGTCGGGCGCACGAAGTGGAATATTGTGTTGGTCAATGGGTGCTTGTTCATGTTTGCCTTGGTGAGTCTAGCGCCCTTGCTTTGGATGGTGTCTGCGTCATTGATGCCAGCCGGTGAGGCCAGTCGCTTTCCGCCGCCATTTTTTCCTTCTGTGGTGACGTTCGCGAACTACCGTGAGTTGTTTGCGCGCGTTGGTATGGGGCGTTACTTCGTTAACAGTTTGCTGGTGTCGTTATCGATTACATTTGGTTCAGTGCTTTTTAATACGATGGCTGGTTACGCTTTCGCCAAGTTACGTTTTGCTGGTCGTGAACGGGTTTTTCAGTTGCTTCTTACGGCGTTAGTGATCCCAGCACAGGTGGCGATGCTGCCGTTATTTTTGTTGATGAAGCATCTGCATTTGGTCGATAGTTTCGCTGGGGTGATCATGCCAGCGTTGGCGACGGTATTTGGCATTTTTCTGGTTCGGCAGTACGTGCGGGGTATTCCCAATGATCTGATTGAGGCCGCACGCATTGATGGTGCCAGTGAGATGCGGATTTTCTTCCAGATTGTTCTGCCCATGCTGAAACCGGTATTGGTGACGTTAATAACGTTTACGTTCATGGCTTCTTGGAATGATTTTATGTGGCCGTTGATCGTGCTCACTGACCAGGCGCACTACACGTTGCCGGTGACGTTGGCTGCGCTCGCGCGCGAACACGTCATGGATATAGAAATGATGATGGCAGGAGCAGTGGTGACCGTGCTCCCGGTATTGCTGTTGTTCATGCTGTTGCAGCGTTACTACATCCAGGGTTTGTTGCTGGGGAGCGTGAAAGGGTGA
>long-mer9695_(reversed)
GGTGACGACGTTGATGCTGTGCGCTGGACGTAGGAAAGATTTGGTATGACTCGTGAGGTCGGGCGCACGAA-------------------------------------------------------------------------------------------------------------------------------------------------------------------------------------------------------------------------------------------------------------------------------------------------------------------------------------------------------------------------------------------------------------------------------------------------------------------------------------------------------------------------------------------------------------------------------------------------------------------------------------------------------------------------------------------------------------------------------------------------------------------------------------------------------------------------------------------
>xylefa3124
---------------------------------------------ATGACTCGTGAGGTCGGGCGCACGAAGTGGAATATTGTGTTGGTCAATGGGTGCTTGTTCATGTTTGCCTTGGTGAGTCTAGCGCCCTTGCTTTGGATGGTGTCTGCGTCATTGATGCCAGCCGGTGAGGCCAGTCGCTTTCCGCCGCCATTTTTTCCTTCTGTGGTGACGTTTGCGAACTACCGTGAGTTGTTTGCGCGCGTTGGTATGGGGCGTTACTTCGTTAACAGTTTGCTGGTGTCGTTATCGATTACATTTGGTTCAGTGCTTTTTAATACGATGGCTGGTTACGCTTTCGCCAAGTTACGTTTTGCTGGTCGTGAACGGGTTTTTCAGTTGCTTCTTACGGCGTTAGTGATCCCAGCACAGGTGGCGATGCTGCCGTTATTTTTGTTGATGAAGCATCTGCATTTGGTCGATAGTTTCGCTGGGGTGATCATGCCAGCGTTGGCGACGGTATTTGGCATTTTTCTGGTTCGGCAGTACGTGCGGGGTATTCCCAATGATCTGATTGAGGCCGCACGCATTGATGGTGCCAGTGAGATGCGGATTTTCTTCCAGATTGTTCTGCCCATGCTGAAACCGGTATTGGTGACGTTAATAACGTTTACGTTCATGGCGTCTTGGAATGATTTTATGTGGCCGTTGATCGTGCTCACTGACCAGGCGCACTACACGTTGCCGGTGACGTTGGCTGCGCTCGCGCGCGAACACGTCATGGATATAGAAATGATGATGGCAGGAGCAGTGGTGACCGTGCTCCCGGTATTGCTGTTGTTCATGCTGTTGCAGCGTTACTACATCCAGGGTTTGTTGCTGGGGAGCGTGAAAGGGTGA
>xylefa8072
---------------------------------------------ATGACTCGTGAGGTCGGGCGCACGAAGTGGAATATTGTGTTGGTCAATGGGTGCTTGTTCATGTTTGCCTTGGTGAGTCTAGCGCCCTTGCTTTGGATGGTGTCTGCGTCATTGATGCCAGCCGGTGAGGCCAGTCGCTTTCCGCCGCCATTTTTTCCTTCTGTGGTGACGTTCGCGAACTACCGTGAGTTGTTTGCGCGCGTTGGTATGGGGCGTTACTTCGTTAACAGTTTGCTGGTGTCGTTATCGATTACATTTGGTTCAGTGCTTTTTAATACGATGGCTGGTTACGCTTTCGCCAAGTTACGTTTTGCTGGTCGTGAACGGGTTTTTCAGTTGCTTCTTACGGCGTTAGTGATCCCAGCACAGGTGGCGATGCTGCCGTTATTTTTGTTGATGAAGCATCTGCATTTGGTCGATAGTTTCGCTGGGGTGATCATGCCAGCGTTGGCGACGGTATTTGGCATTTTTCTGGTTCGGCAGTACGTGCGGGGTATTCCCAATGATCTGATTGAGGCCGCACGCATTGATGGTGCCAGTGAGATGCGGATTTTCTTCCAGATTGTTCTGCCCATGCTGAAACCGGTATTGGTGACGTTAATAACGTTTACGTTCATGGCGTCTTGGAATGATTTTATGTGGCCGTTGATCGTGCTCACTGACCAGGCGCACTACACGTTGCCGGTGACGTTGGCTGCGCTCGCGCGCGAACACGTCATGGATATAGAAATGATGATGGCAGGAGCAGTGGTGACCGTGCTCCCGGTATTGCTGTTGTTCATGCTGTTGCAGCGTTACTACATCCAGGGTTTGTTGCTGGGGAGCGTGAAAGGGTGA
>xylefaco6c
---------------------------------------------ATGACTCGTGAGGTCGGGCGCACGAAGTGGAATATTGTGTTGGTCAATGGGTGCTTGTTCATGTTTGCCTTGGTGAGTCTAGCGCCCTTGCTTTGGATGGTGTCTGCGTCATTGATGCCAGCCGGTGAGGCCAGTCGCTTTCCGCCGCCATTTTTTCCTTCTGTGGTGACGTTCGCGAACTACCGTGAGTTGTTTGCGCGCGTTGGTATGGGGCGTTACTTCGTTAACAGTTTGCTGGTGTCGTTATCGATTACATTTGGTTCAGTGCTTTTTAATACGATGGCTGGTTACGCTTTCGCCAAGTTACGTTTTGCTGGTCGTGAACGGGTTTTTCAGTTGCTTCTTACGGCGTTAGTGATCCCAGCACAGGTGGCGATGCTGCCGTTATTTTTGTTGATGAAGCATCTGCATTTGGTCGATAGTTTCGCTGGGGTGATCATGCCAGCGTTGGCGACGGTATTTGGCATTTTTCTGGTTCGGCAGTACGTGCGGGGTATTCCCAATGATCTGATTGAGGCCGCACGCATTGATGGTGCCAGTGAGATGCGGATTTTCTTCCAGATTGTTCTGCCCATGCTGAAACCGGTATTGGTGACGTTAATAACGTTTACGTTCATGGCTTCTTGGAATGATTTTATGTGGCCGTTGATCGTGCTCACTGACCAGGCGCACTACACGTTGCCGGTGACGTTGGCTGCGCTCGCGCGCGAACACGTCATGGATATAGAAATGATGATGGCAGGAGCAGTGGTGACCGTGCTCCCGGTATTGCTGTTGTTCATGCTGTTGCAGCGTTACTACATCCAGGGTTTGTTGCTGGGGAGCGTGAAAGGGTGA
>xylefaCOF7
---------------------------------------------ATGACTCGTGAGGTCGGGCGCACGAAGTGGAATATTGTGTTGGTCAATGGGTGCTTGTTCATGTTTGCCTTGGTGAGTCTAGCGCCCTTGCTTTGGATGGTGTCTGCGTCATTGATGCCAGCCGGTGAGGCCAGTCGCTTTCCGCCGCCATTTTTTCCTTCTGTGGTGACGTTCGCGAACTACCGTGAGTTGTTTGCGCGCGTTGGTATGGGGCGTTACTTCGTTAACAGTTTGCTGGTGTCGTTATCGATTACATTTGGTTCAGTGCTTTTTAATACGATGGCTGGTTACGCTTTCGCCAAGTTACGTTTTGCTGGTCGTGAACGGGTTTTTCAGTTGCTTCTTACGGCGTTAGTGATCCCAGCACAGGTGGCGATGCTGCCGTTATTTTTGTTGATGAAGCATCTGCATTTGGTCGATAGTTTCGCTGGGGTGATCATGCCAGCGTTGGCGACGGTATTTGGCATTTTTCTGGTTCGGCAGTACGTGCGGGGTATTCCCAATGATCTGATTGAGGCCGCACGCATTGATGGTGCCAGTGAGATGCGGATTTTCTTCCAGATTGTTCTGCCCATGCTGAAACCGGTATTGGTGACGTTAATAACGTTTACGTTCATGGCTTCTTGGAATGATTTTATGTGGCCGTTGATCGTGCTCACTGACCAGGCGCACTACACGTTGCCGGTGACGTTGGCTGCGCTCGCGCGCGAACACGTCATGGATATAGAAATGATGATGGCAGGAGCAGTGGTGACCGTGCTCCCGGTATTGCTGTTGTTCATGCTGTTGCAGCGTTACTACATCCAGGGTTTGTTGCTGGGGAGCGTGAAAGGGTGA
>xylefacodi
---------------------------------------------ATGACTCGTGAGGTCGGGCGCACGAAGTGGAATATTGTGTTGGTCAATGGGTGCTTGTTCATGTTTGCCTTGGTGAGTCTAGCGCCCTTGCTTTGGATGGTGTCTGCGTCATTGATGCCAGCCGGTGAGGCCAGTCGCTTTCCGCCGCCATTTTTTCCTTCTGTGGTGACGTTCGCGAACTACCGTGAGTTGTTTGCGCGCGTTGGTATGGGGCGTTACTTCGTTAACAGTTTGCTGGTGTCGTTATCGATTACATTTGGTTCAGTGCTTTTTAATACGATGGCTGGTTACGCTTTCGCCAAGTTACGTTTTGCTGGTCGTGAACGGGTTTTTCAGTTGCTTCTTACGGCGTTAGTGATCCCAGCACAGGTGGCGATGCTGCCGTTATTTTTGTTGATGAAGCATCTGCATTTGGTCGATAGTTTCGCTGGGGTGATCATGCCAGCGTTGGCGACGGTATTTGGCATTTTTCTGGTTCGGCAGTACGTGCGGGGTATTCCCAATGATCTGATTGAGGCCGCACGCATTGATGGTGCCAGTGAGATGCGGATTTTCTTCCAGATTGTTCTGCCCATGCTGAAACCGGTATTGGTGACGTTAATAACGTTTACGTTCATGGCTTCTTGGAATGATTTTATGTGGCCGTTGATCGTGCTCACTGACCAGGCGCACTACACGTTGCCGGTGACGTTGGCTGCGCTCGCGCGCGAACACGTCATGGATATAGAAATGATGATGGCAGGAGCAGTGGTGACCGTGCTCCCGGTATTGCTGTTGTTCATGCTGTTGCAGCGTTACTACATCCAGGGTTTGTTGCTGGGGAGCGTGAAAGGGTGA
>xylefaCOF4
---------------------------------------------ATGACTCGTGAGGTCGGGCGCACGAAGTGGAATATTGTGTTGGTCAATGGGTGCTTGTTCATGTTTGCCTTGGTGAGTCTAGCGCCCTTGCTTTGGATGGTGTCTGCGTCATTGATGCCAGCCGGTGAGGCCAGTCGCTTTCCGCCGCCATTTTTTCCTTCTGTGGTGACGTTCGCGAACTACCGTGAGTTGTTTGCGCGCGTTGGTATGGGGCGTTACTTCGTTAACAGTTTGCTGGTGTCGTTATCGATTACATTTGGTTCAGTGCTTTTTAATACGATGGCTGGTTACGCTTTCGCCAAGTTACGTTTTGCTGGTCGTGAACGGGTTTTTCAGTTGCTTCTTACGGCGTTAGTGATCCCAGCACAGGTGGCGATGCTGCCGTTATTTTTGTTGATGAAGCATCTGCATTTGGTCGATAGTTTCGCTGGGGTGATCATGCCAGCGTTGGCGACGGTATTTGGCATTTTTCTGGTTCGGCAGTACGTGCGGGGTATTCCCAATGATCTGATTGAGGCCGCACGCATTGATGGTGCCAGTGAGATGCGGATTTTCTTCCAGATTGTTCTGCCCATGCTGAAACCGGTATTGGTGACGTTAATAACGTTTACGTTCATGGCTTCTTGGAATGATTTTATGTGGCCGTTGATCGTGCTCACTGACCAGGCGCACTACACGTTGCCGGTGACGTTGGCTGCGCTCGCGCGCGAACACGTCATGGATATAGAAATGATGATGGCAGGAGCAGTGGTGACCGTGCTCCCGGTATTGCTGTTGTTCATGCTGTTGCAGCGTTACTACATCCAGGGTTTGTTGCTGGGGAGCGTGAAAGGGTGA
>xylefaco32
---------------------------------------------ATGACTCGTGAGGTCGGGCGCACGAAGTGGAATATTGTGTTGGTCAATGGGTGCTTGTTCATGTTTGCCTTGGTGAGTCTAGCGCCCTTGCTTTGGATGGTGTCTGCGTCATTGATGCCAGCCGGTGAGGCCAGTCGCTTTCCGCCGCCATTTTTTCCTTCTGTGGTGACGTTTGCGAACTACCGTGAGTTGTTTGCGCGCGTTGGTATGGGGCGTTACTTCGTTAACAGTTTGCTGGTGTCGTTATCGATTACATTTGGTTCAGTGCTTTTTAATACGATGGCTGGTTACGCTTTCGCCAAGTTACGTTTTGCTGGTCGTGAACGGGTTTTTCAGTTGCTTCTTACGGCGTTAGTGATCCCAGCACAGGTGGCGATGCTGCCGTTATTTTTGTTGATGAAGCATCTGCATTTGGTCGATAGTTTCGCTGGGGTGATCATGCCAGCGTTGGCGACGGTATTTGGCATTTTTCTGGTTCGGCAGTACGTGCGGGGTATTCCCAATGATCTGATTGAGGCCGCACGCATTGATGGTGCCAGTGAGATGCGGATTTTCTTCCAGATTGTTCTGCCCATGCTGAAACCGGTATTGGTGACGTTAATAACGTTTACGTTCATGGCGTCTTGGAATGATTTTATGTGGCCGTTGATCGTGCTCACTGACCAGGCGCACTACACGTTGCCGGTGACGTTGGCTGCGCTCGCGCGCGAACACGTCATGGATATAGAAATGATGATGGCAGGAGCAGTGGTGACCGTGCTCCCGGTATTGCTGTTGTTCATGCTGTTGCAGCGTTACTACATCCAGGGTTTGTTGCTGGGGAGCGTGAAAGGGTGA
>xylefaCVC6
---------------------------------------------ATGACTCGTGAGGTCGGGCGCACGAAGTGGAATATTGTGTTGGTCAATGGGTGCTTGTTCATGTTTGCCTTGGTGAGTCTAGCGCCCTTGCTTTGGATGGTGTCTGCGTCATTGATGCCAGCCGGTGAGGCCAGTCGCTTTCCGCCGCCATTTTTTCCTTCTGTGGTGACGTTCGCGAACTACCGTGAGTTGTTTGCGCGCGTTGGTATGGGGCGTTACTTCGTTAACAGTTTGCTGGTGTCGTTATCGATTACATTTGGTTCAGTGCTTTTTAATACGATGGCTGGTTACGCTTTCGCCAAGTTACGTTTTGCTGGTCGTGAACGGGTTTTTCAGTTGCTTCTTACGGCGTTAGTGATCCCAGCACAGGTGGCGATGCTGCCGTTATTTTTGTTGATGAAGCATCTGCATTTGGTCGATAGTTTCGCTGGGGTGATCATGCCAGCGTTGGCGACGGTATTTGGCATTTTTCTGGTTCGGCAGTACGTGCGGGGTATTCCCAATGATCTGATTGAGGCCGCACGCATTGATGGTGCCAGTGAGATGCGGATTTTCTTCCAGATTGTTCTGCCCATGCTGAAACCGGTATTGGTGACGTTAATAACGTTTACGTTCATGGCTTCTTGGAATGATTTTATGTGGCCGTTGATCGTGCTCACTGACCAGGCGCACTACACGTTGCCGGTGACGTTGGCTGCGCTCGCGCGCGAACACGTCATGGATATAGAAATGATGATGGCAGGAGCAGTGGTGACCGTGCTCCCGGTATTGCTGTTGTTCATGCTGTTGCAGCGTTACTACATCCAGGGTTTGTTGCTGGGGAGCGTGAAAGGGTGA
>xylefaJa12
---------------------------------------------ATGACTCGTGAGGTCGGGCGCACGAAGTGGAATATTGTGTTGGTCAATGGGTGCTTGTTCATGTTTGCCTTGGTGAGTCTAGCGCCCTTGCTTTGGATGGTGTCTGCGTCATTGATGCCAGCCGGTGAGGCCAGTCGCTTTCCGCCGCCATTTTTTCCTTCTGTGGTGACGTTCGCGAACTACCGTGAGTTGTTTGCGCGCGTTGGTATGGGGCGTTACTTCGTTAACAGTTTGCTGGTGTCGTTATCGATTACATTTGGTTCAGTGCTTTTTAATACGATGGCTGGTTACGCTTTCGCCAAGTTACGTTTTGCTGGTCGTGAACGGGTTTTTCAGTTGCTTCTTACGGCGTTAGTGATCCCAGCACAGGTGGCGATGCTGCCGTTATTTTTGTTGATGAAGCATCTGCATTTGGTCGATAGTTTCGCTGGGGTGATCATGCCAGCGTTGGCGACGGTATTTGGCATTTTTCTGGTTCGGCAGTACGTGCGGGGTATTCCCAATGATCTGATTGAGGCCGCACGCATTGATGGTGCCAGTGAGATGCGGATTTTCTTCCAGATTGTTCTGCCCATGCTGAAACCGGTATTGGTGACGTTAATAACGTTTACGTTCATGGCTTCTTGGAATGATTTTATGTGGCCGTTGATCGTGCTCACTGACCAGGCGCACTACACGTTGCCGGTGACGTTGGCTGCGCTCGCGCGCGAACACGTCATGGATATAGAAATGATGATGGCAGGAGCAGTGGTGACCGTGCTCCCGGTATTGCTGTTGTTCATGCTGTTGCAGCGTTACTACATCCAGGGTTTGTTGCTGGGGAGCGTGAAAGGGTGA
>xylefaCVC1
---------------------------------------------ATGACTCGTGAGGTCGGGCGCACGAAGTGGAATATTGTGTTGGTCAATGGGTGCTTGTTCATGTTTGCCTTGGTGAGTCTAGCGCCCTTGCTTTGGATGGTGTCTGCGTCATTGATGCCAGCCGGTGAGGCCAGTCGCTTTCCGCCGCCATTTTTTCCTTCTGTGGTGACGTTCGCGAACTACCGTGAGTTGTTTGCGCGCGTTGGTATGGGGCGTTACTTCGTTAACAGTTTGCTGGTGTCGTTATCGATTACATTTGGTTCAGTGCTTTTTAATACGATGGCTGGTTACGCTTTCGCCAAGTTACGTTTTGCTGGTCGTGAACGGGTTTTTCAGTTGCTTCTTACGGCGTTAGTGATCCCAGCACAGGTGGCGATGCTGCCGTTATTTTTGTTGATGAAGCATCTGCATTTGGTCGATAGTTTCGCTGGGGTGATCATGCCAGCGTTGGCGACGGTATTTGGCATTTTTCTGGTTCGGCAGTACGTGCGGGGTATTCCCAATGATCTGATTGAGGCCGCACGCATTGATGGTGCCAGTGAGATGCGGATTTTCTTCCAGATTGTTCTGCCCATGCTGAAACCGGTATTGGTGACGTTAATAACGTTTACGTTCATGGCTTCTTGGAATGATTTTATGTGGCCGTTGATCGTGCTCACTGACCAGGCGCACTACACGTTGCCGGTGACGTTGGCTGCGCTCGCGCGCGAACACGTCATGGATATAGAAATGATGATGGCAGGAGCAGTGGTGACCGTGCTCCCGGTATTGCTGTTGTTCATGCTGTTGCAGCGTTACTACATCCAGGGTTTGTTGCTGGGGAGCGTGAAAGGGTGA
>xylefaHib4
---------------------------------------------ATGACTCGTGAGGTCGGGCGCACGAAGTGGAATATTGTGTTGGTCAATGGGTGCTTGTTCATGTTTGCCTTGGTGAGTCTAGCGCCCTTGCTTTGGATGGTGTCTGCGTCATTGATGCCAGCCGGTGAGGCCAGTCGCTTTCCGCCGCCATTTTTTCCTTCTGTGGTGACGTTCGCGAACTACCGTGAGTTGTTTGCGCGCGTTGGTATGGGGCGTTACTTCGTTAACAGTTTGCTGGTGTCGTTATCGATTACATTTGGTTCAGTGCTTTTTAATACGATGGCTGGTTACGCTTTCGCCAAGTTACGTTTTGCTGGTCGTGAACGGGTTTTTCAGTTGCTTCTTACGGCGTTAGTGATCCCAGCACAGGTGGCGATGCTGCCGTTATTTTTGTTGATGAAGCATCTGCATTTGGTCGATAGTTTCGCTGGGGTGATCATGCCAGCGTTGGCGACGGTATTTGGCATTTTTCTGGTTCGGCAGTACGTGCGGGGTATTCCCAATGATCTGATTGAGGCCGCACGCATTGATGGTGCCAGTGAGATGCGGATTTTCTTCCAGATTGTTCTGCCCATGCTGAAACCGGTATTGGTGACGTTAATAACGTTTACGTTCATGGCTTCTTGGAATGATTTTATGTGGCCGTTGATCGTGCTCACTGACCAGGCGCACTACACGTTGCCGGTGACGTTGGCTGCGCTCGCGCGCGAACACGTCATGGATATAGAAATGATGATGGCAGGAGCAGTGGTGACCGTGCTCCCGGTATTGCTGTTGTTCATGCTGTTGCAGCGTTACTACATCCAGGGTTTGTTGCTGGGGAGCGTGAAAGGGTGA
>xylefaOLS8
---------------------------------------------ATGACTCGTGAGGTCGGGCGCACGAAGTGGAATATTGTGTTGGTCAATGGGTGCTTGTTCATGTTTGCCTTGGTGAGTCTAGCGCCCTTGCTTTGGATGGTGTCTGCGTCATTGATGCCAGCCGGTGAGGCCAGTCGCTTTCCGCCGCCATTTTTTCCTTCTGTGGTGACGTTCGCGAACTACCGTGAGTTGTTTGCGCGCGTTGGTATGGGGCGTTACTTCGTTAACAGTTTGCTGGTGTCGTTATCGATTACATTTGGTTCAGTGCTTTTTAATACGATGGCTGGTTACGCTTTCGCCAAGTTACGTTTTGCTGGTCGTGAACGGGTTTTTCAGTTGCTTCTTACGGCGTTAGTGATCCCAGCACAGGTGGCGATGCTGCCGTTATTTTTGTTGATGAAGCATCTGCATTTGGTCGATAGTTTCGCTGGGGTGATCATGCCAGCGTTGGCGACGGTATTTGGCATTTTTCTGGTTCGGCAGTACGTGCGGGGTATTCCCAATGATCTGATTGAGGCCGCACGCATTGATGGTGCCAGTGAGATGCGGATTTTCTTCCAGATTGTTCTGCCCATGCTGAAACCGGTATTGGTGACGTTAATAACGTTTACGTTCATGGCTTCTTGGAATGATTTTATGTGGCCGTTGATCGTGCTCACTGACCAGGCGCACTACACGTTGCCGGTGACGTTGGCTGCGCTCGCGCGCGAACACGTCATGGATATAGAAATGATGATGGCAGGAGCAGTGGTGACCGTGCTCCCGGTATTGCTGTTGTTCATGCTGTTGCAGCGTTACTACATCCAGGGTTTGTTGCTGGGGAGCGTGAAAGGGTGA
>xylefaOLS9
---------------------------------------------ATGACTCGTGAGGTCGGGCGCACGAAGTGGAATATTGTGTTGGTCAATGGGTGCTTGTTCATGTTTGCCTTGGTGAGTCTAGCGCCCTTGCTTTGGATGGTGTCTGCGTCATTGATGCCAGCCGGTGAGGCCAGTCGCTTTCCGCCGCCATTTTTTCCTTCTGTGGTGACGTTCGCGAACTACCGTGAGTTGTTTGCGCGCGTTGGTATGGGGCGTTACTTCGTTAACAGTTTGCTGGTGTCGTTATCGATTACATTTGGTTCAGTGCTTTTTAATACGATGGCTGGTTACGCTTTCGCCAAGTTACGTTTTGCTGGTCGTGAACGGGTTTTTCAGTTGCTTCTTACGGCGTTAGTGATCCCAGCACAGGTGGCGATGCTGCCGTTATTTTTGTTGATGAAGCATCTGCATTTGGTCGATAGTTTCGCTGGGGTGATCATGCCAGCGTTGGCGACGGTATTTGGCATTTTTCTGGTTCGGCAGTACGTGCGGGGTATTCCCAATGATCTGATTGAGGCCGCACGCATTGATGGTGCCAGTGAGATGCGGATTTTCTTCCAGATTGTTCTGCCCATGCTGAAACCGGTATTGGTGACGTTAATAACGTTTACGTTCATGGCTTCTTGGAATGATTTTATGTGGCCGTTGATCGTGCTCACTGACCAGGCGCACTACACGTTGCCGGTGACGTTGGCTGCGCTCGCGCGCGAACACGTCATGGATATAGAAATGATGATGGCAGGAGCAGTGGTGACCGTGCTCCCGGTATTGCTGTTGTTCATGCTGTTGCAGCGTTACTACATCCAGGGTTTGTTGCTGGGGAGCGTGAAAGGGTGA
>xylefaPr8x
---------------------------------------------ATGACTCGTGAGGTCGGGCGCACGAAGTGGAATATTGTGTTGGTCAATGGGTGCTTGTTCATGTTTGCCTTGGTGAGTCTAGCGCCCTTGCTTTGGATGGTGTCTGCGTCATTGATGCCAGCCGGTGAGGCCAGTCGCTTTCCGCCGCCATTTTTTCCTTCTGTGGTGACGTTCGCGAACTACCGTGAGTTGTTTGCGCGCGTTGGTATGGGGCGTTACTTCGTTAACAGTTTGCTGGTGTCGTTATCGATTACATTTGGTTCAGTGCTTTTTAATACGATGGCTGGTTACGCTTTCGCCAAGTTACGTTTTGCTGGTCGTGAACGGGTTTTTCAGTTGCTTCTTACGGCGTTAGTGATCCCAGCACAGGTGGCGATGCTGCCGTTATTTTTGTTGATGAAGCATCTGCATTTGGTCGATAGTTTCGCTGGGGTGATCATGCCAGCGTTGGCGACGGTATTTGGCATTTTTCTGGTTCGGCAGTACGTGCGGGGTATTCCCAATGATCTGATTGAGGCCGCACGCATTGATGGTGCCAGTGAGATGCGGATTTTCTTCCAGATTGTTCTGCCCATGCTGAAACCGGTATTGGTGACGTTAATAACGTTTACGTTCATGGCTTCTTGGAATGATTTTATGTGGCCGTTGATCGTGCTCACTGACCAGGCGCACTACACGTTGCCGGTGACGTTGGCTGCGCTCGCGCGCGAACACGTCATGGATATAGAAATGATGATGGCAGGAGCAGTGGTGACCGTGCTCCCGGTATTGCTGTTGTTCATGCTGTTGCAGCGTTACTACATCCAGGGTTTGTTGCTGGGGAGCGTGAAAGGGTGA
>xylefasFb7
---------------------------------------------ATGACTCGTGAGGTCGGGCGCACGAAGTGGAATATTGTGTTGGTCAATGGGTGCTTGTTCATGTTTGCCTTGGTGAGTCTAGCGCCCTTGCTTTGGATGGTGTCTGCGTCATTGATGCCAGCCGGTGAGGCCAGTCGCTTTCCGCCGCCATTTTTTCCTTCTGTGGTGACGTTCGCGAACTACCGTGAGTTGTTTGCGCGCGTTGGTATGGGGCGTTACTTCGTTAACAGTTTGCTGGTGTCGTTATCGATTACATTTGGTTCAGTGCTTTTTAATACGATGGCTGGTTACGCTTTCGCCAAGTTACGTTTTGCTGGTCGTGAACGGGTTTTTCAGTTGCTTCTTACGGCGTTAGTGATCCCAGCACAGGTGGCGATGCTGCCGTTATTTTTGTTGATGAAGCATCTGCATTTGGTCGATAGTTTCGCTGGGGTGATCATGCCAGCGTTGGCGACGGTATTTGGCATTTTTCTGGTTCGGCAGTACGTGCGGGGTATTCCCAATGATCTGATTGAGGCCGCACGCATTGATGGTGCCAGTGAGATGCGGATTTTCTTCCAGATTGTTCTGCCCATGCTGAAACCGGTATTGGTGACGTTAATAACGTTTACGTTCATGGCTTCTTGGAATGATTTTATGTGGCCGTTGATCGTGCTCACTGACCAGGCGCACTACACGTTGCCGGTGACGTTGGCTGCGCTCGCGCGCGAACACGTCATGGATATAGAAATGATGATGGCAGGAGCAGTGGTGACCGTGCTCCCGGTATTGCTGTTGTTCATGCTGTTGCAGCGTTACTACATCCAGGGTTTGTTGCTGGGGAGCGTGAAAGGGTGA
>xylefa1199
---------------------------------------------ATGACTCGTGAGGTCGGGCGCACGAAGTGGAATATTGTGTTGGTCAATGGGTGCTTGTTCATGTTTGCCTTGGTGAGTCTAGCGCCCTTGCTTTGGATGGTGTCTGCGTCATTGATGCCAGCCGGTGAGGCCAGTCGCTTTCCGCCGCCATTTTTTCCTTCTGTGGTGACGTTCGCGAACTACCGTGAGTTGTTTGCGCGCGTTGGTATGGGGCGTTACTTCGTTAACAGTTTGCTGGTGTCGTTATCGATTACATTTGGTTCAGTGCTTTTTAATACGATGGCTGGTTACGCTTTCGCCAAGTTACGTTTTGCTGGTCGTGAACGGGTTTTTCAGTTGCTTCTTACGGCGTTAGTGATCCCAGCACAGGTGGCGATGCTGCCGTTATTTTTGTTGATGAAGCATCTGCATTTGGTCGATAGTTTCGCTGGGGTGATCATGCCAGCGTTGGCGACGGTATTTGGCATTTTTCTGGTTCGGCAGTACGTGCGGGGTATTCCCAATGATCTGATTGAGGCCGCACGCATTGATGGTGCCAGTGAGATGCGGATTTTCTTCCAGATTGTTCTGCCCATGCTGAAACCGGTATTGGTGACGTTAATAACGTTTACGTTCATGGCTTCTTGGAATGATTTTATGTGGCCGTTGATCGTGCTCACTGACCAGGCGCACTACACGTTGCCGGTGACGTTGGCTGCGCTCGCGCGCGAACACGTCATGGATATAGAAATGATGATGGCAGGAGCAGTGGTGACCGTGCTCCCGGTATTGCTGTTGTTCATGCTGTTGCAGCGTTACTACATCCAGGGTTTGTTGCTGGGGAGCGTGAAAGGGTGA
>xylefaU24D
---------------------------------------------ATGACTCGTGAGGTCGGGCGCACGAAGTGGAATATTGTGTTGGTCAATGGGTGCTTGTTCATGTTTGCCTTGGTGAGTCTAGCGCCCTTGCTTTGGATGGTGTCTGCGTCATTGATGCCAGCCGGTGAGGCCAGTCGCTTTCCGCCGCCATTTTTTCCTTCTGTGGTGACGTTCGCGAACTACCGTGAGTTGTTTGCGCGCGTTGGTATGGGGCGTTACTTCGTTAACAGTTTGCTGGTGTCGTTATCGATTACATTTGGTTCAGTGCTTTTTAATACGATGGCTGGTTACGCTTTCGCCAAGTTACGTTTTGCTGGTCGTGAACGGGTTTTTCAGTTGCTTCTTACGGCGTTAGTGATCCCAGCACAGGTGGCGATGCTGCCGTTATTTTTGTTGATGAAGCATCTGCATTTGGTCGATAGTTTCGCTGGGGTGATCATGCCAGCGTTGGCGACGGTATTTGGCATTTTTCTGGTTCGGCAGTACGTGCGGGGTATTCCCAATGATCTGATTGAGGCCGCACGCATTGATGGTGCCAGTGAGATGCGGATTTTCTTCCAGATTGTTCTGCCCATGCTGAAACCGGTATTGGTGACGTTAATAACGTTTACGTTCATGGCTTCTTGGAATGATTTTATGTGGCCGTTGATCGTGCTCACTGACCAGGCGCACTACACGTTGCCGGTGACGTTGGCTGCGCTCGCGCGCGAACACGTCATGGATATAGAAATGATGATGGCAGGAGCAGTGGTGACCGTGCTCCCGGTATTGCTGTTGTTCATGCTGTTGCAGCGTTACTACATCCAGGGTTTGTTGCTGGGGAGCGTGAAAGGGTGA
>long-mer9694_(reversed)
--------------------------------------------------------------------------------TGTGTTGGTCAATGGGTGCTTGTTCATGTTTGCCTTGGTGAGTCTAGCGCCCTTGCTTTGGATGGTGTCTGCGTCATTGATGCCAGCCGGTGAGGCCAGTCGCTTTCCG---------------------------------------------------------------------------------------------------------------------------------------------------------------------------------------------------------------------------------------------------------------------------------------------------------------------------------------------------------------------------------------------------------------------------------------------------------------------------------------------------------------------------------------------------------------------------------------------------------------------------------------------------------------------------------------------------------------------
>long-mer9693_(reversed)
--------------------------------------------------------------------------------------------------------------------------------------------------------------------------------------------------------------------------------------------------GCGCGTTGGTATGGGGCGTTACTTCGTTAACAGTTTGCTGGTG---------------------------------------------------------------------------------------------------------------------------------------------------------------------------------------------------------------------------------------------------------------------------------------------------------------------------------------------------------------------------------------------------------------------------------------------------------------------------------------------------------------------------------------------------------------------------------------------------------------------
>long-mer9692_(reversed)
-------------------------------------------------------------------------------------------------------------------------------------------------------------------------------------------------------------------------------------------------------------------------------------------------------------------------------------------------CTTTCGCCAAGTTACGTTTTGCTGGTCGTGAACGGGTTTTTCA----------------------------------------------------------------------------------------------------------------------------------------------------------------------------------------------------------------------------------------------------------------------------------------------------------------------------------------------------------------------------------------------------------------------------------------------------------------------------------------------------------------------
>long-mer9691_(reversed)
------------------------------------------------------------------------------------------------------------------------------------------------------------------------------------------------------------------------------------------------------------------------------------------------------------------------------------------------------------------------------------------------------------------ATCCCAGCACAGGTGGCGATGCTGCCGTTATTTTTGTTGATGAAGCATCTGCATTTGGTCGATAGTTTCGCTGGGGTGATCATGCCAGCGTTGGCGACGGTATTTGGCATT---------------------------------------------------------------------------------------------------------------------------------------------------------------------------------------------------------------------------------------------------------------------------------------------------------------------------------------------------------------------------------
>long-mer9690_(reversed)
------------------------------------------------------------------------------------------------------------------------------------------------------------------------------------------------------------------------------------------------------------------------------------------------------------------------------------------------------------------------------------------------------------------------------------------------------------------------------------------------------------------------------------------------------------------------------------------------------------------------------------CTGCCCATGCTGAAACCGGTATTGGTGACGTTAATAACGTTTA-----------------------------------------------------------------------------------------------------------------------------------------------------------------------------------------------------------------------------------
>long-mer9689_(reversed)
--------------------------------------------------------------------------------------------------------------------------------------------------------------------------------------------------------------------------------------------------------------------------------------------------------------------------------------------------------------------------------------------------------------------------------------------------------------------------------------------------------------------------------------------------------------------------------------------------------------------------------------------------------------------------------------------------TGATTTTATGTGGCCGTTGATCGTGCTCACTGACCAGGCGCAC---------------------------------------------------------------------------------------------------------------------------------------------------------------------
>long-mer9688_(reversed)
-----------------------------------------------------------------------------------------------------------------------------------------------------------------------------------------------------------------------------------------------------------------------------------------------------------------------------------------------------------------------------------------------------------------------------------------------------------------------------------------------------------------------------------------------------------------------------------------------------------------------------------------------------------------------------------------------------------------------------------------------------------------------------------------------------------GATGGCAGGAGCAGTGGTGACCGTGCTCCCGGTATTGCTGTTG------------------------------------------------------------
