# Supplementary material for: Identification of genetic relationships and subspecies signatures in Xylella fastidiosa
Source: BMC Genomics. 2019 Mar 25;20:239. doi: 10.1186/s12864-019-5565-9 (PMC6434890; doi:10.1186/s12864-019-5565-9)
Supplement: Supplementary file 8 — Analysis of (non-)synonymous SNPs in homologs to CDS harboring specific k-mers for selected enriched GOs. (ZIP 549 kb) [file 12864_2019_5565_MOESM8_ESM.zip › Additional-File8/Additional-File8B_Pauca/GO-0005886 0016021/NC_002488.2316/Clade III assembled to xylefa9a5c.fasta]

>xylefa9a5c
ATGAGGCGGGCTTCTTTGGCGGGCTGGGTGTTTGCTGGTCCTGCGGTGTTGGTGATCGGGATGTTCTTCGGTGTGCCGGTATTGATGGCGTTGGTACTCAGTTTGACCGATTTCGATTTGTACGCTCTGGCCAATCCGATGTATCTGCGTTTTGTTGGATTGGATAATTATCTGGAGTTGTTGCATACCCCGTTGTTCTGGAAGGCGCTGTGGAATACGACCTATTTTGTGCTGCTGGGGATGCCGATGTCGATTACGGTGTCGCTGGGAGCTGCGTTGTTGTTGAATTCAAGAGCGGCGCGTTTTAAGGGATTGTTTCGCACCGTGTTGTTTGCTCCGGTGGTGACGACGCTGGTTGCTGTCGCGCTGATTTGGCGTTACTTGTTTCACCTGAAGTATGGGGTGGTGAATTGGCTGCTGAATTGTGTTGGCATTCATCCAATTGATTGGTTGGGTGATCCGCATTTGGCGATGCCGATGATCATGCTGTTCGCGGTGTGGAAGAACTTTGGCTACAACATGGTGATTTTTTTGGCTGGTTTGCAGGCGATTCCACAGGATCTGTACGAGGCTGCGCGCATTGATGGCGCGTCCAAATGGCAGCAATTCCTGCATATCACGTTGCCGATGCTGGGGCCTGTGCTGATGGTGGTTGGGATTATCACGGTATCTGGCTATTTCCAGTTGTTTGCAGAGCCTTATGTGATGACTCGAGGGGATCCTCTACAAAGTACGGTCAGTGTGCTGTATTTCATGTTTGAGGAGGGTTTTAAGTGGTGGAATCTGGGACGTGCTTCTGCTGTCGCGTTTCTGTTGTTTTTGGTTGTTCTTGGGGTGACGACGTTGATGCTGTGCGCTGGACGTAGGAAAGATTTGGTATGA----------------------
>xylefa3579
ATGAGGCGGGCTTCTTTGGTGGGTTGGGTGTTTGCTGGTCCTGCGGTGTTGGTTATCGGGATGTTCTTCGGTGTGCCGGTGTTGATGGCGTTGGCGCTCAGTTTGACCGATTTCGATTTGTATGCTCTGGGCAATCCGATGTATCTGCGTTTTGTTGGATTGGATAATTATCTGGAGTTGTTGCACACCCCGTTGTTCTGGAAGTCGCTGTGGAATACGACCTATTTTGTGCTGCTGGGGATGCCGATGTCGATTATGGTGTCTCTGGGAGCTGCGTTGCTGCTGAATTCAAGAGCGGCGCGTTTTAAGGGATTGTTTCGCACCGTGTTGTTTGCTCCGGTGGTGACGACGCTGGTAGCTGTCGCGCTGATTTGGCGTTATCTGTTTCACCTGAAGTATGGGGTGGTGAATTGGCTGCTGAATTGTGTTGGTATTCATCCAATTGATTGGTTGGGTGATCCGCCTTTGGCGATGCCGATGATCATGTTGTTCGCGGTGTGGAAGAACTTTGGCTACAACATGGTGATTTTTCTGGCCGGGTTGCAGGCGATTCCACAGGATCTGTACGAGGCTGCGCGCATTGATGGCGCGTCCAAATGGCAGCAATTCTTGCATATCACGTTTCCGATGCTGGGGCCTGTGCTGATGGTGGTTGGGATTATCACGGTATCCGGCTATTTCCAGTTGTTTGCAGAGCCTTATGTGATGACCCGAGGGGATCCTCTACAGAGTACGGTCAGTGTGCTGTATTTCATGTTTGAGGAGGGTTTTAAGTGGTGGAATCTGGGACGTGCTTCTGCTGTCGCGTTTCTGTTGTTTTTGGTTGTTCTTGGGGTGACGACGTTGATGCTGTGTGCTGGACGTAGGAAAGATTTGGTATGA----------------------
>xylefa4627
ATGAGGCGGGCTTCTTTGGTGGGCTGGGTGTTTGCTGGTCCTGCGGTGTTGGTGATCGGGATGTTCTTCGGTGTGCCGGTGTTGATGGCGTTGGCGCTCAGTTTGACCGATTTCGATTTGTATGCTCTGGGCAATCCGATGTATCTGCGCTTTGTTGGATTGGATAATTATCTGGAGTTGTTGCACACCCCGTTGTTCTGGAAGTCGCTTTGGAATACGACCTATTTTGTGCTGCTGGGGATGCCGATGTCGATTACGGTGTCTCTGGGAGCTGCGTTGCTGCTGAATTCAAGAGCGGCGCGTTTTAAGGGATTGTTTCGCACCGTGTTGTTTGCTCCGGTGGTGACGACGCTGGTAGCTGTCGCGCTGATTTGGCGTTATCTGTTTCACCTGAAGTATGGGGTGGTGAATTGGCTGCTGAATTGTGTTGGTATTCATCCAATTGATTGGTTGGGTGATCCGCGTTTGGCGATGCCGATGATCATGTTGTTCGCGGTGTGGAAGAACTTTGGCTACAACATGGTGATTTTTTTGGCCGGGTTGCAGGCGATTCCACAGGATCTGTACGAGGCTGCGCGCATTGATGGCGCGTCCAAATGGCAGCAATTCTTGCATATCACGTTGCCGATGCTGGGGCCTGTGCTGATGGTGGTTGGGATTATCACGGTATCCGGCTATTTCCAGTTGTTTGCAGAGCCTTATGTGATGACCCGAGGGGATCCTCTACAGAGTACGGTCAGTGTGCTGTATTTCATGTTTGAGGAGGGTTTTAAGTGGTGGAATCTGGGACGTGCTTCTGCTGTCGCGTTTCTGTTGTTTTTGGTTGTTCTTGGGGTGACGACGTTGATGTTGTGCGCTGGACGTAGGAAAGATTTGGTATGA----------------------
>xylefa7969
ATGAGGCGGGCTTCTTTGGTGGGTTGGGTGTTTGCTGGTCCTGCGGTGTTGGTTATCGGGATGTTCTTCGGTGTGCCGGTGTTGATGGCGTTGGCGCTCAGTTTGACCGATTTCGATTTGTATGCTCTGGGCAATCCGATGTATCTGCGTTTTGTTGGATTGGATAATTATCTGGAGTTGTTGCACACCCCGTTGTTCTGGAAGTCGCTGTGGAATACGACCTATTTTGTGCTGCTGGGGATGCCGATGTCGATTATGGTGTCTCTGGGAGCTGCGTTGCTGCTGAATTCAAGAGCGGCGCGTTTTAAGGGATTGTTTCGCACCGTGTTGTTTGCTCCGGTGGTGACGACGCTGGTAGCTGTCGCGCTGATTTGGCGTTATCTGTTTCACCTGAAGTATGGGGTGGTGAATTGGCTGCTGAATTGTGTTGGTATTCATCCAATTGATTGGTTGGGTGATCCGCCTTTGGCGATGCCGATGATCATGTTGTTCGCGGTGTGGAAGAACTTTGGCTACAACATGGTGATTTTTCTGGCCGGGTTGCAGGCGATTCCACAGGATCTGTACGAGGCTGCGCGCATTGATGGCGCGTCCAAATGGCAGCAATTCTTGCATATCACGTTTCCGATGCTGGGGCCTGTGCTGATGGTGGTTGGGATTATCACGGTATCCGGCTATTTCCAGTTGTTTGCAGAGCCTTATGTGATGACCCGAGGGGATCCTCTACAGAGTACGGTCAGTGTGCTGTATTTCATGTTTGAGGAGGGTTTTAAGTGGTGGAATCTGGGACGTGCTTCTGCTGTCGCGTTTCTGTTGTTTTTGGTTGTTCTTGGGGTGACGACGTTGATGCTGTGTGCTGGACGTAGGAAAGATTTGGTATGA----------------------
>xylefa8071
ATGAGGCGGGCTTCTTTGGTGGGTTGGGTGTTTGCTGGTCCTGCGGTGTTGGTTATCGGGATGTTCTTCGGTGTGCCGGTGTTGATGGCGTTGGCGCTCAGTTTGACCGATTTCGATTTGTATGCTCTGGGCAATCCGATGTATCTGCGTTTTGTTGGATTGGATAATTATCTGGAGTTGTTGCACACCCCGTTGTTCTGGAAGTCGCTGTGGAATACGACCTATTTTGTGCTGCTGGGGATGCCGATGTCGATTATGGTGTCTCTGGGAGCTGCGTTGCTGCTGAATTCAAGAGCGGCGCGTTTTAAGGGATTGTTTCGCACCGTGTTGTTTGCTCCGGTGGTGACGACGCTGGTAGCTGTCGCGCTGATTTGGCGTTATCTGTTTCACCTGAAGTATGGGGTGGTGAATTGGCTGCTGAATTGTGTTGGTATTCATCCAATTGATTGGTTGGGTGATCCGCGTTTGGCGATGCCGATGATCATGTTGTTCGCGGTGTGGAAGAACTTTGGCTACAACATGGTGATTTTTCTGGCCGGGTTGCAGGCGATTCCACAGGATCTGTACGAGGCTGCGCGCATTGATGGCGCGTCCAAATGGCAGCAATTCTTGCATATCACGTTTCCGATGCTGGGGCCTGTGCTGATGGTGGTTGGGATTATCACGGTATCCGGCTATTTCCAGTTGTTTGCAGAGCCTTATGTGATGACCCGAGGGGATCCTCTACAGAGTACGGTCAGTGTGCTGTATTTCATGTTTGAGGAGGGTTTTAAGTGGTGGAATCTGGGACGTGCTTCTGCTGTCGCGTTTCTGTTGTTTTTGGTTGTTCTTGGGGTGACGACGTTGATGCTGTGTGCTGGACGTAGGAAAGATTTGGTATGA----------------------
>xylefa8073
ATGAGGCGGGCTTCTTTGGTGGGCTGGGTGTTTGCTGGTCCTGCGGTGTTGGTGATCGGGATGTTCTTCGGTGTGCCGGTGTTGATGGCGTTGGCGCTCAGTTTGACCGATTTCGATTTGTATGCTCTGGGCAATCCGATGTATCTGCGTTTTGTTGGATTGGATAATTATCTGGAGTTGTTGCACACCCCGTTGTTCTGGAAGTCGCTGTGGAATACGACCTATTTTGTGCTGCTGGGGATGCCGATGTCGATTATGGTGTCTCTGGGAGCTGCGTTGCTGCTGAATTCAAGAGCGGCGCGTTTTAAGGGATTGTTTCGCACCGTGTTGTTTGCTCCGGTGGTGACGACGCTGGTAGCTGTCGCGCTGATTTGGCGTTATCTGTTTCACCTGAAGTATGGGGTGGTGAATTGGCTGCTGAATTGTGTTGGTATTCATCCAATTGATTGGTTGGGTGATCCGCGTTTGGCGATGCCGATGATCATGTTGTTCGCGGTGTGGAAGAACTTTGGCTACAACATGGTGATTTTTCTGGCCGGGTTGCAGGCGATTCCACAGGATCTGTACGAGGCTGCGCGCATTGATGGCGCGTCCAAATGGCAGCAATTCTTGCATATCACGTTGCCGATGCTGGGGCCTGTGCTGATGGTGGTTGGGATTATCACGGTATCCGGCTATTTCCAGTTGTTTGCAGAGCCTTATGTGATGACCCGAGGGGATCCTCTACAGAGTACGGTCAGTGTGCTGTATTTCATGTTTGAGGAGGGTTTTAAGTGGTGGAATCTGGGACGTGCTTCTGCTGTCGCGTTTCTGTTGTTTTTGGTTGTTCTTGGGGTGACGACGTTGATGCTGTGTGCTGGACGTAGGAAAGATTTGGTATGA----------------------
>xylefa8082
ATGAGGCGGGCTTCTTTGGTGGGTTGGGTGTTTGCTGGTCCTGCGGTGTTGGTTATCGGGATGTTCTTCGGTGTGCCGGTGTTGATGGCGTTGGCGCTCAGTTTGACCGATTTCGATTTGTATGCTCTGGGCAATCCGATGTATCTGCGTTTTGTTGGATTGGATAATTATCTGGAGTTGTTGCACACCCCGTTGTTCTGGAAGTCGCTGTGGAATACGACCTATTTTGTGCTGCTGGGGATGCCGATGTCGATTATGGTGTCTCTGGGAGCTGCGTTGCTGCTGAATTCAAGAGCGGCGCGTTTTAAGGGATTGTTTCGCACCGTGTTGTTTGCTCCGGTGGTGACGACGCTGGTAGCTGTCGCGCTGATTTGGCGTTATCTGTTTCACCTGAAGTATGGGGTGGTGAATTGGCTGCTGAATTGTGTTGGTATTCATCCAATTGATTGGTTGGGTGATCCGCCTTTGGCGATGCCGATGATCATGTTGTTCGCGGTGTGGAAGAACTTTGGCTACAACATGGTGATTTTTCTGGCCGGGTTGCAGGCGATTCCACAGGATCTGTACGAGGCTGCGCGCATTGATGGCGCGTCCAAATGGCAGCAATTCTTGCATATCACGTTTCCGATGCTGGGGCCTGTGCTGATGGTGGTTGGGATTATCACGGTATCCGGCTATTTCCAGTTGTTTGCAGAGCCTTATGTGATGACCCGAGGGGATCCTCTACAGAGTACGGTCAGTGTGCTGTATTTCATGTTTGAGGAGGGTTTTAAGTGGTGGAATCTGGGACGTGCTTCTGCTGTCGCGTTTCTGTTGTTTTTGGTTGTTCTTGGGGTGACGACGTTGATGCTGTGTGCTGGACGTAGGAAAGATTTGGTATGA----------------------
>xylefaAnn1
ATGAGGCGGGCTTCTTTGGTGGGCTGGGTGTTTGCTGGTCCTGCGGTGTTGGTGATCGGGATGTTCTTCGGTGTGCCGGTGTTGATGGCGTTGGTGCTCAGTTTGACCGATTTCGATTTGTATGCTCTGGGCAATCCGATGTATCTGCGCTTTGTTGGATTGGATAATTATCTGGAGTTGTTGCACACCCCGTTGTTCTGGAAGTCGCTGTGGAATACGACCTATTTTGTGCTGCTGGGGATGCCGATGTCGATTACGGTGTCTCTGGGAGCTGCGTTGCTGCTGAATTCAAGAGCGGCGCGTTTTAAGGGATTGTTTCGCACCGTGTTGTTTGCTCCGGTGGTGACGACGCTGGTAGCTGTCGCGCTGATTTGGCGTTATCTGTTTCACCTGAAGTATGGGGTGGTGAATTGGTTGCTGAATTGTGTTGGCATTCATCCAATCGATTGGTTGGGTGATCCGCATTTGGCGATGCCGATGATCATGCTGTTCGCGGTGTGGAAGAATTTTGGCTACAACATGGTGATTTTTTTGGCCGGGTTGCAGGCAATTCCGCAGGATCTATACGAGGCTGCGCGCATTGATGGCGCGTCCAAATGGCAGCAATTCTTGCATATCACGTTGCCGATGCTGGGGCCTGTGCTGATGGTAGTTGGGATTATCACGGTATCCGGCTATTTCCAGTTGTTTGCAGAGCCTTATGTGATGACCCGAGGGGATCCTCTACAGAGTACGGTCAGTGTGCTGTATTTCATGTTTGAGGAGGGTTTTAAGTGGTGGAATCTGGGACGTGCTTCTGCTGTCGCGTTTCTGTTGTTTTTGGTTGTTCTTGGGGTGACGACGTTGATGCTGTGTGCTGGACGTAGGAAAAATTTGGTATGA----------------------
>xylefaco33
ATGAGGCGGGCTTCTTTGGTGGGCTGGGTGTTTGCTGGTCCTGCGGTGTTGGTGATCGGGATGTTCTTCGGTGTGCCGGTGTTGATGGCGTTGGCGCTCAGTTTGACCGATTTCGATTTGTATGCTCTGGGCAATCCGATGTATCTGCGCTTTGTTGGATTGGATAATTATCTGGAGTTGTTGCACACCCCGTTGTTCTGGAAGTCGCTTTGGAATACGACCTATTTTGTGCTGCTGGGGATGCCGATGTCGATTACGGTGTCTCTGGGAGCTGCGTTGCTGCTGAATTCAAGAGCGGCGCGTTTTAAGGGATTGTTTCGCACCGTGTTGTTTGCTCCGGTGGTGACGACGCTGGTAGCTGTCGCGCTGATTTGGCGTTATCTGTTTCACCTGAAGTATGGGGTGGTGAATTGGCTGCTGAATTGTGTTGGTATTCATCCAATTGATTGGTTGGGTGATCCGCGTTTGGCGATGCCGATGATCATGTTGTTCGCGGTGTGGAAGAACTTTGGCTACAACATGGTGATTTTTTTGGCCGGGTTGCAGGCGATTCCACAGGATCTGTACGAGGCTGCGCGCATTGATGGCGCGTCCAAATGGCAGCAATTCTTGCATATCACGTTGCCGATGCTGGGGCCTGTGCTGATGGTGGTTGGGATTATCACGGTATCCGGCTATTTCCAGTTGTTTGCAGAGCCTTATGTGATGACCCGAGGGGATCCTCTACAGAGTACGGTCAGTGTGCTGTATTTCATGTTTGAGGAGGGTTTTAAGTGGTGGAATCTGGGACGTGCTTCTGCTGTCGCGTTTCTGTTGTTTTTGGTTGTTCTTGGGGTGACGACGTTGATGTTGTGCGCTGGACGTAGGAAAGATTTGGTATGA----------------------
>xylefa7970
ATGAGGCGGGCTTCTTTGGTGGGTTGGGTGTTTGCTGGTCCTGCGGTGTTGGTTATCGGGATGTTCTTCGGTGTGCCGGTGTTGATGGCGTTGGCGCTCAGTTTGACCGATTTCGATTTGTATGCTCTGGGCAATCCGATGTATCTGCGTTTTGTTGGATTGGATAATTATCTGGAGTTGTTGCACACCCCGTTGTTCTGGAAGTCGCTGTGGAATACGACCTATTTTGTGCTGCTGGGGATGCCGATGTCGATTATGGTGTCTCTGGGAGCTGCGTTGCTGCTGAATTCAAGAGCGGCGCGTTTTAAGGGATTGTTTCGCACCGTGTTGTTTGCTCCGGTGGTGACGACGCTGGTAGCTGTCGCGCTGATTTGGCGTTATCTGTTTCACCTGAAGTATGGGGTGGTGAATTGGCTGCTGAATTGTGTTGGTATTCATCCAATTGATTGGTTGGGTGATCCGCCTTTGGCGATGCCGATGATCATGTTGTTCGCGGTGTGGAAGAACTTTGGCTACAACATGGTGATTTTTCTGGCCGGGTTGCAGGCGATTCCACAGGATCTGTACGAGGCTGCGCGCATTGATGGCGCGTCCAAATGGCAGCAATTCTTGCATATCACGTTTCCGATGCTGGGGCCTGTGCTGATGGTGGTTGGGATTATCACGGTATCCGGCTATTTCCAGTTGTTTGCAGAGCCTTATGTGATGACCCGAGGGGATCCTCTACAGAGTACGGTCAGTGTGCTGTATTTCATGTTTGAGGAGGGTTTTAAGTGGTGGAATCTGGGACGTGCTTCTGCTGTCGCGTTTCTGTTGTTTTTGGTTGTTCTTGGGGTGACGACGTTGATGCTGTGTGCTGGACGTAGGAAAGATTTGGTATGA----------------------
>xylefaGB54
ATGAGGCGGGCTTCTTTGGTGGGTTGGGTGTTTGCTGGTCCTGCGGTGTTGGTTATCGGGATGTTCTTCGGTGTGCCGGTGTTGATGGCGTTGGCGCTCAGTTTGACCGATTTCGATTTGTATGCTCTGGGCAATCCGATGTATCTGCGTTTTGTTGGATTGGATAATTATCTGGAGTTGTTGCACACCCCGTTGTTCTGGAAGTCGCTGTGGAATACGACCTATTTTGTGCTGCTGGGGATGCCGATGTCGATTATGGTGTCTCTGGGAGCTGCGTTGCTGCTGAATTCAAGAGCGGCGCGTTTTAAGGGATTGTTTCGCACCGTGTTGTTTGCTCCGGTGGTGACGACGCTGGTAGCTGTCGCGCTGATTTGGCGTTATCTGTTTCACCTGAAGTATGGGGTGGTGAATTGGCTGCTGAATTGTGTTGGTATTCATCCAATTGATTGGTTGGGTGATCCGCGTTTGGCGATGCCGATGATCATGTTGTTCGCGGTGTGGAAGAACTTTGGCTACAACATGGTGATTTTTCTGGCCGGGTTGCAGGCGATTCCACAGGATCTGTACGAGGCTGCGCGCATTGATGGCGCGTCCAAATGGCAGCAATTCTTGCATATCACGTTTCCGATGCTGGGGCCTGTGCTGATGGTGGTTGGGATTATCACGGTATCCGGCTATTTCCAGTTGTTTGCAGAGCCTTATGTGATGACCCGAGGGGATCCTCTACAGAGTACGGTCAGTGTGCTGTATTTCATGTTTGAGGAGGGTTTTAAGTGGTGGAATCTGGGACGTGCTTCTGCTGTCGCGTTTCTGTTGTTTTTGGTTGTTCTTGGGGTGACGACGTTGATGCTGTGTGCTGGACGTAGGAAAGATTTGGTATGA----------------------
>xylefaEB92
ATGAGGCGGGCTTCTTTGGTGGGTTGGGTGTTTGCTGGTCCTGCGGTGTTGGTTATCGGGATGTTCTTCGGTGTGCCGGTGTTGATGGCGTTGGCGCTCAGTTTGACCGATTTCGATTTGTATGCTCTGGGCAATCCGATGTATCTGCGTTTTGTTGGATTGGATAATTATCTGGAGTTGTTGCACACCCCGTTGTTCTGGAAGTCGCTGTGGAATACGACCTATTTTGTGCTGCTGGGGATGCCGATGTCGATTATGGTGTCTCTGGGAGCTGCGTTGCTGCTGAATTCAAGAGCGGCGCGTTTTAAGGGATTGTTTCGCACCGTGTTGTTTGCTCCGGTGGTGACGACGCTGGTAGCTGTCGCGCTGATTTGGCGTTATCTGTTTCACCTGAAGTATGGGGTGGTGAATTGGCTGCTGAATTGTGTTGGTATTCATCCAATTGATTGGTTGGGTGATCCGCGTTTGGCGATGCCGATGATCATGTTGTTCGCGGTGTGGAAGAACTTTGGCTACAACATGGTGATTTTTCTGGCCGGGTTGCAGGCGATTCCACAGGATCTGTACGAGGCTGCGCGCATTGATGGCGCGTCCAAATGGCAGCAATTCTTGCATATCACGTTTCCGATGCTGGGGCCTGTGCTGATGGTGGTTGGGATTATCACGGTATCCGGCTATTTCCAGTTGTTTGCAGAGCCTTATGTGATGACCCGAGGGGATCCTCTACAGAGTACGGTCAGTGTGCTGTATTTCATGTTTGAGGAGGGTTTTAAGTGGTGGAATCTGGGACGTGCTTCTGCTGTCGCGTTTCTGTTGTTTTTGGTTGTTCTTGGGGTGACGACGTTGATGCTGTGTGCTGGACGTAGGAAAGATTTGGTATGA----------------------
>xylefaM23s
ATGAGGCGGGCTTCTTTGGTGGGTTGGGTGTTTGCTGGTCCTGCGGTGTTGGTTATCGGGATGTTCTTCGGTGTGCCGGTGTTGATGGCGTTGGCGCTCAGTTTGACCGATTTCGATTTGTATGCTCTGGGCAATCCGATGTATCTGCGTTTTGTTGGATTGGATAATTATCTGGAGTTGTTGCACACCCCGTTGTTCTGGAAGTCGCTGTGGAATACGACCTATTTTGTGCTGCTGGGGATGCCGATGTCGATTATGGTGTCTCTGGGAGCTGCGTTGCTGCTGAATTCAAGAGCGGCGCGTTTTAAGGGATTGTTTCGCACCGTGTTGTTTGCTCCGGTGGTGACGACGCTGGTAGCTGTCGCGCTGATTTGGCGTTATCTGTTTCACCTGAAGTATGGGGTGGTGAATTGGCTGCTGAATTGTGTTGGTATTCATCCAATTGATTGGTTGGGTGATCCGCGTTTGGCGATGCCGATGATCATGTTGTTCGCGGTGTGGAAGAACTTTGGCTACAACATGGTGATTTTTCTGGCCGGGTTGCAGGCGATTCCACAGGATCTGTACGAGGCTGCGCGCATTGATGGCGCGTCCAAATGGCAGCAATTCTTGCATATCACGTTTCCGATGCTGGGGCCTGTGCTGATGGTGGTTGGGATTATCACGGTATCCGGCTATTTCCAGTTGTTTGCAGAGCCTTATGTGATGACCCGAGGGGATCCTCTACAGAGTACGGTCAGTGTGCTGTATTTCATGTTTGAGGAGGGTTTTAAGTGGTGGAATCTGGGACGTGCTTCTGCTGTCGCGTTTCTGTTGTTTTTGGTTGTTCTTGGGGTGACGACGTTGATGCTGTGTGCTGGACGTAGGAAAGATTTGGTATGA----------------------
>xylefaMuMD
ATGAGGCGGGCTTCTTTGGTGGGCTGGGTGTTTGCTGGTCCTGCGGTGTTGGTGATCGGGATGTTCTTCGGTGTGCCGGTGTTGATGGCGTTGGCGCTCAGTTTGACCGATTTCGATTTGTATGCTCTGGGCAATCCGATGTATCTGCGTTTTGTTGGATTGGATAATTATCTGGAGTTGTTGCACACCCCGTTGTTCTGGAAGTCGCTGTGGAATACGACCTATTTTGTGCTGCTGGGGATGCCGATGTCGATTATGGTGTCTCTGGGAGCTGCGTTGCTGCTGAATTCAAGAGCGGCGCGTTTTAAGGGATTGTTTCGCACCGTGTTGTTTGCTCCGGTGGTGACGACGCTGGTAGCTGTCGCGCTGATTTGGCGTTATCTGTTTCACCTGAAGTATGGGGTGGTGAATTGGCTGCTGAATTGTGTTGGTATTCATCCAATTGATTGGTTGGGTGATCCGCGTTTGGCGATGCCGATGATCATGTTGTTCGCGGTGTGGAAGAACTTTGGCTACAACATGGTGATTTTTCTGGCCGGGTTGCAGGCGATTCCACAGGATCTGTACGAGGCTGCGCGCATTGATGGCGCGTCCAAATGGCAGCAATTCTTACATATCACGTTGCCGATGCTGGGGCCTGTGCTGATGGTGGTTGGGATTATCACGGTATCCGGCTATTTCCAGTTGTTTGCAGAGCCTTATGTGATGACCCGAGGGGATCCTCTACAGAGTACGGTCAGTGTGCTGTATTTCATGTTTGAGGAGGGTTTTAAGTGGTGGAATCTGGGACGTGCTTCTGCTGTCGCGTTTCTGTTGTTTTTGGTTGTTCTTGGGGTGACGACGTTGATGCTGTGTGCTGGACGTAGGAAAGATTTGGTATGA----------------------
>xylefaMU34
ATGAGGCGGGCTTCTTTGGTGGGCTGGGTGTTTGCTGGTCCTGCGGTGTTGGTGATCGGGATGTTCTTCGGTGTGCCGGTGTTGATGGCGTTGGCGCTCAGTTTGACCGATTTCGATTTGTATGCTCTGGGCAATCCGATGTATCTGCGTTTTGTTGGATTGGATAATTATCTGGAGTTGTTGCACACCCCGTTGTTCTGGAAGTCGCTGTGGAATACGACCTATTTTGTGCTGCTGGGGATGCCGATGTCGATTATGGTGTCTCTGGGAGCTGCGTTGCTGCTGAATTCAAGAGCGGCGCGTTTTAAGGGATTGTTTCGCACCGTGTTGTTTGCTCCGGTGGTGACGACGCTGGTAGCTGTCGCGCTGATTTGGCGTTATCTGTTTCACCTGAAGTATGGGGTGGTGAATTGGCTGCTGAATTGTGTTGGTATTCATCCAATTGATTGGTTGGGTGATCCGCGTTTGGCGATGCCGATGATCATGTTGTTCGCGGTGTGGAAGAACTTTGGCTACAACATGGTGATTTTTCTGGCCGGGTTGCAGGCGATTCCACAGGATCTGTACGAGGCTGCGCGCATTGATGGCGCGTCCAAATGGCAGCAATTCTTACATATCACGTTGCCGATGCTGGGGCCTGTGCTGATGGTGGTTGGGATTATCACGGTATCCGGCTATTTCCAGTTGTTTGCAGAGCCTTATGTGATGACCCGAGGGGATCCTCTACAGAGTACGGTCAGTGTGCTGTATTTCATGTTTGAGGAGGGTTTTAAGTGGTGGAATCTGGGACGTGCTTCTGCTGTCGCGTTTCTGTTGTTTTTGGTTGTTCTTGGGGTGACGACGTTGATGCTGTGTGCTGGACGTAGGAAAGATTTGGTATGA----------------------
>xylefastag
ATGAGGCGGGCTTCTTTGGTGGGTTGGGTGTTTGCTGGTCCTGCGGTGTTGGTTATCGGGATGTTCTTCGGTGTGCCGGTGTTGATGGCGTTGGCGCTCAGTTTGACCGATTTCGATTTGTATGCTCTGGGCAATCCGATGTATCTGCGTTTTGTTGGATTGGATAATTATCTGGAGTTGTTGCACACCCCGTTGTTCTGGAAGTCGCTGTGGAATACGACCTATTTTGTGCTGCTGGGGATGCCGATGTCGATTATGGTGTCTCTGGGAGCTGCGTTGCTGCTGAATTCAAGAGCGGCGCGTTTTAAGGGATTGTTTCGCACCGTGTTGTTTGCTCCGGTGGTGACGACGCTGGTAGCTGTCGCGCTGATTTGGCGTTATCTGTTTCACCTGAAGTATGGGGTGGTGAATTGGCTGCTGAATTGTGTTGGTATTCATCCAATTGATTGGTTGGGTGATCCGCGTTTGGCGATGCCGATGATCATGTTGTTCGCGGTGTGGAAGAACTTTGGCTACAACATGGTGATTTTTCTGGCCGGGTTGCAGGCGATTCCACAGGATCTGTACGAGGCTGCGCGCATTGATGGCGCGTCCAAATGGCAGCAATTCTTGCATATCACGTTTCCGATGCTGGGGCCTGTGCTGATGGTGGTTGGGATTATCACGGTATCCGGCTATTTCCAGTTGTTTGCAGAGCCTTATGTGATGACCCGAGGGGATCCTCTACAGAGTACGGTCAGTGTGCTGTATTTCATGTTTGAGGAGGGTTTTAAGTGGTGGAATCTGGGACGTGCTTCTGCTGTCGCGTTTCTGTTGTTTTTGGTTGTTCTTGGGGTGACGACGTTGATGCTGTGTGCTGGACGTAGGAAAGATTTGGTATGA----------------------
>xylefaTem1
ATGAGGCGGGCTTCTTTGGTGGGTTGGGTGTTTGCTGGTCCTGCGGTGTTGGTTATCGGGATGTTCTTCGGTGTGCCGGTGTTGATGGCGTTGGCGCTCAGTTTGACCGATTTCGATTTGTATGCTCTGGGCAATCCGATGTATCTGCGTTTTGTTGGATTGGATAATTATCTGGAGTTGTTGCACACCCCGTTGTTCTGGAAGTCGCTGTGGAATACGACCTATTTTGTGCTGCTGGGGATGCCGATGTCGATTATGGTGTCTCTGGGAGCTGCGTTGCTGCTGAATTCAAGAGCGGCGCGTTTTAAGGGATTGTTTCGCACCGTGTTGTTTGCTCCGGTGGTGACGACGCTGGTAGCTGTCGCGCTGATTTGGCGTTATCTGTTTCACCTGAAGTATGGGGTGGTGAATTGGCTGCTGAATTGTGTTGGTATTCATCCAATTGATTGGTTGGGTGATCCGCGTTTGGCGATGCCGATGATCATGTTGTTCGCGGTGTGGAAGAACTTTGGCTACAACATGGTGATTTTTCTGGCCGGGTTGCAGGCGATTCCACAGGATCTGTACGAGGCTGCGCGCATTGATGGCGCGTCCAAATGGCAGCAATTCTTGCATATCACGTTTCCGATGCTGGGGCCTGTGCTGATGGTGGTTGGGATTATCACGGTATCCGGCTATTTCCAGTTGTTTGCAGAGCCTTATGTGATGACCCGAGGGGATCCTCTACAGAGTACGGTCAGTGTGCTGTATTTCATGTTTGAGGAGGGTTTTAAGTGGTGGAATCTGGGACGTGCTTCTGCTGTCGCGTTTCTGTTGTTTTTGGTTGTTCTTGGGGTGACGACGTTGATGCTGTGTGCTGGACGTAGGAAAGATTTGGTATGA----------------------
>xylefaD026
ATGAGGCGGGCTTCTTTGGTGGGTTGGGTGTTTGCTGGTCCTGCGGTGTTGGTTATCGGGATGTTCTTCGGTGTGCCGGTGTTGATGGCGTTGGCGCTCAGTTTGACCGATTTCGATTTGTATGCTCTGGGCAATCCGATGTATCTGCGTTTTGTTGGATTGGATAATTATCTGGAGTTGTTGCACACCCCGTTGTTCTGGAAGTCGCTGTGGAATACGACCTATTTTGTGCTGCTGGGGATGCCGATGTCGATTATGGTGTCTCTGGGAGCTGCGTTGCTGCTGAATTCAAGAGCGGCGCGTTTTAAGGGATTGTTTCGCACCGTGTTGTTTGCTCCGGTGGTGACGACGCTGGTAGCTGTCGCGCTGATTTGGCGTTATCTGTTTCACCTGAAGTATGGGGTGGTGAATTGGCTGCTGAATTGTGTTGGTATTCATCCAATTGATTGGTTGGGTGATCCGCCTTTGGCGATGCCGATGATCATGTTGTTCGCGGTGTGGAAGAACTTTGGCTACAACATGGTGATTTTTCTGGCCGGGTTGCAGGCGATTCCACAGGATCTGTACGAGGCTGCGCGCATTGATGGCGCGTCCAAATGGCAGCAATTCTTGCATATCACGTTTCCGATGCTGGGGCCTGTGCTGATGGTGGTTGGGATTATCACGGTATCCGGCTATTTCCAGTTGTTTGCAGAGCCTTATGTGATGACCCGAGGGGATCCTCTACAGAGTACGGTCAGTGTGCTGTATTTCATGTTTGAGGAGGGTTTTAAGTGGTGGAATCTGGGACGTGCTTCTGCTGTCGCGTTTCTGTTGTTTTTGGTTGTTCTTGGGGTGACGACGTTGATGCTGTGTGCTGGACGTAGGAAAGATTTGGTATGA----------------------
>xylefa4626
ATGAGGCGGGCTTCTTTGGTGGGTTGGGTGTTTGCTGGTCCTGCGGTGTTGGTTATCGGGATGTTCTTCGGTGTGCCGGTGTTGATGGCGTTGGCGCTCAGTTTGACCGATTTCGATTTGTATGCTCTGGGCAATCCGATGTATCTGCGTTTTGTTGGATTGGATAATTATCTGGAGTTGTTGCACACCCCGTTGTTCTGGAAGTCGCTGTGGAATACGACCTATTTTGTGCTGCTGGGGATGCCGATGTCGATTATGGTGTCTCTGGGAGCTGCGTTGCTGCTGAATTCAAGAGCGGCGCGTTTTAAGGGATTGTTTCGCACCGTGTTGTTTGCTCCGGTGGTGACGACGCTGGTAGCTGTCGCGCTGATTTGGCGTTATCTGTTTCACCTGAAGTATGGGGTGGTGAATTGGCTGCTGAATTGTGTTGGTATTCATCCAATTGATTGGTTGGGTGATCCGCGTTTGGCGATGCCGATGATCATGTTGTTCGCGGTGTGGAAGAACTTTGGCTACAACATGGTGATTTTTCTGGCCGGGTTGCAGGCGATTCCACAGGATCTGTACGAGGCTGCGCGCATTGATGGCGCGTCCAAATGGCAGCAATTCTTGCATATCACGTTTCCGATGCTGGGGCCTGTGCTGATGGTGGTTGGGATTATCACGGTATCCGGCTATTTCCAGTTGTTTGCAGAGCCTTATGTGATGACCCGAGGGGATCCTCTACAGAGTACGGTCAGTGTGCTGTATTTCATGTTTGAGGAGGGTTTTAAGTGGTGGAATCTGGGACGTGCTTCTGCTGTCGCGTTTCTGTTGTTTTTGGTTGTTCTTGGGGTGACGACGTTGATGCTGTGTGCTGGACGTAGGAAAGATTTGGTATGA----------------------
>long-mer9700_(reversed)
--------------------------------------------------------------------------------------------------------------------------------------------------------------------------------------------------------------------------------------------------------------------------------------------------------------------------------------------------------------------------------------------------------------------------TTGGCTGCTGAATTGTGTTGGCATTCATCCAATTGATTGGTTGGGTGATCCGCAT-------------------------------------------------------------------------------------------------------------------------------------------------------------------------------------------------------------------------------------------------------------------------------------------------------------------------------------------------------------------------------------------------------------------------------------------------------
>long-mer9699_(reversed)
-----------------------------------------------------------------------------------------------------------------------------------------------------------------------------------------------------------------------------------------------------------------------------------------------------------------------------------------------------------------------------------------------------------------------------------------------------------------------------------------------------GCTGTTCGCGGTGTGGAAGAACT------------------------------------------------------------------------------------------------------------------------------------------------------------------------------------------------------------------------------------------------------------------------------------------------------------------------------------------------------------------------------------------------------------
>long-mer9698_(reversed)
-----------------------------------------------------------------------------------------------------------------------------------------------------------------------------------------------------------------------------------------------------------------------------------------------------------------------------------------------------------------------------------------------------------------------------------------------------------------------------------------------------------------------------------CAACATGGTGATTTTTTTGGCTGGTTTGCAGGCGATTCCACAGGAT-------------------------------------------------------------------------------------------------------------------------------------------------------------------------------------------------------------------------------------------------------------------------------------------------------------------------------------------------------
>long-mer9697_(reversed)
------------------------------------------------------------------------------------------------------------------------------------------------------------------------------------------------------------------------------------------------------------------------------------------------------------------------------------------------------------------------------------------------------------------------------------------------------------------------------------------------------------------------------------------------------------------------------------------------------------GCGTCCAAATGGCAGCAATTCCTGCATATCACGTTGCCGATGC---------------------------------------------------------------------------------------------------------------------------------------------------------------------------------------------------------------------------------------------------------------------------------
>long-mer9696_(reversed)
-----------------------------------------------------------------------------------------------------------------------------------------------------------------------------------------------------------------------------------------------------------------------------------------------------------------------------------------------------------------------------------------------------------------------------------------------------------------------------------------------------------------------------------------------------------------------------------------------------------------------------------------------------------------------------------------------------------------TGCAGAGCCTTATGTGATGACTCGAGGGGATCCTCTACAAAGTACGGTCAGTGTGCTGTAT----------------------------------------------------------------------------------------------------------------------------------------------------------
>long-mer9695_(reversed)
-----------------------------------------------------------------------------------------------------------------------------------------------------------------------------------------------------------------------------------------------------------------------------------------------------------------------------------------------------------------------------------------------------------------------------------------------------------------------------------------------------------------------------------------------------------------------------------------------------------------------------------------------------------------------------------------------------------------------------------------------------------------------------------------------------------------------------------------------------------------GGTGACGACGTTGATGCTGTGCGCTGGACGTAGGAAAGATTTGGTATGACTCGTGAGGTCGGGCGCACGAA
