# Supplementary material for: Identification of genetic relationships and subspecies signatures in Xylella fastidiosa
Source: BMC Genomics. 2019 Mar 25;20:239. doi: 10.1186/s12864-019-5565-9 (PMC6434890; doi:10.1186/s12864-019-5565-9)
Supplement: Supplementary file 8 — Analysis of (non-)synonymous SNPs in homologs to CDS harboring specific k-mers for selected enriched GOs. (ZIP 549 kb) [file 12864_2019_5565_MOESM8_ESM.zip › Additional-File8/Additional-File8B_Pauca/GO-0005886 0016021/NC_002488.2316/Xfm assembled to xylefa9a5c.fasta]

>xylefa9a5c
ATGAGGCGGGCTTCTTTGGCGGGCTGGGTGTTTGCTGGTCCTGCGGTGTTGGTGATCGGGATGTTCTTCGGTGTGCCGGTATTGATGGCGTTGGTACTCAGTTTGACCGATTTCGATTTGTACGCTCTGGCCAATCCGATGTATCTGCGTTTTGTTGGATTGGATAATTATCTGGAGTTGTTGCATACCCCGTTGTTCTGGAAGGCGCTGTGGAATACGACCTATTTTGTGCTGCTGGGGATGCCGATGTCGATTACGGTGTCGCTGGGAGCTGCGTTGTTGTTGAATTCAAGAGCGGCGCGTTTTAAGGGATTGTTTCGCACCGTGTTGTTTGCTCCGGTGGTGACGACGCTGGTTGCTGTCGCGCTGATTTGGCGTTACTTGTTTCACCTGAAGTATGGGGTGGTGAATTGGCTGCTGAATTGTGTTGGCATTCATCCAATTGATTGGTTGGGTGATCCGCATTTGGCGATGCCGATGATCATGCTGTTCGCGGTGTGGAAGAACTTTGGCTACAACATGGTGATTTTTTTGGCTGGTTTGCAGGCGATTCCACAGGATCTGTACGAGGCTGCGCGCATTGATGGCGCGTCCAAATGGCAGCAATTCCTGCATATCACGTTGCCGATGCTGGGGCCTGTGCTGATGGTGGTTGGGATTATCACGGTATCTGGCTATTTCCAGTTGTTTGCAGAGCCTTATGTGATGACTCGAGGGGATCCTCTACAAAGTACGGTCAGTGTGCTGTATTTCATGTTTGAGGAGGGTTTTAAGTGGTGGAATCTGGGACGTGCTTCTGCTGTCGCGTTTCTGTTGTTTTTGGTTGTTCTTGGGGTGACGACGTTGATGCTGTGCGCTGGACGTAGGAAAGATTTGGTATGA----------------------
>xylefa8418
ATGAGGCGGGCTTCTTTGGTGGGCTGGGTGTTTGCTGGTCCTGCGGTGTTGGTGATCGGGATGTTCTTCGGTGTGCCGGTGTTGATGGGGTTGGTGCTCAGTTTGAGCGATTTCGATTTGTATGCTCTGGGCAATCCGATGTATCTGCGCTTTGTTGGATTGGATAATTATCTGGAGTTGTTGCACACCCCGTTGTTCTGGAAGTCGCTGTGGAATACGACCTATTTTGTGCTGCTGGGGATGCCGATGTCGATTACGGTGTCGCTGGGAGCTGCGTTGCTGCTGAATTCAAGAGCGGCGCGTTTTAAGGGATTGTTTCGCACCGTGTTGTTTGCTCCGGTGGTGACGACGCTGGTTGCTGTCGCGTTGATTTGGCGTTATCTGTTTCACCTGAAGTATGGGGTGGTGAATTGGCTGCTGAATTGTGTTGGTATTCATCCAATTGATTGGTTGGGTGATCCGCGTTTGGCGATGTCGATGATCATGTTGTTCGCGGTGTGGAAGAACTTTGGCTACAACATGGTGATTTTTTTGGCAGGGTTGCAGGCGATTCCACAGGATCTGTACGAGGCTGCGCGCATTGATGGCGCGTCCAAATGGCAGCAATTCTTACATATCACGTTGCCGATGCTGGGGCCTGTGCTGATGGTGGTTGGGATTATCACGGTATCCGGCTATTTCCAGTTGTTTGCAGAGCCTTATGTGATGACCCGAGGGGATCCTCTACAGAGTACGGTCAGTGTGCTGTATTTCATGTTTGAGGAGGGTTTTAAGTGGTGGAATCTGGGACGTGCTTCTGCTGTCGCGTTTCTGTTGTTTTTGGTTGTTCTTGGGGTGACGACGTTGATGCTGTGTGCTGGACGTAGGAAAGATTTGGTATGA----------------------
>xylefa8416
ATGAGGCGGGCTTCTTTGGTGGGCTGGGTGTTTGCTGGTCCTGCGGTGTTGGTGATCGGGATGTTCTTCGGTGTGCCGGTGTTGATGGGGTTGGTGCTCAGTTTGAGCGATTTCGATTTGTATGCTCTGGGCAATCCGATGTATCTGCGCTTTGTTGGATTGGATAATTATCTGGAGTTGTTGCACACCCCGTTGTTCTGGAAGTCGCTGTGGAATACGACCTATTTTGTGCTGCTGGGGATGCCGATGTCGATTACGGTGTCGCTGGGAGCTGCGTTGCTGCTGAATTCAAGAGCGGCGCGTTTTAAGGGATTGTTTCGCACCGTGTTGTTTGCTCCGGTGGTGACGACGCTGGTTGCTGTCGCGTTGATTTGGCGTTATCTGTTTCACCTGAAGTATGGGGTGGTGAATTGGCTGCTGAATTGTGTTGGTATTCATCCAATTGATTGGTTGGGTGATCCGCGTTTGGCGATGTCGATGATCATGTTGTTCGCGGTGTGGAAGAACTTTGGCTACAACATGGTGATTTTTTTGGCAGGGTTGCAGGCGATTCCACAGGATCTGTACGAGGCTGCGCGCATTGATGGCGCGTCCAAATGGCAGCAATTCTTACATATCACGTTGCCGATGCTGGGGCCTGTGCTGATGGTGGTTGGGATTATCACGGTATCCGGCTATTTCCAGTTGTTTGCAGAGCCTTATGTGATGACCCGAGGGGATCCTCTACAGAGTACGGTCAGTGTGCTGTATTTCATGTTTGAGGAGGGTTTTAAGTGGTGGAATCTGGGACGTGCTTCTGCTGTCGCGTTTCTGTTGTTTTTGGTTGTTCTTGGGGTGACGACGTTGATGCTGTGTGCTGGACGTAGGAAAGATTTGGTATGA----------------------
>xylefa8417
ATGAGGCGGGCTTCTTTGGTGGGCTGGGTGTTTGCTGGTCCTGCGGTGTTGGTGATCGGGATGTTCTTCGGTGTGCCGGTGTTGATGGGGTTGGTGCTCAGTTTGAGCGATTTCGATTTGTATGCTCTGGGCAATCCGATGTATCTGCGCTTTGTTGGATTGGATAATTATCTGGAGTTGTTGCACACCCCGTTGTTCTGGAAGTCGCTGTGGAATACGACCTATTTTGTGCTGCTGGGGATGCCGATGTCGATTACGGTGTCGCTGGGAGCTGCGTTGCTGCTGAATTCAAGAGCGGCGCGTTTTAAGGGATTGTTTCGCACCGTGTTGTTTGCTCCGGTGGTGACGACGCTGGTTGCTGTCGCGTTGATTTGGCGTTATCTGTTTCACCTGAAGTATGGGGTGGTGAATTGGCTGCTGAATTGTGTTGGTATTCATCCAATTGATTGGTTGGGTGATCCGCGTTTGGCGATGTCGATGATCATGTTGTTCGCGGTGTGGAAGAACTTTGGCTACAACATGGTGATTTTTTTGGCAGGGTTGCAGGCGATTCCACAGGATCTGTACGAGGCTGCGCGCATTGATGGCGCGTCCAAATGGCAGCAATTCTTACATATCACGTTGCCGATGCTGGGGCCTGTGCTGATGGTGGTTGGGATTATCACGGTATCCGGCTATTTCCAGTTGTTTGCAGAGCCTTATGTGATGACCCGAGGGGATCCTCTACAGAGTACGGTCAGTGTGCTGTATTTCATGTTTGAGGAGGGTTTTAAGTGGTGGAATCTGGGACGTGCTTCTGCTGTCGCGTTTCTGTTGTTTTTGGTTGTTCTTGGGGTGACGACGTTGATGCTGTGTGCTGGACGTAGGAAAGATTTGGTATGA----------------------
>xylefaBB01
ATGAGGCGGGCTTCTTTGGTGGGCTGGGTGTTTGCTGGTCCTGCGGTGTTGGTGATCGGGATGTTCTTCGGTGTGCCGGTGTTGATGGCGTTGGTGCTCAGTTTGAGCGATTTCGATTTGTATGCTCTGGGCAATCCGATGTATCTGCGCTTTGTTGGATTGGATAATTATCTGGAGTTGTTGCACACCCCGTTGTTCTGGAAGTCGCTGTGGAATACGACCTATTTTGTGCTGCTGGGGATGCCGATGTCGATTACGGTGTCGCTGGGAGCTGCGTTGCTGCTGAATTCAAGAGCGGCGCGTTTTAAGGGATTGTTTCGCACCGTGTTGTTTGCTCCGGTGGTGACGACGCTGGTTGCTGTCGCGTTGATTTGGCGTTATCTGTTTCACCTGAAGTATGGGGTGGTGAATTGGCTGCTGAATTGTGTTGGTATTCATCCAATTGATTGGTTGGGTGATCCGCGTTTGGCGATGTCGATGATCATGTTGTTCGCGGTGTGGAAGAACTTTGGCTACAACATGGTGATTTTTTTGGCAGGGTTGCAGGCGATTCCACAGGATCTGTACGAGGCTGCGCGCATTGATGGCGCGTCCAAATGGCAGCAATTCTTACATATCACGTTGCCGATGCTGGGGCCTGTGCTGATGGTGGTTGGGATTATCACGGTATCCGGCTATTTCCAGTTGTTTGCAGAGCCTTATGTGATGACCCGAGGGGATCCTCTACAGAGTACGGTCAGTGTGCTGTATTTCATGTTTGAGGAGGGTTTTAAGTGGTGGAATCTGGGACGTGCTTCTGCTGTCGCGTTTCTGTTGTTTTTGGTTGTTCTTGGGGTGACGACGTTGATGCTGTGTGCTGGACGTAGGAAAGATTTGGTATGA----------------------
>xylefa3571
ATGAGGCGGGCTTCTTTGGTGGGCTGGGTGTTTGCTGGTCCTGCGGTGTTGGTGATCGGGATGTTCTTCGGTGTGCCGGTGTTGATGGCGTTGGTGCTCAGTTTGAGCGATTTCGATTTGTATGCTCTGGGCAATCCGATGTATCTGCGCTTTGTTGGATTGGATAATTATCTGGAGTTGTTGCACACCCCGTTGTTCTGGAAGTCGCTGTGGAATACGACCTATTTTGTGCTGCTGGGGATGCCGATGTCGATTACGGTGTCGCTGGGAGCTGCGTTGCTGCTGAATTCAAGAGCGGCGCGTTTTAAGGGATTGTTTCGCACCGTGTTGTTTGCTCCGGTGGTGACGACGCTGGTTGCTGTCGCGTTGATTTGGCGTTATCTGTTTCACCTGAAGTATGGGGTGGTGAATTGGCTGCTGAATTGTGTTGGTATTCATCCAATTGATTGGTTGGGTGATCCGCGTTTGGCGATGTCGATGATCATGTTGTTCGCGGTGTGGAAGAACTTTGGCTACAACATGGTGATTTTTTTGGCAGGGTTGCAGGCGATTCCACAGGATCTGTACGAGGCTGCGCGCATTGATGGCGCGTCCAAATGGCAGCAATTCTTACATATCACGTTGCCGATGCTGGGGCCTGTGCTGATGGTGGTTGGGATTATCACGGTATCCGGCTATTTCCAGTTGTTTGCAGAGCCTTATGTGATGACCCGAGGGGATCCTCTACAGAGTACGGTCAGTGTGCTGTATTTCATGTTTGAGGAGGGTTTTAAGTGGTGGAATCTGGGACGTGCTTCTGCTGTCGCGTTTCTGTTGTTTTTGGTTGTTCTTGGGGTGACGACGTTGATGCTGTGTGCTGGACGTAGGAAAGATTTGGTATGA----------------------
>xylefadixn
ATGAGGCGGGCTTCTTTGGTGGGCTGGGTGTTTGCTGGTCCTGCGGTGTTGGTGATCGGGATGTTCTTCGGTGTGCCGGTGTTGATGGGGTTGGTGCTCAGTTTGAGCGATTTCGATTTGTATGCTCTGGGCAATCCGATGTATCTGCGCTTTGTTGGATTGGATAATTATCTGGAGTTGTTGCACACCCCGTTGTTCTGGAAGTCGCTGTGGAATACGACCTATTTTGTGCTGCTGGGGATGCCGATGTCGATTACGGTGTCGCTGGGAGCTGCGTTGCTGCTGAATTCAAGAGCGGCGCGTTTTAAGGGATTGTTTCGCACCGTGTTGTTTGCTCCGGTGGTGACGACGCTGGTTGCTGTCGCGTTGATTTGGCGTTATCTGTTTCACCTGAAGTATGGGGTGGTGAATTGGCTGCTGAATTGTGTTGGTATTCATCCAATTGATTGGTTGGGTGATCCGCGTTTGGCGATGTCGATGATCATGTTGTTCGCGGTGTGGAAGAACTTTGGCTACAACATGGTGATTTTTTTGGCAGGGTTGCAGGCGATTCCACAGGATCTGTACGAGGCTGCGCGCATTGATGGCGCGTCCAAATGGCAGCAATTCTTACATATCACGTTGCCGATGCTGGGGCCTGTGCTGATGGTGGTTGGGATTATCACGGTATCCGGCTATTTCCAGTTGTTTGCAGAGCCTTATGTGATGACCCGAGGGGATCCTCTACAGAGTACGGTCAGTGTGCTGTATTTCATGTTTGAGGAGGGTTTTAAGTGGTGGAATCTGGGACGTGCTTCTGCTGTCGCGTTTCTGTTGTTTTTGGTTGTTCTTGGGGTGACGACGTTGATGCTGTGTGCTGGACGTAGGAAAGATTTGGTATGA----------------------
>xylefaM12s
ATGAGGCGGGCTTCTTTGGTGGGCTGGGTGTTTGCTGGTCCTGCGGTGTTGGTGATCGGGATGTTCTTCGGTGTGCCGGTGTTGATGGGGTTGGTGCTCAGTTTGAGCGATTTCGATTTGTATGCTCTGGGCAATCCGATGTATCTGCGCTTTGTTGGATTGGATAATTATCTGGAGTTGTTGCACACCCCGTTGTTCTGGAAGTCGCTGTGGAATACGACCTATTTTGTGCTGCTGGGGATGCCGATGTCGATTACGGTGTCGCTGGGAGCTGCGTTGCTGCTGAATTCAAGAGCGGCGCGTTTTAAGGGATTGTTTCGCACCGTGTTGTTTGCTCCGGTGGTGACGACGCTGGTTGCTGTCGCGTTGATTTGGCGTTATCTGTTTCACCTGAAGTATGGGGTGGTGAATTGGCTGCTGAATTGTGTTGGTATTCATCCAATTGATTGGTTGGGTGATCCGCGTTTGGCGATGTCGATGATCATGTTGTTCGCGGTGTGGAAGAACTTTGGCTACAACATGGTGATTTTTTTGGCAGGGTTGCAGGCGATTCCACAGGATCTGTACGAGGCTGCGCGCATTGATGGCGCGTCCAAATGGCAGCAATTCTTACATATCACGTTGCCGATGCTGGGGCCTGTGCTGATGGTGGTTGGGATTATCACGGTATCCGGCTATTTCCAGTTGTTTGCAGAGCCTTATGTGATGACCCGAGGGGATCCTCTACAGAGTACGGTCAGTGTGCTGTATTTCATGTTTGAGGAGGGTTTTAAGTGGTGGAATCTGGGACGTGCTTCTGCTGTCGCGTTTCTGTTGTTTTTGGTTGTTCTTGGGGTGACGACGTTGATGCTGTGTGCTGGACGTAGGAAAGATTTGGTATGA----------------------
>xylefaSyVa
ATGAGGCGGGCTTCTTTGGTGGGCTGGGTGTTTGCTGGTCCTGCGGTGTTGGTGATCGGGATGTTCTTCGGTGTGCCGGTGTTGATGGCGTTGGTGCTCAGTTTGAGCGATTTCGATTTGTATGCTCTGGGCAATCCGATGTATCTGCGCTTTGTTGGATTGGATAATTATCTGGAGTTGTTGCACACCCCGTTGTTCTGGAAGTCGCTGTGGAATACGACCTATTTTGTGCTGCTGGGGATGCCGATGTCGATTACGGTGTCGCTGGGAGCTGCGTTGCTGCTGAATTCAAGAGCGGCGCGTTTTAAGGGATTGTTTCGCACCGTGTTGTTTGCTCCGGTGGTGACGACGCTGGTTGCTGTCGCGTTGATTTGGCGTTATCTGTTTCACCTGAAGTATGGGGTGGTGAATTGGCTGCTGAATTGTGTTGGTATTCATCCAATTGATTGGTTGGGTGATCCGCGTTTGGCGATGTCGATGATCATGTTGTTCGCGGTGTGGAAGAACTTTGGCTACAACATGGTGATTTTTTTGGCAGGGTTGCAGGCGATTCCACAGGATCTGTACGAGGCTGCGCGCATTGATGGCGCGTCCAAATGGCAGCAATTCTTACATATCACGTTGCCGATGCTGGGGCCTGTGCTGATGGTGGTTGGGATTATCACGGTATCCGGCTATTTCCAGTTGTTTGCAGAGCCTTATGTGATGACCCGAGGGGATCCTCTACAGAGTACGGTCAGTGTGCTGTATTTCATGTTTGAGGAGGGTTTTAAGTGGTGGAATCTGGGACGTGCTTCTGCTGTCGCGTTTCTGTTGTTTTTGGTTGTTCTTGGGGTGACGACGTTGATGCTGTGTGCTGGACGTAGGAAAGATTTGGTATGA----------------------
>xylefa4311
ATGAGGCGGGCTTCTTTGGTGGGCTGGGTGTTTGCTGGTCCTGCGGTGTTGGTGATCGGGATGTTCTTCGGTGTGCCGGTGTTGATGGCGTTGGTGCTCAGTTTGAGCGATTTCGATTTGTATGCTCTGGGCAATCCGATGTATCTGCGCTTTGTTGGATTGGATAATTATCTGGAGTTGTTGCACACCCCGTTGTTCTGGAAGTCGCTGTGGAATACGACCTATTTTGTGCTGCTGGGGATGCCGATGTCGATTACGGTGTCGCTGGGAGCTGCGTTGCTGCTGAATTCAAGAGCGGCGCGTTTTAAGGGATTGTTTCGCACCGTGTTGTTTGCTCCGGTGGTGACGACGCTGGTTGCTGTCGCGTTGATTTGGCGTTATCTGTTTCACCTGAAGTATGGGGTGGTGAATTGGCTGCTGAATTGTGTTGGTATTCATCCAATTGATTGGTTGGGTGATCCGCGTTTGGCGATGTCGATGATCATGTTGTTCGCGGTGTGGAAGAACTTTGGCTACAACATGGTGATTTTTTTGGCAGGGTTGCAGGCGATTCCACAGGATCTGTACGAGGCTGCGCGCATTGATGGCGCGTCCAAATGGCAGCAATTCTTACATATCACGTTGCCGATGCTGGGGCCTGTGCTGATGGTGGTTGGGATTATCACGGTATCCGGCTATTTCCAGTTGTTTGCAGAGCCTTATGTGATGACCCGAGGGGATCCTCTACAGAGTACGGTCAGTGTGCTGTATTTCATGTTTGAGGAGGGTTTTAAGTGGTGGAATCTGGGACGTGCTTCTGCTGTCGCGTTTCTGTTGTTTTTGGTTGTTCTTGGGGTGACGACGTTGATGCTGTGTGCTGGACGTAGGAAAGATTTGGTATGA----------------------
>xylefagrif
ATGAGGCGGGCTTCTTTGGTGGGCTGGGTGTTTGCTGGTCCTGCGGTGTTGGTGATCGGGATGTTCTTCGGTGTGCCGGTGTTGATGGGGTTGGTGCTCAGTTTGAGCGATTTCGATTTGTATGCTCTGGGCAATCCGATGTATCTGCGCTTTGTTGGATTGGATAATTATCTGGAGTTGTTGCACACCCCGTTGTTCTGGAAGTCGCTGTGGAATACGACCTATTTTGTGCTGCTGGGGATGCCGATGTCGATTACGGTGTCGCTGGGAGCTGCGTTGCTGCTGAATTCAAGAGCGGCGCGTTTTAAGGGATTGTTTCGCACCGTGTTGTTTGCTCCGGTGGTGACGACGCTGGTTGCTGTCGCGTTGATTTGGCGTTATCTGTTTCACCTGAAGTATGGGGTGGTGAATTGGCTGCTGAATTGTGTTGGTATTCATCCAATTGATTGGTTGGGTGATCCGCGTTTGGCGATGTCGATGATCATGTTGTTCGCGGTGTGGAAGAACTTTGGCTACAACATGGTGATTTTTTTGGCAGGGTTGCAGGCGATTCCACAGGATCTGTACGAGGCTGCGCGCATTGATGGCGCGTCCAAATGGCAGCAATTCTTACATATCACGTTGCCGATGCTGGGGCCTGTGCTGATGGTGGTTGGGATTATCACGGTATCCGGCTATTTCCAGTTGTTTGCAGAGCCTTATGTGATGACCCGAGGGGATCCTCTACAGAGTACGGTCAGTGTGCTGTATTTCATGTTTGAGGAGGGTTTTAAGTGGTGGAATCTGGGACGTGCTTCTGCTGTCGCGTTTCTGTTGTTTTTGGTTGTTCTTGGGGTGACGACGTTGATGCTGTGTGCTGGACGTAGGAAAGATTTGGTATGA----------------------
>long-mer9700_(reversed)
--------------------------------------------------------------------------------------------------------------------------------------------------------------------------------------------------------------------------------------------------------------------------------------------------------------------------------------------------------------------------------------------------------------------------TTGGCTGCTGAATTGTGTTGGCATTCATCCAATTGATTGGTTGGGTGATCCGCAT-------------------------------------------------------------------------------------------------------------------------------------------------------------------------------------------------------------------------------------------------------------------------------------------------------------------------------------------------------------------------------------------------------------------------------------------------------
>long-mer9699_(reversed)
-----------------------------------------------------------------------------------------------------------------------------------------------------------------------------------------------------------------------------------------------------------------------------------------------------------------------------------------------------------------------------------------------------------------------------------------------------------------------------------------------------GCTGTTCGCGGTGTGGAAGAACT------------------------------------------------------------------------------------------------------------------------------------------------------------------------------------------------------------------------------------------------------------------------------------------------------------------------------------------------------------------------------------------------------------
>long-mer9698_(reversed)
-----------------------------------------------------------------------------------------------------------------------------------------------------------------------------------------------------------------------------------------------------------------------------------------------------------------------------------------------------------------------------------------------------------------------------------------------------------------------------------------------------------------------------------CAACATGGTGATTTTTTTGGCTGGTTTGCAGGCGATTCCACAGGAT-------------------------------------------------------------------------------------------------------------------------------------------------------------------------------------------------------------------------------------------------------------------------------------------------------------------------------------------------------
>long-mer9697_(reversed)
------------------------------------------------------------------------------------------------------------------------------------------------------------------------------------------------------------------------------------------------------------------------------------------------------------------------------------------------------------------------------------------------------------------------------------------------------------------------------------------------------------------------------------------------------------------------------------------------------------GCGTCCAAATGGCAGCAATTCCTGCATATCACGTTGCCGATGC---------------------------------------------------------------------------------------------------------------------------------------------------------------------------------------------------------------------------------------------------------------------------------
>long-mer9696_(reversed)
-----------------------------------------------------------------------------------------------------------------------------------------------------------------------------------------------------------------------------------------------------------------------------------------------------------------------------------------------------------------------------------------------------------------------------------------------------------------------------------------------------------------------------------------------------------------------------------------------------------------------------------------------------------------------------------------------------------------TGCAGAGCCTTATGTGATGACTCGAGGGGATCCTCTACAAAGTACGGTCAGTGTGCTGTAT----------------------------------------------------------------------------------------------------------------------------------------------------------
>long-mer9695_(reversed)
-----------------------------------------------------------------------------------------------------------------------------------------------------------------------------------------------------------------------------------------------------------------------------------------------------------------------------------------------------------------------------------------------------------------------------------------------------------------------------------------------------------------------------------------------------------------------------------------------------------------------------------------------------------------------------------------------------------------------------------------------------------------------------------------------------------------------------------------------------------------GGTGACGACGTTGATGCTGTGCGCTGGACGTAGGAAAGATTTGGTATGACTCGTGAGGTCGGGCGCACGAA
