# Supplementary material for: Identification of genetic relationships and subspecies signatures in Xylella fastidiosa
Source: BMC Genomics. 2019 Mar 25;20:239. doi: 10.1186/s12864-019-5565-9 (PMC6434890; doi:10.1186/s12864-019-5565-9)
Supplement: Supplementary file 8 — Analysis of (non-)synonymous SNPs in homologs to CDS harboring specific k-mers for selected enriched GOs. (ZIP 549 kb) [file 12864_2019_5565_MOESM8_ESM.zip › Additional-File8/Additional-File8B_Pauca/GO-0005886 0016021/NC_002488.2325/Clade III assembled to xylefa9a5c.fasta]

>xylefa9a5c
ATGAGCGCACCGACCCCCACCCTATCCCTCTGGCAGGCTTCATCTGCCATCATCACCCGAGACCTGCGCCTACTGTGGCGCCGCCGCGCCGCCGCCATACACCCCATTTTATTTGCACTGCTCATTGTCGTCCTCTTCGCCCTCGGCCTGGGCCCCAAACCACAACAACTGGCAGACGCCGCCCCAACCATCCTATGGATCACAGTGCTCCTCGCAAGCTTACTGACACTGGACACACTGTTCCGCGCCGACGTTGAAGACGGCACCATGGAACAATGGCTCCTCTCACCCCTCCCCCTCGCCTGGCTCATCGCCGTGCGGATCGCCTGCCACTGGACCGCCAGCGTCCTACCACTGATCATCATCACCCCATTACTGGGCGCATTCCTGCAACTACCACATGAACAACTGCCCATCGTGATGGCATCCCTACTATTGGGCACCCCACTACTGAGCCTCCTCGGCGCTGTCATCGCCGCATTGACCGTCACCATGCCACGTGCTGGGATCCTCGTCGCCCTCCTTGCACTGCCCCTATACGTCCCCGTCCTGATCTTCGGCACCGGCAGCATCACCGCCGCCACCCAGGGCCATGACAGTACTGGCGCACTCCTCCTCCTCGGCGCCGGCTTAGCCCTTGGCACCGTACTAGCACCACTCACCGCTGCCGCAGCAATCCGCATTTCACTCAGTTAA
>xylefa3579
ATGAGCGCACCGCCCCCTCCCCTATCCCTCTGGCAGGCCTCATCTGCCATCATCACCCGAGACCTGCGCCTACTGTGGCGCCGCCGCGCCGCCGCCATACACCCCATCTTAGTTGCACTGCTCATTACCCTCCTCTTCACCCTCGGCCTGGGCCCCAAACCACAACAACTGGCAGACGCCGCCCCAACCATCCTATGGATCACAGTGCTCCTCGCAAGCTTACTGACACTGGACACACTGTTCCGCGCCGACGTTGAAGACGGCACCATGGAACAATGGCTCCTCTCACCCGTCCCCCTCGCCTGGCTCATCGCCGTGCGGATCGCCTGCCACTGGACCGCCAGCGTCCTACCACTGATCATCATCACCCCATTACTGGGCGCATTCCTGCAACTACCACATGAACAACTGCCCATCGTGATGGCATCCCTACTATTGGGCACCCCACTACTAAGCCTCCTCGGCGCTGTCATCGCCGCACTGACCGTCACCATGCCACGCGCTGGGATCCTCGTCGCGCTCCTTGCACTCCCCCTATACGTCCCCGTCCTGATATTCGGCACCGGCAGCATCACCGCCGCCACCCAGGGCCATGACAGTACTGGCGCACTCCTTCTCCTCGGCGCCGGCTTAGCCCTTGGCACAGTACTAGCGCCACTCACCGCTGCCGCAGCAATCCGCATTTCACTCAGCTAA
>xylefa4626
ATGAGCGCACCGCCCCCTCCCCTATCCCTCTGGCAGGCCTCATCTGCCATCATCACCCGAGACCTGCGCCTACTGTGGCGCCGCCGCGCCGCCGCCATACACCCCATCTTAGTTGCACTGCTCATTACCCTCCTCTTCACCCTCGGCCTGGGCCCCAAACCACAACAACTGGCAGACGCCGCCCCAACCATCCTATGGATCACAGTGCTCCTCGCAAGCTTACTGACACTGGACACACTGTTCCGCGCCGACGTTGAAGACGGCACCATGGAACAATGGCTCCTCTCACCCGTCCCCCTCGCCTGGCTCATCGCCGTGCGGATCGCCTGCCACTGGACCGCCAGCGTCCTACCACTGATCATCATCACCCCATTACTGGGCGCATTCCTGCAACTACCACATGAACAACTGCCCATCGTGATGGCATCCCTACTATTGGGCACCCCACTACTAAGCCTCCTCGGCGCTGTCATCGCCGCACTGACCGTCACCATGCCACGCGCTGGGATCCTCGTCGCGCTCCTTGCACTCCCCCTATACGTCCCCGTCCTGATATTCGGCACCGGCAGCATCACCGCCGCCACCCAGGGCCATGACAGTACTGGCGCACTCCTTCTCCTCGGCGCCGGCTTAGCCCTTGGCACAGTACTAGCGCCACTCACCGCTGCCGCAGCAATCCGCATTTCACTCAGCTAA
>xylefa4627
ATGAGCGCACCGCCCCCTCCCCTATCCCTCTGGCAGGCCTCATCTGCCATCATCACCCGAGACCTGCGCCTACTGTGGCGCCGCCGCGCCGCCGCCATACACCCCATCTTAGTTGCACCGCTCATTACCCTCCTCTTCACCCTCGGCCTGGGCCCCAAACCACAACAACTGGCAGACGCCGCCCCAACCATCCTATGGATCACAGTGCTCCTCGCAAGCTTACTGACACTGGACACACTGTTCCGCGCCGACGTTGAAGACGGCACCATGGAACAATGGCTCCTCTCACCCGTCCCCCTCGCCTGGCTCATCGCCGTGCGGATCGCCTGCCACTGGACCGCCAGCGTCCTACCACTGATCATCATCACCCCATTACTGGGCGCATTCCTGCAACTACCACATGAACAACTGCCCATCGTGATGGCATCCCTACTATTGGGCACCCCACTACTAAGCCTCCTCGGCGCTGTCATCGCCGCACTGACCGTCACCATGCCACGCGCTGGGATCCTCGTCGCGCTCCTTGCACTCCCCCTATACGTCCCCGTCCTGATCTTCGGCACCGGCAGCATCACCGCCGCCACCCAGGGCCATGACAGTACTGGCGTACTCCTTCTCCTCGGCGCCGGCTTAGCCCTTGGCACAGTACTAGCGCCACTCACCGCTGCCGCAGCAATCCGCATTTCACTCAGCTAA
>xylefa7970
ATGAGCGCACCGCCCCCTCCCCTATCCCTCTGGCAGGCCTCATCTGCCATCATCACCCGAGACCTGCGCCTACTGTGGCGCCGCCGCGCCGCCGCCATACACCCCATCTTAGTTGCACTGCTCATTACCCTCCTCTTCACCCTCGGCCTGGGCCCCAAACCACAACAACTGGCAGACGCCGCCCCAACCATCCTATGGATCACAGTGCTCCTCGCAAGCTTACTGACACTGGACACACTGTTCCGCGCCGACGTTGAAGACGGCACCATGGAACAATGGCTCCTCTCACCCGTCCCCCTCGCCTGGCTCATCGCCGTGCGGATCGCCTGCCACTGGACCGCCAGCGTCCTACCACTGATCATCATCACCCCATTACTGGGCGCATTCCTGCAACTACCACATGAACAACTGCCCATCGTGATGGCATCCCTACTATTGGGCACCCCACTACTAAGCCTCCTCGGCGCTGTCATCGCCGCACTGACCGTCACCATGCCACGCGCTGGGATCCTCGTCGCGCTCCTTGCACTCCCCCTATACGTCCCCGTCCTGATATTCGGCACCGGCAGCATCACCGCCGCCACCCAGGGCCATGACAGTACTGGCGCACTCCTTCTCCTCGGCGCCGGCTTAGCCCTTGGCACAGTACTAGCGCCACTCACCGCTGCCGCAGCAATCCGCATTTCACTCAGCTAA
>xylefa8071
ATGAGCGCACCGCCCCCTCCCCTATCCCTCTGGCAGGCCTCATCTGCCATCATCACCCGAGACCTGCGCCTACTGTGGCGCCGCCGCGCCGCCGCCATACACCCCATCTTAGTTGCACTGCTCATTACCCTCCTCTTCACCCTCGGCCTGGGCCCCAAACCACAACAACTGGCAGACGCCGCCCCAACCATCCTATGGATCACAGTGCTCCTCGCAAGCTTACTGACACTGGACACACTGTTCCGCGCCGACGTTGAAGACGGCACCATGGAACAATGGCTCCTCTCACCCGTCCCCCTCGCCTGGCTCATCGCCGTGCGGATCGCCTGCCACTGGACCGCCAGCGTCCTACCACTGATCATCATCACCCCATTACTGGGCGCATTCCTGCAACTACCACATGAACAACTGCCCATCGTGATGGCATCCCTACTATTGGGCACCCCACTACTAAGCCTCCTCGGCGCTGTCATCGCCGCACTGACCGTCACCATGCCACGCGCTGGGATCCTCGTCGCGCTCCTTGCACTCCCCCTATACGTCCCCGTCCTGATATTCGGCACCGGCAGCATCACCGCCGCCACCCAGGGCCATGACAGTACTGGCGCACTCCTTCTCCTCGGCGCCGGCTTAGCCCTTGGCACAGTACTAGCGCCACTCACCGCTGCCGCAGCAATCCGCATTTCACTCAGCTAA
>xylefa8082
ATGAGCGCACCGCCCCCTCCCCTATCCCTCTGGCAGGCCTCATCTGCCATCATCACCCGAGACCTGCGCCTACTGTGGCGCCGCCGCGCCGCCGCCATACACCCCATCTTAGTTGCACTGCTCATTACCCTCCTCTTCACCCTCGGCCTGGGCCCCAAACCACAACAACTGGCAGACGCCGCCCCAACCATCCTATGGATCACAGTGCTCCTCGCAAGCTTACTGACACTGGACACACTGTTCCGCGCCGACGTTGAAGACGGCACCATGGAACAATGGCTCCTCTCACCCGTCCCCCTCGCCTGGCTCATCGCCGTGCGGATCGCCTGCCACTGGACCGCCAGCGTCCTACCACTGATCATCATCACCCCATTACTGGGCGCATTCCTGCAACTACCACATGAACAACTGCCCATCGTGATGGCATCCCTACTATTGGGCACCCCACTACTAAGCCTCCTCGGCGCTGTCATCGCCGCACTGACCGTCACCATGCCACGCGCTGGGATCCTCGTCGCGCTCCTTGCACTCCCCCTATACGTCCCCGTCCTGATATTCGGCACCGGCAGCATCACCGCCGCCACCCAGGGCCATGACAGTACTGGCGCACTCCTTCTCCTCGGCGCCGGCTTAGCCCTTGGCACAGTACTAGCGCCACTCACCGCTGCCGCAGCAATCCGCATTTCACTCAGCTAA
>xylefaAnn1
ATGAGCGCACCGATCCCCCCCCTATCCCTCTGGCAGGCCTCATCTGCCATCATCACCCGAGACCTGCGCCTACTGTGGCGCCGCCGCGCCGCCGCCATACACCCCATCTTAGTTGCACTGCTCATTACCCTCCTCTTCACCCTCGGCCTGGGCCCCAAACCACAACAACTAGCAGACGCCGCCCCAACCATCCTATGGATCACAGTGCTCCTCGCAAGCTTACTGACACTGGACACACTGTTCCGCGCCGACGTTGAAGACGGCACCATGGAACAATGGCTCCTCTCACCCGTCCCCCTCGCCTGGCTCATCGCCGTGCGGATCGCCTGCCACTGGACCACCAGCGTCCTACCACTGATCATCATCACCCCATTACTGAGCGCATTCCTGCAACTACCACATCAACAACTGCCCATCGTGATGGCATCCCTACTATTGGGCACCCCACTACTAAGCCTCCTCGGCGCTGTCATCGCCGCACTGACCGTCACCATGCCACGCGCTGGGATCCTCGTCGCGCTCCTTGCACTCCCCCTATACGTCCCCGTCCTGATCTTCGGCACCGGCAGCATCACCGCCACCACCCAGGGCCATGACAGTACTGGCGCACTCCTTCTCCTCGGCGCCGGCTTAGCCCTTGGCACAGTACTAGCGCCACTCACCGCTGCCGTAGCAATCCGCATTTCACTCAGCTAA
>xylefa8073
ATGAGCGCACCGCCCCCTCCCCTATCCCTCTGGCAGGCCTCATCTGCCATCATCACCCGAGACCTGCGCTTACTGTGGCGCCGCCGCGCCGCCGCCATACACCCCATCTTAGTTGCACTGCTCATTACCCTCCTCTTCACCCTCGGCCTGGGCCCCAAACCACAACAACTGGCAGACGCCGCCCCAACCATCCTATGGATCACAGTGCTCCTCGCAAGCTTACTGACACTGGACACACTGTTCCGCACCGACGTTGAAGACGGCACCATGGAACAATGGCTCCTCTCACCCGTCCCCCTCGCCTGGCTCATCGCCGTGCGGATCGCCTGCCACTGGACCGCCAGCGTCCTACCACTGATCATCATCACCCCATTACTGGGCGCATTCCTGCAACTACCACATCAACAACTGCCCATCGTGATGGCATCCCTACTATTGGGCACCCCACTACTAAGCCTCCTCGGCGCTGTCATCGCCGCACTGACCGTCACCATGCCACGCGCTGGGATCCTCGTCGCGCTCCTTGCACTCCCCCTATACGTCCCCGTCCTGATCTTCGGCACCGGCAGCATCACCGCCGCCACCCAGGGCCATGACAGTACTGGCGCACTCCTTCTCCTCGGCGCCGGCTTAGCCCTTGGCACAGTACTAGCGCCACTCACCGCTGCCGCAGCAATCCGCATTTCACTCAGCTAA
>xylefaD026
ATGAGCGCACCGCCCCCTCCCCTATCCCTCTGGCAGGCCTCATCTGCCATCATCACCCGAGACCTGCGCCTACTGTGGCGCCGCCGCGCCGCCGCCATACACCCCATCTTAGTTGCACTGCTCATTACCCTCCTCTTCACCCTCGGCCTGGGCCCCAAACCACAACAACTGGCAGACGCCGCCCCAACCATCCTATGGATCACAGTGCTCCTCGCAAGCTTACTGACACTGGACACACTGTTCCGCGCCGACGTTGAAGACGGCACCATGGAACAATGGCTCCTCTCACCCGTCCCCCTCGCCTGGCTCATCGCCGTGCGGATCGCCTGCCACTGGACCGCCAGCGTCCTACCACTGATCATCATCACCCCATTACTGGGCGCATTCCTGCAACTACCACATGAACAACTGCCCATCGTGATGGCATCCCTACTATTGGGCACCCCACTACTAAGCCTCCTCGGCGCTGTCATCGCCGCACTGACCGTCACCATGCCACGCGCTGGGATCCTCGTCGCGCTCCTTGCACTCCCCCTATACGTCCCCGTCCTGATATTCGGCACCGGCAGCATCACCGCCGCCACCCAGGGCCATGACAGTACTGGCGCACTCCTTCTCCTCGGCGCCGGCTTAGCCCTTGGCACAGTACTAGCGCCACTCACCGCTGCCGCAGCAATCCGCATTTCACTCAGCTAA
>xylefaEB92
ATGAGCGCACCGCCCCCTCCCCTATCCCTCTGGCAGGCCTCATCTGCCATCATCACCCGAGACCTGCGCCTACTGTGGCGCCGCCGCGCCGCCGCCATACACCCCATCTTAGTTGCACTGCTCATTACCCTCCTCTTCACCCTCGGCCTGGGCCCCAAACCACAACAACTGGCAGACGCCGCCCCAACCATCCTATGGATCACAGTGCTCCTCGCAAGCTTACTGACACTGGACACACTGTTCCGCGCCGACGTTGAAGACGGCACCATGGAACAATGGCTCCTCTCACCCGTCCCCCTCGCCTGGCTCATCGCCGTGCGGATCGCCTGCCACTGGACCGCCAGCGTCCTACCACTGATCATCATCACCCCATTACTGGGCGCATTCCTGCAACTACCACATGAACAACTGCCCATCGTGATGGCATCCCTACTATTGGGCACCCCACTACTAAGCCTCCTCGGCGCTGTCATCGCCGCACTGACCGTCACCATGCCACGCGCTGGGATCCTCGTCGCGCTCCTTGCACTCCCCCTATACGTCCCCGTCCTGATATTCGGCACCGGCAGCATCACCGCCGCCACCCAGGGCCATGACAGTACTGGCGCACTCCTTCTCCTCGGCGCCGGCTTAGCCCTTGGCACAGTACTAGCGCCACTCACCGCTGCCGCAGCAATCCGCATTTCACTCAGCTAA
>xylefaGB54
ATGAGCGCACCGCCCCCTCCCCTATCCCTCTGGCAGGCCTCATCTGCCATCATCACCCGAGACCTGCGCCTACTGTGGCGCCGCCGCGCCGCCGCCATACACCCCATCTTAGTTGCACTGCTCATTACCCTCCTCTTCACCCTCGGCCTGGGCCCCAAACCACAACAACTGGCAGACGCCGCCCCAACCATCCTATGGATCACAGTGCTCCTCGCAAGCTTACTGACACTGGACACACTGTTCCGCGCCGACGTTGAAGACGGCACCATGGAACAATGGCTCCTCTCACCCGTCCCCCTCGCCTGGCTCATCGCCGTGCGGATCGCCTGCCACTGGACCGCCAGCGTCCTACCACTGATCATCATCACCCCATTACTGGGCGCATTCCTGCAACTACCACATGAACAACTGCCCATCGTGATGGCATCCCTACTATTGGGCACCCCACTACTAAGCCTCCTCGGCGCTGTCATCGCCGCACTGACCGTCACCATGCCACGCGCTGGGATCCTCGTCGCGCTCCTTGCACTCCCCCTATACGTCCCCGTCCTGATATTCGGCACCGGCAGCATCACCGCCGCCACCCAGGGCCATGACAGTACTGGCGCACTCCTTCTCCTCGGCGCCGGCTTAGCCCTTGGCACAGTACTAGCGCCACTCACCGCTGCCGCAGCAATCCGCATTTCACTCAGCTAA
>xylefa7969
ATGAGCGCACCGCCCCCTCCCCTATCCCTCTGGCAGGCCTCATCTGCCATCATCACCCGAGACCTGCGCCTACTGTGGCGCCGCCGCGCCGCCGCCATACACCCCATCTTAGTTGCACTGCTCATTACCCTCCTCTTCACCCTCGGCCTGGGCCCCAAACCACAACAACTGGCAGACGCCGCCCCAACCATCCTATGGATCACAGTGCTCCTCGCAAGCTTACTGACACTGGACACACTGTTCCGCGCCGACGTTGAAGACGGCACCATGGAACAATGGCTCCTCTCACCCGTCCCCCTCGCCTGGCTCATCGCCGTGCGGATCGCCTGCCACTGGACCGCCAGCGTCCTACCACTGATCATCATCACCCCATTACTGGGCGCATTCCTGCAACTACCACATGAACAACTGCCCATCGTGATGGCATCCCTACTATTGGGCACCCCACTACTAAGCCTCCTCGGCGCTGTCATCGCCGCACTGACCGTCACCATGCCACGCGCTGGGATCCTCGTCGCGCTCCTTGCACTCCCCCTATACGTCCCCGTCCTGATATTCGGCACCGGCAGCATCACCGCCGCCACCCAGGGCCATGACAGTACTGGCGCACTCCTTCTCCTCGGCGCCGGCTTAGCCCTTGGCACAGTACTAGCGCCACTCACCGCTGCCGCAGCAATCCGCATTTCACTCAGCTAA
>xylefaM23s
ATGAGCGCACCGCCCCCTCCCCTATCCCTCTGGCAGGCCTCATCTGCCATCATCACCCGAGACCTGCGCCTACTGTGGCGCCGCCGCGCCGCCGCCATACACCCCATCTTAGTTGCACTGCTCATTACCCTCCTCTTCACCCTCGGCCTGGGCCCCAAACCACAACAACTGGCAGACGCCGCCCCAACCATCCTATGGATCACAGTGCTCCTCGCAAGCTTACTGACACTGGACACACTGTTCCGCGCCGACGTTGAAGACGGCACCATGGAACAATGGCTCCTCTCACCCGTCCCCCTCGCCTGGCTCATCGCCGTGCGGATCGCCTGCCACTGGACCGCCAGCGTCCTACCACTGATCATCATCACCCCATTACTGGGCGCATTCCTGCAACTACCACATGAACAACTGCCCATCGTGATGGCATCCCTACTATTGGGCACCCCACTACTAAGCCTCCTCGGCGCTGTCATCGCCGCACTGACCGTCACCATGCCACGCGCTGGGATCCTCGTCGCGCTCCTTGCACTCCCCCTATACGTCCCCGTCCTGATATTCGGCACCGGCAGCATCACCGCCGCCACCCAGGGCCATGACAGTACTGGCGCACTCCTTCTCCTCGGCGCCGGCTTAGCCCTTGGCACAGTACTAGCGCCACTCACCGCTGCCGCAGCAATCCGCATTTCACTCAGCTAA
>xylefaco33
ATGAGCGCACCGCCCCCTCCCCTATCCCTCTGGCAGGCCTCATCTGCCATCATCACCCGAGACCTGCGCCTACTGTGGCGCCGCCGCGCCGCCGCCATACACCCCATCTTAGTTGCACCGCTCATTACCCTCCTCTTCACCCTCGGCCTGGGCCCCAAACCACAACAACTGGCAGACGCCGCCCCAACCATCCTATGGATCACAGTGCTCCTCGCAAGCTTACTGACACTGGACACACTGTTCCGCGCCGACGTTGAAGACGGCACCATGGAACAATGGCTCCTCTCACCCGTCCCCCTCGCCTGGCTCATCGCCGTGCGGATCGCCTGCCACTGGACCGCCAGCGTCCTACCACTGATCATCATCACCCCATTACTGGGCGCATTCCTGCAACTACCACATGAACAACTGCCCATCGTGATGGCATCCCTACTATTGGGCACCCCACTACTAAGCCTCCTCGGCGCTGTCATCGCCGCACTGACCGTCACCATGCCACGCGCTGGGATCCTCGTCGCGCTCCTTGCACTCCCCCTATACGTCCCCGTCCTGATCTTCGGCACCGGCAGCATCACCGCCGCCACCCAGGGCCATGACAGTACTGGCGTACTCCTTCTCCTCGGCGCCGGCTTAGCCCTTGGCACAGTACTAGCGCCACTCACCGCTGCCGCAGCAATCCGCATTTCACTCAGCTAA
>xylefaTem1
ATGAGCGCACCGCCCCCTCCCCTATCCCTCTGGCAGGCCTCATCTGCCATCATCACCCGAGACCTGCGCCTACTGTGGCGCCGCCGCGCCGCCGCCATACACCCCATCTTAGTTGCACTGCTCATTACCCTCCTCTTCACCCTCGGCCTGGGCCCCAAACCACAACAACTGGCAGACGCCGCCCCAACCATCCTATGGATCACAGTGCTCCTCGCAAGCTTACTGACACTGGACACACTGTTCCGCGCCGACGTTGAAGACGGCACCATGGAACAATGGCTCCTCTCACCCGTCCCCCTCGCCTGGCTCATCGCCGTGCGGATCGCCTGCCACTGGACCGCCAGCGTCCTACCACTGATCATCATCACCCCATTACTGGGCGCATTCCTGCAACTACCACATGAACAACTGCCCATCGTGATGGCATCCCTACTATTGGGCACCCCACTACTAAGCCTCCTCGGCGCTGTCATCGCCGCACTGACCGTCACCATGCCACGCGCTGGGATCCTCGTCGCGCTCCTTGCACTCCCCCTATACGTCCCCGTCCTGATATTCGGCACCGGCAGCATCACCGCCGCCACCCAGGGCCATGACAGTACTGGCGCACTCCTTCTCCTCGGCGCCGGCTTAGCCCTTGGCACAGTACTAGCGCCACTCACCGCTGCCGCAGCAATCCGCATTTCACTCAGCTAA
>xylefaMU34
ATGAGCGCACCGCCCCCCCCCCTATCCCTCTGGCAGGCCTCATCTGCCATCATCACCCGAGACCTGCGCCTACTGTGGCGCCGCCGCGCCGCCGCCATACACCCCATCTTAGTTGCACTGCTCATTGTCCTCCTCTTCGCCCTCGGCCTGGGCCCCAAACCACAACAACTGGCAGACGCCGCCCCAACCATCCTATGGATCACAGTGCTCCTCGCAAGCTTACTGACACTGGACACACTGTTCCGCGCCGACGTTGAAGACGGCACCATGGAACAATGGCTCCTCTCACCCCTCCCCCTCGCCTGGCTCATCGCCGTGCGGATCGCCTGCCACTGGACCGCCAACGTCCTACCACTGATCATCATCACCCCATTACTGGGCGCATTCCTGCAACTACCACATCAACAACTGCCCATCGTGATGGCATCCCTACTATTGGGCACCCCACTACTGAGCCTCCTCGGCGCTGTCATCGCCGCACTGACCGTCACCATGCCACGCGCTGGGATCCTCGTCGCGCTCCTTGCACTCCCCCTATACGTCCCCGTACTGATCTTCGGCACCGGCAGCATCACCGCCGCCACCCAGGGCCATGACAGTACTGGCACACTCCTTCTCCTCGGCGCCGGCTTAGCCCTTGGCACAGTACTAGCGCCACTCACCACTGCCGCAGCAATCCGCATTTCACTCAGCTAA
>xylefaMuMD
ATGAGCGCACCGCCCCCCCCCCTATCCCTCTGGCAGGCCTCATCTGCCATCATCACCCGAGACCTGCGCCTACTGTGGCGCCGCCGCGCCGCCGCCATACACCCCATCTTAGTTGCACTGCTCATTGTCCTCCTCTTCGCCCTCGGCCTGGGCCCCAAACCACAACAACTGGCAGACGCCGCCCCAACCATCCTATGGATCACAGTGCTCCTCGCAAGCTTACTGACACTGGACACACTGTTCCGCGCCGACGTTGAAGACGGCACCATGGAACAATGGCTCCTCTCACCCCTCCCCCTCGCCTGGCTCATCGCCGTGCGGATCGCCTGCCACTGGACCGCCAACGTCCTACCACTGATCATCATCACCCCATTACTGGGCGCATTCCTGCAACTACCACATCAACAACTGCCCATCGTGATGGCATCCCTACTATTGGGCACCCCACTACTGAGCCTCCTCGGCGCTGTCATCGCCGCACTGACCGTCACCATGCCACGCGCTGGGATCCTCGTCGCGCTCCTTGCACTCCCCCTATACGTCCCCGTACTGATCTTCGGCACCGGCAGCATCACCGCCGCCACCCAGGGCCATGACAGTACTGGCACACTCCTTCTCCTCGGCGCCGGCTTAGCCCTTGGCACAGTACTAGCGCCACTCACCACTGCCGCAGCAATCCGCATTTCACTCAGCTAA
>xylefastag
ATGAGCGCACCGCCCCCTCCCCTATCCCTCTGGCAGGCCTCATCTGCCATCATCACCCGAGACCTGCGCCTACTGTGGCGCCGCCGCGCCGCCGCCATACACCCCATCTTAGTTGCACTGCTCATTACCCTCCTCTTCACCCTCGGCCTGGGCCCCAAACCACAACAACTGGCAGACGCCGCCCCAACCATCCTATGGATCACAGTGCTCCTCGCAAGCTTACTGACACTGGACACACTGTTCCGCGCCGACGTTGAAGACGGCACCATGGAACAATGGCTCCTCTCACCCGTCCCCCTCGCCTGGCTCATCGCCGTGCGGATCGCCTGCCACTGGACCGCCAGCGTCCTACCACTGATCATCATCACCCCATTACTGGGCGCATTCCTGCAACTACCACATGAACAACTGCCCATCGTGATGGCATCCCTACTATTGGGCACCCCACTACTAAGCCTCCTCGGCGCTGTCATCGCCGCACTGACCGTCACCATGCCACGCGCTGGGATCCTCGTCGCGCTCCTTGCACTCCCCCTATACGTCCCCGTCCTGATATTCGGCACCGGCAGCATCACCGCCGCCACCCAGGGCCATGACAGTACTGGCGCACTCCTTCTCCTCGGCGCCGGCTTAGCCCTTGGCACAGTACTAGCGCCACTCACCGCTGCCGCAGCAATCCGCATTTCACTCAGCTAA
>long-mer9762
--------------CCCCACCCTATCCCTCTGGCAGGCTTCATCTGCCATCATCACCCGA------------------------------------------------------------------------------------------------------------------------------------------------------------------------------------------------------------------------------------------------------------------------------------------------------------------------------------------------------------------------------------------------------------------------------------------------------------------------------------------------------------------------------------------------------------------------------------------------------------------------------------------------------------
>long-mer9763
----------------------------------------------------------------------------------------------------------------TTGCACTGCTCATTGTCGTCCTCTTCGCCCTCGGCCTGG-----------------------------------------------------------------------------------------------------------------------------------------------------------------------------------------------------------------------------------------------------------------------------------------------------------------------------------------------------------------------------------------------------------------------------------------------------------------------------------------------------------------------------------------------------------------
>long-mer9764
---------------------------------------------------------------------------------------------------------------------------------------------------------------------------------------------------------------------------------------------------------------------------------------------------------------------------------------------------------------------------------------------------------------------------------------------------------------------------CTCGGCGCTGTCATCGCCGCATTGACCGTCACCATGCCACGTGCTGGGATCCTCGTCGCCCTCCTTGCACTGCCCCT----------------------------------------------------------------------------------------------------------------------------------------------------------------
>long-mer9765
-----------------------------------------------------------------------------------------------------------------------------------------------------------------------------------------------------------------------------------------------------------------------------------------------------------------------------------------------------------------------------------------------------------------------------------------------------------------------------------------------------------------------------------------------------------------------------------------------------------------------------------------------CGCCGGCTTAGCCCTTGGCACCGTACTAGC-------------------------------------------
