# Supplementary material for: Identification of genetic relationships and subspecies signatures in Xylella fastidiosa
Source: BMC Genomics. 2019 Mar 25;20:239. doi: 10.1186/s12864-019-5565-9 (PMC6434890; doi:10.1186/s12864-019-5565-9)
Supplement: Supplementary file 8 — Analysis of (non-)synonymous SNPs in homologs to CDS harboring specific k-mers for selected enriched GOs. (ZIP 549 kb) [file 12864_2019_5565_MOESM8_ESM.zip › Additional-File8/Additional-File8B_Pauca/GO-0005886 0016021/NC_002488.2325/Xfp assembled to xylefa9a5c.fasta]

>xylefa9a5c
ATGAGCGCACCGACCCCCACCCTATCCCTCTGGCAGGCTTCATCTGCCATCATCACCCGAGACCTGCGCCTACTGTGGCGCCGCCGCGCCGCCGCCATACACCCCATTTTATTTGCACTGCTCATTGTCGTCCTCTTCGCCCTCGGCCTGGGCCCCAAACCACAACAACTGGCAGACGCCGCCCCAACCATCCTATGGATCACAGTGCTCCTCGCAAGCTTACTGACACTGGACACACTGTTCCGCGCCGACGTTGAAGACGGCACCATGGAACAATGGCTCCTCTCACCCCTCCCCCTCGCCTGGCTCATCGCCGTGCGGATCGCCTGCCACTGGACCGCCAGCGTCCTACCACTGATCATCATCACCCCATTACTGGGCGCATTCCTGCAACTACCACATGAACAACTGCCCATCGTGATGGCATCCCTACTATTGGGCACCCCACTACTGAGCCTCCTCGGCGCTGTCATCGCCGCATTGACCGTCACCATGCCACGTGCTGGGATCCTCGTCGCCCTCCTTGCACTGCCCCTATACGTCCCCGTCCTGATCTTCGGCACCGGCAGCATCACCGCCGCCACCCAGGGCCATGACAGTACTGGCGCACTCCTCCTCCTCGGCGCCGGCTTAGCCCTTGGCACCGTACTAGCACCACTCACCGCTGCCGCAGCAATCCGCATTTCACTCAGTTAA
>xylefa3124
ATGAGCGCACCGATCCCCACCCTATCCCTCTGGCAGGCTTCATCTGCCATCATCACCCGAGACCTGCGCCTACTGTGGCGCCGCCGCGCCGCCGCCATACACCCCATTTTATTTGCACTGCTCATTGTCGTCCTCTTCGCCCTCGGCCTGGGCCCCAAACCACAACAACTGGCAGACGCCGCCCCAACCATCCTATGGATCACAGTGCTCCTCGCAAGCTTACTGACACTGGACACACTGTTCCGCGCCGACGTTGAAGACGGCACCATGGAACAATGGCTCCTCTCACCCCTCCCCCTCGCCTGGCTCATCGCCGTGCGGATCGCCTGCCACTGGACCGCCAGCGTCCTACCACTGATCATCATCACCCCATTACTGGGCGCATTCCTGCAACTACCACATGAACAACTGCCCATCGTGATGGCATCCCTACTATTGGGCACCCCACTACTGAGCCTCCTCGGCGCTGTCATCGCCGCATTGACCGTCACCATGCCACGTGCTGGGATCCTCGTCGCCCTCCTTGCACTGCCCCTCTACGTCCCCGTCCTGATCTTCGGCACCGGCAGCATCACCGCCGCCACCCAGGGCCATGACAGTACTGGCGCACTCCTATTCCTCGGCGCCGGCTTAGCCCTTGGCACCGTACTAGCGCCACTCACCGCTGCCGCAGCAATCCGCATTTCACTCAGCTAA
>xylefa1199
ATGAGCGCACCGACCCCCACCCTATCCCTCTGGCAGGCTTCATCTGCCATCATCACCCGAGACCTGCGCCTACTGTGGCGCCGCCGCGCCGCCGCCATACACCCCATCTTAGTTGCACTGCTCATTGTCGTCCTCTTCGCCCTCGGCCTGGGCCCCAAACCACAACAACTGGCAGACGCCGCCCCAACCATCCTATGGATCACAGTGCTCCTCGCAAGCTTACTGACACTGGACACACTGTTCCGCGCCGACGTTGAAGACGGCACCATGGAACAATGGCTCCTCTCACCCCTCCCCCTCTCCTGGCTCATCGCCGTGCGGATCGCCTGCCACTGGACCGCCAGCGTCCTACCACTGATCATCATCACCCCATTACTGGGCGCATTCCTGCAACTACCACATGAACAACTGCCCATCGTGATGGCATCCCTACTATTGGGCACCCCACTACTGAGCCTCCTCGGCGCTGTCATCGCCGCATTGACCGTCACCATGCCACGTGCTGGGATCCTCGTCGCCCTCCTTGCACTGCCCCTATACGTCCCCGTCCTGATCTTCGGCACCGGCAGCATCACCGCCGCCACCCAGGGCCATGACAGTACTGGCGCACTCCTCCTCCTCGGCGCCGGCTTAGCCCTTGGCACCGTACTAGCACCACTCACCGCTGCCGCAGCAATCCGCATTTCACTCAGTTAA
>xylefaco32
ATGAGCGCACCGATCCCCACCCTATCCCTCTGGCAGGCTTCATCTGCCATCATCACCCGAGACCTGCGCCTACTGTGGCGCCGCCGCGCCGCCGCCATACACCCCATTTTATTTGCACTGCTCATTGTCGTCCTCTTCGCCCTCGGCCTGGGCCCCAAACCACAACAACTGGCAGACGCCGCCCCAACCATCCTATGGATCACAGTGCTCCTCGCAAGCTTACTGACACTGGACACACTGTTCCGCGCCGACGTTGAAGACGGCACCATGGAACAATGGCTCCTCTCACCCCTCCCCCTCGCCTGGCTCATCGCCGTGCGGATCGCCTGCCACTGGACCGCCAGCGTCCTACCACTGATCATCATCACCCCATTACTGGGCGCATTCCTGCAACTACCACATGAACAACTGCCCATCGTGATGGCATCCCTACTATTGGGCACCCCACTACTGAGCCTCCTCGGCGCTGTCATCGCCGCATTGACCGTCACCATGCCACGTGCTGGGATCCTCGTCGCCCTCCTTGCACTGCCCCTCTACGTCCCCGTCCTGATCTTCGGCACCGGCAGCATCACCGCCGCCACCCAGGGCCATGACAGTACTGGCGCACTCCTATTCCTCGGCGCCGGCTTAGCCCTTGGCACCGTACTAGCGCCACTCACCGCTGCCGCAGCAATCCGCATTTCACTCAGCTAA
>xylefaCOF4
ATGAGCGCACCGACCCCCACCCTATCCCTCTGGCAGGCTTCATCTGCCATCATCACCCGAGACCTGCGCCTACTGTGGCGCCGCCGCGCCGCCGCCATACACCCCATTTTATTTGCACTGCTCATTGTCGTCCTCTTCGCCCTCGGCCTGGGCCCCAAACCACAACAACTGGCAGACGCCGCCCCAACCATCCTATGGATCACAGTGCTCCTCGCAAGCTTACTGACACTGGACACACTGTTCCGCGCCGACGTTGAAGACGGCACCATGGAACAATGGCTCCTCTCACCCCTCCCCCTCGCCTGGCTCATCGCCGTGCGGATCGCCTGCCACTGGACCGCCAGCGTCCTACCACTGATCATCATCACCCCATTACTGGGCGCATTCCTGCAACTACCACATGAACAACTGCCCATCGTGATGGCATCCCTACTATTGGGCACCCCACTACTGAGCCTCCTCGGCGCTGTCATCGCCGCATTGACCGTCACCATGCCACGTGCTGGGATCCTCGTCGCCCTCCTTGCACTGCCCCTATACGTCCCCGTCCTGATCTTCGGCACCGGCAGCATCACCGCCGCCACCCAGGGCCATGACAGTACTGGCGCACTCCTCCTCCTCGGCGCCGGCTTAGCCCTTGGCACCGTACTAGCACCACTCACCGCTGCCGCAGCAATCCGCATTTCACTCAGTTAA
>xylefaCOF7
ATGAGCGCACCGACCCCCACCCTATCCCTCTGGCAGGCTTCATCTGCCATCATCACCCGAGACCTGCGCCTACTGTGGCGCCGCCGCGCCGCCGCCATACACCCCATTTTATTTGCACTGCTCATTGTCGTCCTCTTCGCCCTCGGCCTGGGCCCCAAACCACAACAACTGGCAGACGCCGCCCCAACCATCCTATGGATCACAGTGCTCCTCGCAAGCTTACTGACACTGGACACACTGTTCCGCGCCGACGTTGAAGACGGCACCATGGAACAATGGCTCCTCTCACCCCTCCCCCTCGCCTGGCTCATCGCCGTGCGGATCGCCTGCCACTGGACCGCCAGCGTCCTACCACTGATCATCATCACCCCATTACTGGGCGCATTCCTGCAACTACCACATGAACAACTGCCCATCGTGATGGCATCCCTACTATTGGGCACCCCACTACTGAGCCTCCTCGGCGCTGTCATCGCCGCATTGACCGTCACCATGCCACGTGCTGGGATCCTCGTCGCCCTCCTTGCACTGCCCCTATACGTCCCCGTCCTGATCTTCGGCACCGGCAGCATCACCGCCGCCACCCAGGGCCATGACAGTACTGGCGCACTCCTCCTCCTCGGCGCCGGCTTAGCCCTTGGCACCGTACTAGCACCACTCACCGCTGCCGCAGCAATCCGCATTTCACTCAGTTAA
>xylefaCVC6
ATGAGCGCACCGACCCCCACCCTATCCCTCTGGCAGGCTTCATCTGCCATCATCACCCGAGACCTGCGCCTACTGTGGCGCCGCCGCGCCGCCGCCATACACCCCATCTTAGTTGCACTGCTCATTGTCGTCCTCTTCGCCCTCGGCCTGGGCCCCAAACCACAACAACTGGCAGACGCCGCCCCAACCATCCTATGGATCACAGTGCTCCTCGCAAGCTTACTGACACTGGACACACTGTTCCGCGCCGACGTTGAAGACGGCACCATGGAACAATGGCTCCTCTCACCCCTCCCCCTCTCCTGGCTCATCGCCGTGCGGATCGCCTGCCACTGGACCGCCAGCGTCCTACCACTGATCATCATCACCCCATTACTGGGCGCATTCCTGCAACTACCACATGAACAACTGCCCATCGTGATGGCATCCCTACTATTGGGCACCCCACTACTGAGCCTCCTCGGCGCTGTCATCGCCGCATTGACCGTCACCATGCCACGTGCTGGGATCCTCGTCGCCCTCCTTGCACTGCCCCTATACGTCCCCGTCCTGATCTTCGGCACCGGCAGCATCACCGCCGCCACCCAGGGCCATGACAGTACTGGCGCACTCCTCCTCCTCGGCGCCGGCTTAGCCCTTGGCACCGTACTAGCACCACTCACCGCTGCCGCAGCAATCCGCATTTCACTCAGTTAA
>xylefa8072
ATGAGCGCACCGACCCCCACCCTATCCCTCTGGCAGGCTTCATCTGCCATCATCACCCGAGACCTGCGCCTACTGTGGCGCCGCCGCGCCGCCGCCATACACCCCATTTTATTTGCACTGCTCATTGTCGTCCTCTTCGCCCTCGGCCTGGGCCCCAAACCACAACAACTGGCAGACGCCGCCCCAACCATCCTATGGATCACAGTGCTCCTCGCAAGCTTACTGACACTGGACACACTGTTCCGCGCCGACGTTGAAGACGGCACCATGGAACAATGGCTCCTCTCACCCCTCCCCCTCGCCTGGCTCATCGCCGTGCGGATCGCCTGCCACTGGACCGCCAGCGTCCTACCACTGATCATCATCACCCCATTACTGGGCGCATTCCTGCAACTACCACATGAACAACTGCCCATCGTGATGGCATCCCTACTATTGGGCACCCCACTACTGAGCCTCCTCGGCGCTGTCATCGCCGCATTGACCGTCACCATGCCACGTGCTGGGATCCTCGTCGCCCTCCTTGCACTGCCCCTATACGTCCCCGTCCTGATCTTCGGCACCGGCAGCATCACCGCCGCCACCCAGGGCCATGACAGTACTGGCGCACTCCTCCTCCTCGGCGCCGGCTTAGCCCTTGGCACCGTACTAGCACCACTCACCGCTGCCGCAGCAATCCGCATTTCACTCAGTTAA
>xylefaJa12
ATGAGCGCACCGACCCCCACCCTATCCCTCTGGCAGGCTTCATCTGCCATCATCACCCGAGACCTGCGCCTACTGTGGCGCCGCCGCGCCGCCGCCATACACCCCATCTTAGTTGCACTGCTCATTGTCGTCCTCTTCGCCCTCGGCCTGGGCCCCAAACCACAACAACTGGCAGACGCCGCCCCAACCATCCTATGGATCACAGTGCTCCTCGCAAGCTTACTGACACTGGACACACTGTTCCGCGCCGACGTTGAAGACGGCACCATGGAACAATGGCTCCTCTCACCCCTCCCCCTCTCCTGGCTCATCGCCGTGCGGATCGCCTGCCACTGGACCGCCAGCGTCCTACCACTGATCATCATCACCCCATTACTGGGCGCATTCCTGCAACTACCACATGAACAACTGCCCATCGTGATGGCATCCCTACTATTGGGCACCCCACTACTGAGCCTCCTCGGCGCTGTCATCGCCGCATTGACCGTCACCATGCCACGTGCTGGGATCCTCGTCGCCCTCCTTGCACTGCCCCTATACGTCCCCGTCCTGATCTTCGGCACCGGCAGCATCACCGCCGCCACCCAGGGCCATGACAGTACTGGCGCACTCCTCCTCCTCGGCGCCGGCTTAGCCCTTGGCACCGTACTAGCACCACTCACCGCTGCCGCAGCAATCCGCATTTCACTCAGTTAA
>xylefaHib4
ATGAGCGCACCGACCCCCACCCTATCCCTCTGGCAGGCTTCATCTGCCATCATCACCCGAGACCTGCGCCTACTGTGGCGCCGCC-----------ATACACCCCATTTTATTTGCACTGCTCATTGTCGTCCTCTTCGCCCTCGGCCTGGGCCCCAAACCACAACAACTGGCAGACGCCGCCCCAACCATCCTATGGATCACAGTGCTCCTCGCAAGCTTACTGACACTGGACACACTGTTCCGCGCCGACGTTGAAGACGGCACCATGGAACAATGGCTCCTCTCACCCCTCCCCCTCTCCTGGCTCATCGCCGTGCGGATCGCCTGCCACTGGACCGCCAGCGTCCTACCACTGATCATCATCACCCCATTACTGGGCGCATTCCTGCAACTACCACATGAACAACTGCCCATCGTGATGGCATCCCTACTATTGGGCACCCCACTACTGAGCCTCCTCGGCGCTGTCATCGCCGCATTGACCGTCACCATGCCACGTGCTGGGATCCTCGTCGCCCTCCTTGCACTGCCCCTATACGTCCCCGTCCTGATCTTCGGCACCGGCAGCATCACCGCCGCCACCCAGGGCCATGACAGTACTGGCGCACTCCTCCTCCTCGGCGCCGGCTTAGCCCTTGGCACCGTACTAGCACCACTCACCGCTGCCGCAGCAATCCGCATTTCACTCAGTTAA
>xylefaOLS8
ATGAGCGCACCGACCCCCACCCTATCCCTCTGGCAGGCTTCATCTGCCATCATCACCCGAGACCTGCGCCTACTGTGGCGCCGCCGCGCCGCCGCCATACACCCCATTTTATTTGCACTGCTCATTGTCGTCCTCTTCGCCCTCGGCCTGGGCCCCAAACCACAACAACTGGCAGACGCCGCCCCAACCATCCTATGGATCACAGTGCTCCTCGCAAGCTTACTGACACTGGACACACTGTTCCGCGCCGACGTTGAAGACGGCACCATGGAACAATGGCTCCTCTCACCCCTCCCCCTCGCCTGGCTCATCGCCGTGCGGATCGCCTGCCACTGGACCGCCAGCGTCCTACCACTGATCATCATCACCCCATTACTGGGCGCATTCCTGCAACTACCACATGAACAACTGCCCATCGTGATGGCATCCCTACTATTGGGCACCCCACTACTGAGCCTCCTCGGCGCTGTCATCGCCGCATTGACCGTCACCATGCCACGTGCTGGGATCCTCGTCGCCCTCCTTGCACTGCCCCTATACGTCCCCGTCCTGATCTTCGGCACCGGCAGCATCACCGCCGCCACCCAGGGCCATGACAGTACTGGCGCACTCCTCCTCCTCGGCGCCGGCTTAGCCCTTGGCACCGTACTAGCACCACTCACCGCTGCCGCAGCAATCCGCATTTCACTCAGTTAA
>xylefaCVC1
ATGAGCGCACCGACCCCCACCCTATCCCTCTGGCAGGCTTCATCTGCCATCATCACCCGAGACCTGCGCCTACTGTGGCGCCGCCGCGCCGCCGCCATACACCCCATCTTAGTTGCACTGCTCATTGTCGTCCTCTTCGCCCTCGGCCTGGGCCCCAAACCACAACAACTGGCAGACGCCGCCCCAACCATCCTATGGATCACAGTGCTCCTCGCAAGCTTACTGACACTGGACACACTGTTCCGCGCCGACGTTGAAGACGGCACCATGGAACAATGGCTCCTCTCACCCCTCCCCCTCTCCTGGCTCATCGCCGTGCGGATCGCCTGCCACTGGACCGCCAGCGTCCTACCACTGATCATCATCACCCCATTACTGGGCGCATTCCTGCAACTACCACATGAACAACTGCCCATCGTGATGGCATCCCTACTATTGGGCACCCCACTACTGAGCCTCCTCGGCGCTGTCATCGCCGCATTGACCGTCACCATGCCACGTGCTGGGATCCTCGTCGCCCTCCTTGCACTGCCCCTATACGTCCCCGTCCTGATCTTCGGCACCGGCAGCATCACCGCCGCCACCCAGGGCCATGACAGTACTGGCGCACTCCTCCTCCTCGGCGCCGGCTTAGCCCTTGGCACCGTACTAGCACCACTCACCGCTGCCGCAGCAATCCGCATTTCACTCAGTTAA
>xylefaPr8x
ATGAGCGCACCGACCCCCACCCTATCCCTCTGGCAGGCTTCATCTGCCATCATCACCCGAGACCTGCGCCTACTGTGGCGCCGCCGCGCCGCCGCCATACACCCCATTTTATTTGCACTGCTCATTGTCGTCCTCTTCGCCCTCGGCCTGGGCCCCAAACCACAACAACTGGCAGACGCCGCCCCAACCATCCTATGGATCACAGTGCTCCTCGCAAGCTTACTGACACTGGACACACTGTTCCGCGCCGACGTTGAAGACGGCACCATGGAACAATGGCTCCTCTCACCCCTCCCCCTCGCCTGGCTCATCGCCGTGCGGATCGCCTGCCACTGGACCGCCAGCGTCCTACCACTGATCATCATCACCCCATTACTGGGCGCATTCCTGCAACTACCACATGAACAACTGCCCATCGTGATGGCATCCCTACTATTGGGCACCCCACTACTGAGCCTCCTCGGCGCTGTCATCGCCGCATTGACCGTCACCATGCCACGTGCTGGGATCCTCGTCGCCCTCCTTGCACTGCCCCTATACGTCCCCGTCCTGATCTTCGGCACCGGCAGCATCACCGCCGCCACCCAGGGCCATGACAGTACTGGCGCACTCCTCCTCCTCGGCGCCGGCTTAGCCCTTGGCACCGTACTAGCACCACTCACCGCTGCCGCAGCAATCCGCATTTCACTCAGTTAA
>xylefacodi
ATGAGCGCACCGACCCCCACCCTATCCCTCTGGCAGGCTTCATCTGCCATCATCACCCGAGACCTGCGCCTACTGTGGCGCCGCCGCGCCGCCGCCATACACCCCATTTTATTTGCACTGCTCATTGTCGTCCTCTTCGCCCTCGGCCTGGGCCCCAAACCACAACAACTGGCAGACGCCGCCCCAACCATCCTATGGATCACAGTGCTCCTCGCAAGCTTACTGACACTGGACACACTGTTCCGCGCCGACGTTGAAGACGGCACCATGGAACAATGGCTCCTCTCACCCCTCCCCCTCGCCTGGCTCATCGCCGTGCGGATCGCCTGCCACTGGACCGCCAGCGTCCTACCACTGATCATCATCACCCCATTACTGGGCGCATTCCTGCAACTACCACATGAACAACTGCCCATCGTGATGGCATCCCTACTATTGGGCACCCCACTACTGAGCCTCCTCGGCGCTGTCATCGCCGCATTGACCGTCACCATGCCACGTGCTGGGATCCTCGTCGCCCTCCTTGCACTGCCCCTATACGTCCCCGTCCTGATCTTCGGCACCGGCAGCATCACCGCCGCCACCCAGGGCCATGACAGTACTGGCGCACTCCTCCTCCTCGGCGCCGGCTTAGCCCTTGGCACCGTACTAGCACCACTCACCGCTGCCGCAGCAATCCGCATTTCACTCAGTTAA
>xylefaco6c
ATGAGCGCACCGACCCCCACCCTATCCCTCTGGCAGGCTTCATCTGCCATCATCACCCGAGACCTGCGCCTACTGTGGCGCCGCCGCGCCGCCGCCATACACCCCATTTTATTTGCACTGCTCATTGTCGTCCTCTTCGCCCTCGGCCTGGGCCCCAAACCACAACAACTGGCAGACGCCGCCCCAACCATCCTATGGATCACAGTGCTCCTCGCAAGCTTACTGACACTGGACACACTGTTCCGCGCCGACGTTGAAGACGGCACCATGGAACAATGGCTCCTCTCACCCCTCCCCCTCGCCTGGCTCATCGCCGTGCGGATCGCCTGCCACTGGACCGCCAGCGTCCTACCACTGATCATCATCACCCCATTACTGGGCGCATTCCTGCAACTACCACATGAACAACTGCCCATCGTGATGGCATCCCTACTATTGGGCACCCCACTACTGAGCCTCCTCGGCGCTGTCATCGCCGCATTGACCGTCACCATGCCACGTGCTGGGATCCTCGTCGCCCTCCTTGCACTGCCCCTATACGTCCCCGTCCTGATCTTCGGCACCGGCAGCATCACCGCCGCCACCCAGGGCCATGACAGTACTGGCGCACTCCTCCTCCTCGGCGCCGGCTTAGCCCTTGGCACCGTACTAGCACCACTCACCGCTGCCGCAGCAATCCGCATTTCACTCAGTTAA
>xylefaU24D
ATGAGCGCACCGACCCCCACCCTATCCCTCTGGCAGGCTTCATCTGCCATCATCACCCGAGACCTGCGCCTACTGTGGCGCCGCCGCGCCGCCGCCATACACCCCATTTTATTTGCACTGCTCATTGTCGTCCTCTTCGCCCTCGGCCTGGGCCCCAAACCACAACAACTGGCAGACGCCGCCCCAACCATCCTATGGATCACAGTGCTCCTCGCAAGCTTACTGACACTGGACACACTGTTCCGCGCCGACGTTGAAGACGGCACCATGGAACAATGGCTCCTCTCACCCCTCCCCCTCGCCTGGCTCATCGCCGTGCGGATCGCCTGCCACTGGACCGCCAGCGTCCTACCACTGATCATCATCACCCCATTACTGGGCGCATTCCTGCAACTACCACATGAACAACTGCCCATCGTGATGGCATCCCTACTATTGGGCACCCCACTACTGAGCCTCCTCGGCGCTGTCATCGCCGCATTGACCGTCACCATGCCACGTGCTGGGATCCTCGTCGCCCTCCTTGCACTGCCCCTATACGTCCCCGTCCTGATCTTCGGCACCGGCAGCATCACCGCCGCCACCCAGGGCCATGACAGTACTGGCGCACTCCTCCTCCTCGGCGCCGGCTTAGCCCTTGGCACCGTACTAGCACCACTCACCGCTGCCGCAGCAATCCGCATTTCACTCAGTTAA
>xylefasFb7
ATGAGCGCACCGATCCCCACCCTATCCCTCTGGCAGGCTTCATCTGCCATCATCACCCGAGACCTGCGCCTACTGTGGCGCCGCCGCGCCGCCGCCATACACCCCATTTTATTTGCACTGCTCATTGTCGTCCTCTTCGCCCTCGGCCTGGGCCCCAAACCACAACAACTGGCAGACGCCGCCCCAACCATCCTATGGATCACAGTGCTCCTCGCAAGCTTACTGACACTGGACACACTGTTCCGCGCCGACGTTGAAGACGGCACCATGGAACAATGGCTCCTCTCACCCCTCCCCCTCGCCTGGCTCATCGCCGTGCGGATCGCCTGCCACTGGACCGCCAGCGTCCTACCACTGATCATCATCACCCCATTACTGGGCGCATTCCTGCAACTACCACATGAACAACTGCCCATCGTGATGGCATCCCTACTATTGGGCACCCCACTACTGAGCCTCCTCGGCGCTGTCATCGCCGCATTGACCGTCACCATGCCACGTGCTGGGATCCTCGTCGCCCTCCTTGCACTGCCCCTATACGTCCCCGTCCTGATCTTCGGCACCGGCAGCATCACCGCCGCCACCCAGGGCCATGACAGTACTGGCGCACTCCTCCTCCTCGGCGCCGGCTTAGCCCTTGGCACCGTACTAGCACCACTCACCGCTGCCGCAGCAATCCGCATTTCACTCAGTTAA
>xylefaOLS9
ATGAGCGCACCGACCCCCACCCTATCCCTCTGGCAGGCTTCATCTGCCATCATCACCCGAGACCTGCGCCTACTGTGGCGCCGCCGCGCCGCCGCCATACACCCCATTTTATTTGCACTGCTCATTGTCGTCCTCTTCGCCCTCGGCCTGGGCCCCAAACCACAACAACTGGCAGACGCCGCCCCAACCATCCTATGGATCACAGTGCTCCTCGCAAGCTTACTGACACTGGACACACTGTTCCGCGCCGACGTTGAAGACGGCACCATGGAACAATGGCTCCTCTCACCCCTCCCCCTCGCCTGGCTCATCGCCGTGCGGATCGCCTGCCACTGGACCGCCAGCGTCCTACCACTGATCATCATCACCCCATTACTGGGCGCATTCCTGCAACTACCACATGAACAACTGCCCATCGTGATGGCATCCCTACTATTGGGCACCCCACTACTGAGCCTCCTCGGCGCTGTCATCGCCGCATTGACCGTCACCATGCCACGTGCTGGGATCCTCGTCGCCCTCCTTGCACTGCCCCTATACGTCCCCGTCCTGATCTTCGGCACCGGCAGCATCACCGCCGCCACCCAGGGCCATGACAGTACTGGCGCACTCCTCCTCCTCGGCGCCGGCTTAGCCCTTGGCACCGTACTAGCACCACTCACCGCTGCCGCAGCAATCCGCATTTCACTCAGTTAA
>long-mer9762
--------------CCCCACCCTATCCCTCTGGCAGGCTTCATCTGCCATCATCACCCGA------------------------------------------------------------------------------------------------------------------------------------------------------------------------------------------------------------------------------------------------------------------------------------------------------------------------------------------------------------------------------------------------------------------------------------------------------------------------------------------------------------------------------------------------------------------------------------------------------------------------------------------------------------
>long-mer9763
----------------------------------------------------------------------------------------------------------------TTGCACTGCTCATTGTCGTCCTCTTCGCCCTCGGCCTGG-----------------------------------------------------------------------------------------------------------------------------------------------------------------------------------------------------------------------------------------------------------------------------------------------------------------------------------------------------------------------------------------------------------------------------------------------------------------------------------------------------------------------------------------------------------------
>long-mer9764
---------------------------------------------------------------------------------------------------------------------------------------------------------------------------------------------------------------------------------------------------------------------------------------------------------------------------------------------------------------------------------------------------------------------------------------------------------------------------CTCGGCGCTGTCATCGCCGCATTGACCGTCACCATGCCACGTGCTGGGATCCTCGTCGCCCTCCTTGCACTGCCCCT----------------------------------------------------------------------------------------------------------------------------------------------------------------
>long-mer9765
-----------------------------------------------------------------------------------------------------------------------------------------------------------------------------------------------------------------------------------------------------------------------------------------------------------------------------------------------------------------------------------------------------------------------------------------------------------------------------------------------------------------------------------------------------------------------------------------------------------------------------------------------CGCCGGCTTAGCCCTTGGCACCGTACTAGC-------------------------------------------
