# Supplementary material for: Identification of genetic relationships and subspecies signatures in Xylella fastidiosa
Source: BMC Genomics. 2019 Mar 25;20:239. doi: 10.1186/s12864-019-5565-9 (PMC6434890; doi:10.1186/s12864-019-5565-9)
Supplement: Supplementary file 8 — Analysis of (non-)synonymous SNPs in homologs to CDS harboring specific k-mers for selected enriched GOs. (ZIP 549 kb) [file 12864_2019_5565_MOESM8_ESM.zip › Additional-File8/Additional-File8B_Pauca/GO-0005886 0016021/NC_002488.2410/Clade III assembled to xylefa9a5c.fasta]

>xylefa9a5c
ATGGCATTTCTTGACCAGCACCCCGGTCTCGGTTATCCCCTTGCGTCCGGTTTGGGGTTGTTGCTTGGTAGTTTTCTCAATGTGGTGATCCTGCGTTTGCCGCGCCGTTTGGAATGGCAATGGAAGCGCGATGCGCGCGAAATCCTGGAGATGCCGGACATTTATGATCCGCCACCACCGGGAATTGTGGTCGAGCCTTCCCACGATCCAGTGACTGGTGATCGGTTGAAGTGGTGGGAAAACATTCCGGTGCTTAGCTGGTTGTTGCTACGTGGACGTTCGCGTTACAGCGGCAAGTCAATCTCGTTGCAGTATCCGTTGGTCGAATTGCTGACTTGCCTGCTGGTGCTGGCCAGTGTTTGGCGTTTTGGATTCGGTTGGCATGGTTTTGGGGCAATTGTGTTCAGTTGTTTCCTGGTTGCGTTGGCTGGGATTGATTTGCGTACTCGGCTCTTACCTGACCAGTTAACTTTAATGCTCATGTGGCTGGGTTTGATTGGATCGACGGATAACTTGTTTATGGCAGCCAAACCTGCGTTATTGGGGGCTGTAGTTGGTTATTTATCTCTGTGGATTGTGGCGGCGTTGTTCAAACTGATCTTTAACAAGGAAGGGATGGGCCATGGTGACTTCAAAATGCTGGCCGCGCTTGGGGCATGGTGTGGGTTGAAGGGTATTCTCCCGATCATTTTGATTTCATCACTGGCTGGAGTGGTATTGGGCTCCGTTTGGCTTGTTGTGCGTGGTCATAACCGTACAACGATGATTCCGTTTGGACCTTATCTGGCAGTTGGTGGATGGATCGTGTTCTTTTTCGGCGATCAGATCATCCATGCTTATCTGGAGCTATTAAGTATCGGGTGA
>xylefa7969
ATGGCATTTCTTGATCAGCACCCCGGACTCGGCTATCCCCTTGCGTCCGGTTTGGGGTTGTTGCTTGGTAGTTTTCTCAATGTGGTGATCCTGCGTTTGCCGCGCCGTTTGGAATGGCAATGGAAGCGCGATGCGCGCGAAATCCTGGAAATGCCGGACATTTATGATCCGCCACCGCCGGGAATTGTGGTCGAGCCTTCCCACGATCCAGTGACTGGTGATCGGTTGAAGTGGTGGGAAAACATTCCGGTGCTTAGCTGGTTGTTGCTACGTGGACGTTCGCGTTACAGCGGCAAGTCAATCTCGTTGCAGTATCCGTTGGTCGAATTGCTGACTTGCCTGCTGGTGCTGGCCAGTGTTTGGCGTTTTGGATTCGGTTGGCATGGTTTTGGGGCAATTGTGTTCAGTTGTTTCCTGGTTGCGTTGGCTGGGATTGATTTGCGTACTCGGCTCTTACCTGACCAGTTAACTTTAATGCTCATGTGGCTGGGTTTGATTGGATCGGCGGATAACTTGTTTATGGCAGCCAAACCTGCGTTATTGGGGGCTGCAGTTGGTTATTTATCTCTGTGGATTGTGGCGGCGTTGTTCAAACTGATCTTTAACAAGGAAGGGATGGGCCATGGTGACTTCAAAATGCTGGGCGCGCTTGGGGCATGGTGTGGGTTAAAGGGTATTCTCCCGATCATTTTGATTTCATCACTGGCTGGAGTGGTATTGGGCTCTGTTTGGCTTGTTGTGCGTGGTCATAACCGTACGACGATGATTCCGTTTGGACCTTATCTGGCAGTTGGTGGATGGATCGTGTTCTTTTTCGGCGATCAGATCATCCATGCTTATCTGGAGCTATTAAGTATCGGGTGA
>xylefa7970
ATGGCATTTCTTGATCAGCACCCCGGACTCGGCTATCCCCTTGCGTCCGGTTTGGGGTTGTTGCTTGGTAGTTTTCTCAATGTGGTGATCCTGCGTTTGCCGCGCCGTTTGGAATGGCAATGGAAGCGCGATGCGCGCGAAATCCTGGAAATGCCGGACATTTATGATCCGCCACCGCCGGGAATTGTGGTCGAGCCTTCCCACGATCCAGTGACTGGTGATCGGTTGAAGTGGTGGGAAAACATTCCGGTGCTTAGCTGGTTGTTGCTACGTGGACGTTCGCGTTACAGCGGCAAGTCAATCTCGTTGCAGTATCCGTTGGTCGAATTGCTGACTTGCCTGCTGGTGCTGGCCAGTGTTTGGCGTTTTGGATTCGGTTGGCATGGTTTTGGGGCAATTGTGTTCAGTTGTTTCCTGGTTGCGTTGGCTGGGATTGATTTGCGTACTCGGCTCTTACCTGACCAGTTAACTTTAATGCTCATGTGGCTGGGTTTGATTGGATCGGCGGATAACTTGTTTATGGCAGCCAAACCTGCGTTATTGGGGGCTGCAGTTGGTTATTTATCTCTGTGGATTGTGGCGGCGTTGTTCAAACTGATCTTTAACAAGGAAGGGATGGGCCATGGTGACTTCAAAATGCTGGGCGCGCTTGGGGCATGGTGTGGGTTAAAGGGTATTCTCCCGATCATTTTGATTTCATCACTGGCTGGAGTGGTATTGGGCTCTGTTTGGCTTGTTGTGCGTGGTCATAACCGTACGACGATGATTCCGTTTGGACCTTATCTGGCAGTTGGTGGATGGATCGTGTTCTTTTTCGGCGATCAGATCATCCATGCTTATCTGGAGCTATTAAGTATCGGGTGA
>xylefa8071
ATGGCATTTCTTGATCAGCACCCCGGACTCGGCTATCCCCTTGCGTCCGGTTTGGGGTTGTTGCTTGGTAGTTTTCTCAATGTGGTGATCCTGCGTTTGCCGCGCCGTTTGGAATGGCAATGGAAGCGCGATGCGCGCGAAATCCTGGAAATGCCGGACATTTATGATCCGCCACCGCCGGGAATTGTGGTCGAGCCTTCCCACGATCCAGTGACTGGTGATCGGTTGAAGTGGTGGGAAAACATTCCGGTGCTTAGCTGGTTGTTGCTACGTGGACGTTCGCGTTACAGCGGCAAGTCAATCTCGTTGCAGTATCCGTTGGTCGAATTGCTGACTTGCCTGCTGGTGCTGGCCAGTGTTTGGCGTTTTGGATTCGGTTGGCATGGTTTTGGGGCAATTGTGTTCAGTTGTTTCCTGGTTGCGTTGGCTGGGATTGATTTGCGTACTCGGCTCTTACCTGACCAGTTAACTTTAATGCTCATGTGGCTGGGTTTGATTGGATCGGCGGATAACTTGTTTATGGCAGCCAAACCTGCGTTATTGGGGGCTGCAGTTGGTTATTTATCTCTGTGGATTGTGGCGGCGTTGTTCAAACTGATCTTTAACAAGGAAGGGATGGGCCATGGTGACTTCAAAATGCTGGGCGCGCTTGGGGCATGGTGTGGGTTAAAGGGTATTCTCCCGATCATTTTGATTTCATCACTGGCTGGAGTGGTATTGGGCTCTGTTTGGCTTGTTGTGCGTGGTCATAACCGTACGACGATGATTCCGTTTGGACCTTATCTGGCAGTTGGTGGATGGATCGTGTTCTTTTTCGGCGATCAGATCATCCATGCTTATCTGGAGCTATTAAGTATCGGGTGA
>xylefa8073
ATGGCATTTCTTGATCAGCACCCCGGACTCGGCTATCCCCTTGCGTCCGGTTTGGGGTTGTTGCTTGGTAGTTTTCTCAATGTGGTGATCCTGCGTTTGCCGCGCCGTTTGGAATGGCAATGGAAGCGCGATGCGCGCGAAATCCTGGAAATGCCGGACATTTATGATCCGCCACCGCCGGGAATTGTGGTCGAGCCTTCCCACGATCCAGTGACTGGTGATCGGTTGAAGTGGTGGGAAAACATTCCGGTGCTTAGCTGGTTGTTGCTACGTGGACGTTCGCGTTACAGCGGCAAGTCAATCTCGTTGCAGTATCCGTTGGTCGAATTGCTGACTTGCCTGCTGGTGCTGGCCAGTGTTTGGCGTTTTGGATTCGGTTGGCATGGTTTTGGGGCAATTGTGTTCAGTTGTTTCCTGGTTGCGTTGGCTGGGATTGATTTGCGTACTCGGCTCTTACCTGACCAGTTAACTTTAATGCTCATGTGGCTGGGTTTAATTGGATCGGCGGATAACTTGTTTATGGCAGCCAAACCTGCGTTATTGGGTGCTGCAGTTGGTTATTTATCTCTGTGGATTGTGGCGGCGTTGTTCAAACTGATCTTTAACAAGGAAGGGATGGGCCATGGTGACTTCAAAATGCTGGGCGCGCTTGGGGCATGGTGTGGGTTAAAGGGTATTCTCCCGATCATTTTGATTTCATCACTGGCTGGAGTGGTATTGGGCTCTGTTTGGCTTGTTGTGCGTGGTCATAACCGTACGACGATGATTCCGTTTGGACCTTATCTGGCAGTTGGTGGATGGATCGTGTTCTTTTTCGGCGATCAGATCATCCATGCTTATCTGGAGCTATTAAGTATCGGGTGA
>xylefa4627
ATGGCATTTCTTGATCAGCACCCCGGACTCGGCTATCCCCTTGCGTCCGGTTTGGGGTTGTTGCTTGGTAGTTTTCTCAATGTGGTGATCCTGCGTTTGCCGCGCCGTTTGGAATGGCAATGGAAGCGCGATGCGCGCGAAATCCTGGAGATGCCGGACATTTATGATCCGCCACCGCCGGGAATTGTGGTCGAGCCTTCCCACGATCCAGTGACTGGTGATCGGTTGAAGTGGTGGGAAAACATTCCGGTGCTTAGCTGGTTGTTGCTACGTGGACGTTCGCGTTACAGCGGCAAGTCAATCTCGTTGCAGTATCCGTTGGTCGAATTGCTGACTTGCCTGCTGGTGCTGGCCAGTGTTTGGCGTTTTGGATTCGGTTGGCATGGTTTTGGGGCAATTGTGTTCAGTTGTTTCCTGGTTGCGTTGGCTGGGATTGATTTGCGTACTCGGCTCTTACCTGACCAGTTAACTTTAATGCTCATGTGGCTGGGTTTGATTGGATCGGCGGATAACTTGTTTATGGCAGCCAAACCTGCGTTATTGGGGGCTGCAGTTGGTTATTTATCTCTGTGGATTGTGGCGGCGTTGTTCAAACTGATCTTTAACAAGGAAGGGATGGGCCATGGTGACTTCAAAATGCTGGGCGCGCTTGGGGCATGGTGTGGGTTAAAGGGTATTCTCCCGATCATTTTGATTTCATCACTGGCTGGAGTGGTATTGGGCTCCGTTTGGCTTGTTGTGCGTGGTCATAACCGTACGACGATGATTCCGTTTGGACCTTATCTGGCAGTTGGTGGATGGATCGTGTTCTTTTTCGGCGATCAGATCATCCATGCTTATCTGGAGCTATTAAGTATCGGGTGA
>xylefa4626
ATGGCATTTCTTGATCAGCACCCCGGACTCGGCTATCCCCTTGCGTCCGGTTTGGGGTTGTTGCTTGGTAGTTTTCTCAATGTGGTGATCCTGCGTTTGCCGCGCCGTTTGGAATGGCAATGGAAGCGCGATGCGCGCGAAATCCTGGAAATGCCGGACATTTATGATCCGCCACCGCCGGGAATTGTGGTCGAGCCTTCCCACGATCCAGTGACTGGTGATCGGTTGAAGTGGTGGGAAAACATTCCGGTGCTTAGCTGGTTGTTGCTACGTGGACGTTCGCGTTACAGCGGCAAGTCAATCTCGTTGCAGTATCCGTTGGTCGAATTGCTGACTTGCCTGCTGGTGCTGGCCAGTGTTTGGCGTTTTGGATTCGGTTGGCATGGTTTTGGGGCAATTGTGTTCAGTTGTTTCCTGGTTGCGTTGGCTGGGATTGATTTGCGTACTCGGCTCTTACCTGACCAGTTAACTTTAATGCTCATGTGGCTGGGTTTGATTGGATCGGCGGATAACTTGTTTATGGCAGCCAAACCTGCGTTATTGGGGGCTGCAGTTGGTTATTTATCTCTGTGGATTGTGGCGGCGTTGTTCAAACTGATCTTTAACAAGGAAGGGATGGGCCATGGTGACTTCAAAATGCTGGGCGCGCTTGGGGCATGGTGTGGGTTAAAGGGTATTCTCCCGATCATTTTGATTTCATCACTGGCTGGAGTGGTATTGGGCTCTGTTTGGCTTGTTGTGCGTGGTCATAACCGTACGACGATGATTCCGTTTGGACCTTATCTGGCAGTTGGTGGATGGATCGTGTTCTTTTTCGGCGATCAGATCATCCATGCTTATCTGGAGCTATTAAGTATCGGGTGA
>xylefa8082
ATGGCATTTCTTGATCAGCACCCCGGACTCGGCTATCCCCTTGCGTCCGGTTTGGGGTTGTTGCTTGGTAGTTTTCTCAATGTGGTGATCCTGCGTTTGCCGCGCCGTTTGGAATGGCAATGGAAGCGCGATGCGCGCGAAATCCTGGAAATGCCGGACATTTATGATCCGCCACCGCCGGGAATTGTGGTCGAGCCTTCCCACGATCCAGTGACTGGTGATCGGTTGAAGTGGTGGGAAAACATTCCGGTGCTTAGCTGGTTGTTGCTACGTGGACGTTCGCGTTACAGCGGCAAGTCAATCTCGTTGCAGTATCCGTTGGTCGAATTGCTGACTTGCCTGCTGGTGCTGGCCAGTGTTTGGCGTTTTGGATTCGGTTGGCATGGTTTTGGGGCAATTGTGTTCAGTTGTTTCCTGGTTGCGTTGGCTGGGATTGATTTGCGTACTCGGCTCTTACCTGACCAGTTAACTTTAATGCTCATGTGGCTGGGTTTGATTGGATCGGCGGATAACTTGTTTATGGCAGCCAAACCTGCGTTATTGGGGGCTGCAGTTGGTTATTTATCTCTGTGGATTGTGGCGGCGTTGTTCAAACTGATCTTTAACAAGGAAGGGATGGGCCATGGTGACTTCAAAATGCTGGGCGCGCTTGGGGCATGGTGTGGGTTAAAGGGTATTCTCCCGATCATTTTGATTTCATCACTGGCTGGAGTGGTATTGGGCTCTGTTTGGCTTGTTGTGCGTGGTCATAACCGTACGACGATGATTCCGTTTGGACCTTATCTGGCAGTTGGTGGATGGATCGTGTTCTTTTTCGGCGATCAGATCATCCATGCTTATCTGGAGCTATTAAGTATCGGGTGA
>xylefa3579
ATGGCATTTCTTGATCAGCACCCCGGACTCGGCTATCCCCTTGCGTCCGGTTTGGGGTTGTTGCTTGGTAGTTTTCTCAATGTGGTGATCCTGCGTTTGCCGCGCCGTTTGGAATGGCAATGGAAGCGCGATGCGCGCGAAATCCTGGAAATGCCGGACATTTATGATCCGCCACCGCCGGGAATTGTGGTCGAGCCTTCCCACGATCCAGTGACTGGTGATCGGTTGAAGTGGTGGGAAAACATTCCGGTGCTTAGCTGGTTGTTGCTACGTGGACGTTCGCGTTACAGCGGCAAGTCAATCTCGTTGCAGTATCCGTTGGTCGAATTGCTGACTTGCCTGCTGGTGCTGGCCAGTGTTTGGCGTTTTGGATTCGGTTGGCATGGTTTTGGGGCAATTGTGTTCAGTTGTTTCCTGGTTGCGTTGGCTGGGATTGATTTGCGTACTCGGCTCTTACCTGACCAGTTAACTTTAATGCTCATGTGGCTGGGTTTGATTGGATCGGCGGATAACTTGTTTATGGCAGCCAAACCTGCGTTATTGGGGGCTGCAGTTGGTTATTTATCTCTGTGGATTGTGGCGGCGTTGTTCAAACTGATCTTTAACAAGGAAGGGATGGGCCATGGTGACTTCAAAATGCTGGGCGCGCTTGGGGCATGGTGTGGGTTAAAGGGTATTCTCCCGATCATTTTGATTTCATCACTGGCTGGAGTGGTATTGGGCTCTGTTTGGCTTGTTGTGCGTGGTCATAACCGTACGACGATGATTCCGTTTGGACCTTATCTGGCAGTTGGTGGATGGATCGTGTTCTTTTTCGGCGATCAGATCATCCATGCTTATCTGGAGCTATTAAGTATCGGGTGA
>xylefaD026
ATGGCATTTCTTGATCAGCACCCCGGACTCGGCTATCCCCTTGCGTCCGGTTTGGGGTTGTTGCTTGGTAGTTTTCTCAATGTGGTGATCCTGCGTTTGCCGCGCCGTTTGGAATGGCAATGGAAGCGCGATGCGCGCGAAATCCTGGAAATGCCGGACATTTATGATCCGCCACCGCCGGGAATTGTGGTCGAGCCTTCCCACGATCCAGTGACTGGTGATCGGTTGAAGTGGTGGGAAAACATTCCGGTGCTTAGCTGGTTGTTGCTACGTGGACGTTCGCGTTACAGCGGCAAGTCAATCTCGTTGCAGTATCCGTTGGTCGAATTGCTGACTTGCCTGCTGGTGCTGGCCAGTGTTTGGCGTTTTGGATTCGGTTGGCATGGTTTTGGGGCAATTGTGTTCAGTTGTTTCCTGGTTGCGTTGGCTGGGATTGATTTGCGTACTCGGCTCTTACCTGACCAGTTAACTTTAATGCTCATGTGGCTGGGTTTGATTGGATCGGCGGATAACTTGTTTATGGCAGCCAAACCTGCGTTATTGGGGGCTGCAGTTGGTTATTTATCTCTGTGGATTGTGGCGGCGTTGTTCAAACTGATCTTTAACAAGGAAGGGATGGGCCATGGTGACTTCAAAATGCTGGGCGCGCTTGGGGCATGGTGTGGGTTAAAGGGTATTCTCCCGATCATTTTGATTTCATCACTGGCTGGAGTGGTATTGGGCTCTGTTTGGCTTGTTGTGCGTGGTCATAACCGTACGACGATGATTCCGTTTGGACCTTATCTGGCAGTTGGTGGATGGATCGTGTTCTTTTTCGGCGATCAGATCATCCATGCTTATCTGGAGCTATTAAGTATCGGGTGA
>xylefaco33
ATGGCATTTCTTGATCAGCACCCCGGACTCGGCTATCCCCTTGCGTCCGGTTTGGGGTTGTTGCTTGGTAGTTTTCTCAATGTGGTGATCCTGCGTTTGCCGCGCCGTTTGGAATGGCAATGGAAGCGCGATGCGCGCGAAATCCTGGAGATGCCGGACATTTATGATCCGCCACCGCCGGGAATTGTGGTCGAGCCTTCCCACGATCCAGTGACTGGTGATCGGTTGAAGTGGTGGGAAAACATTCCGGTGCTTAGCTGGTTGTTGCTACGTGGACGTTCGCGTTACAGCGGCAAGTCAATCTCGTTGCAGTATCCGTTGGTCGAATTGCTGACTTGCCTGCTGGTGCTGGCCAGTGTTTGGCGTTTTGGATTCGGTTGGCATGGTTTTGGGGCAATTGTGTTCAGTTGTTTCCTGGTTGCGTTGGCTGGGATTGATTTGCGTACTCGGCTCTTACCTGACCAGTTAACTTTAATGCTCATGTGGCTGGGTTTGATTGGATCGGCGGATAACTTGTTTATGGCAGCCAAACCTGCGTTATTGGGGGCTGCAGTTGGTTATTTATCTCTGTGGATTGTGGCGGCGTTGTTCAAACTGATCTTTAACAAGGAAGGGATGGGCCATGGTGACTTCAAAATGCTGGGCGCGCTTGGGGCATGGTGTGGGTTAAAGGGTATTCTCCCGATCATTTTGATTTCATCACTGGCTGGAGTGGTATTGGGCTCCGTTTGGCTTGTTGTGCGTGGTCATAACCGTACGACGATGATTCCGTTTGGACCTTATCTGGCAGTTGGTGGATGGATCGTGTTCTTTTTCGGCGATCAGATCATCCATGCTTATCTGGAGCTATTAAGTATCGGGTGA
>xylefaAnn1
ATGGCATTTCTTGACCAGCACCCCGGACTCGGCTATCCCCTTGCGTCCGGTTTGGGGTTGTTGCTTGGTAGTTTTCTCAATGTGGTGATCCTGCGTTTGCCGCGCCGTTTGGAATGGCAATGGAAGCGCGATGCGCGCGAAATCCTGGAGATGCCGGACATTTATGATCCGCCACCACCGGGAATTGTGGTCGAGCCTTCCCACGATCCAGTGACTGGTGATCGGTTGAAGTGGTGGGAAAACATTCCGGTGCTTAGCTGGTTGTTGCTACGTGGACGCTCGCGTTACAGCGGCAAGTCAATCTCGTTGCAGTATCCGTTGGTCGAATTGCTGACTTGCCTGCTGGTGCTGGCCAGTGTTTGGCGTTTTGGATTCGGTTGGCATGGTTTTGGGGCAATTGTGTTCAGTTGTTTCCTGGTTGCGTTGGCTGGGATTGATTTGCGTACTCGGCTCTTACCTGACCAGTTAACTTTAATGCTTATGTGGCTGGGTTTGATTGGATCGGCGGATAACTTGTTTATGGCAGCCAAACCTGCGTTATTGGGAGCTGCAGTTGGTTATTTATCTCTGTGGATTGTGGCGGCGTTGTTCAAACTGATCTTTAACAAGGAAGGGATGGGCCATGGTGACTTCAAAATGCTGGGCGCGCTTGGGGCATGGTGTGGGTTAAAGGGTATTCTCCCGATCATTTTGATTTCATCACTGGCTGGAGTGGTATTGGGCTCTGTTTGGCTTGTTGTGCGTGGTCATAACCGTACGACGATGATTCCGTTTGGACCTTATCTGGCAGTTGGTGGATGGATCGTGTTCTTTTTCGGCGATCAGATCATCCATGCTTATCTGGAGCTATTAAGTATCGGGTGA
>xylefaGB54
ATGGCATTTCTTGATCAGCACCCCGGACTCGGCTATCCCCTTGCGTCCGGTTTGGGGTTGTTGCTTGGTAGTTTTCTCAATGTGGTGATCCTGCGTTTGCCGCGCCGTTTGGAATGGCAATGGAAGCGCGATGCGCGCGAAATCCTGGAAATGCCGGACATTTATGATCCGCCACCGCCGGGAATTGTGGTCGAGCCTTCCCACGATCCAGTGACTGGTGATCGGTTGAAGTGGTGGGAAAACATTCCGGTGCTTAGCTGGTTGTTGCTACGTGGACGTTCGCGTTACAGCGGCAAGTCAATCTCGTTGCAGTATCCGTTGGTCGAATTGCTGACTTGCCTGCTGGTGCTGGCCAGTGTTTGGCGTTTTGGATTCGGTTGGCATGGTTTTGGGGCAATTGTGTTCAGTTGTTTCCTGGTTGCGTTGGCTGGGATTGATTTGCGTACTCGGCTCTTACCTGACCAGTTAACTTTAATGCTCATGTGGCTGGGTTTGATTGGATCGGCGGATAACTTGTTTATGGCAGCCAAACCTGCGTTATTGGGGGCTGCAGTTGGTTATTTATCTCTGTGGATTGTGGCGGCGTTGTTCAAACTGATCTTTAACAAGGAAGGGATGGGCCATGGTGACTTCAAAATGCTGGGCGCGCTTGGGGCATGGTGTGGGTTAAAGGGTATTCTCCCGATCATTTTGATTTCATCACTGGCTGGAGTGGTATTGGGCTCTGTTTGGCTTGTTGTGCGTGGTCATAACCGTACGACGATGATTCCGTTTGGACCTTATCTGGCAGTTGGTGGATGGATCGTGTTCTTTTTCGGCGATCAGATCATCCATGCTTATCTGGAGCTATTAAGTATCGGGTGA
>xylefastag
ATGGCATTTCTTGATCAGCACCCCGGACTCGGCTATCCCCTTGCGTCCGGTTTGGGGTTGTTGCTTGGTAGTTTTCTCAATGTGGTGATCCTGCGTTTGCCGCGCCGTTTGGAATGGCAATGGAAGCGCGATGCGCGCGAAATCCTGGAAATGCCGGACATTTATGATCCGCCACCGCCGGGAATTGTGGTCGAGCCTTCCCACGATCCAGTGACTGGTGATCGGTTGAAGTGGTGGGAAAACATTCCGGTGCTTAGCTGGTTGTTGCTACGTGGACGTTCGCGTTACAGCGGCAAGTCAATCTCGTTGCAGTATCCGTTGGTCGAATTGCTGACTTGCCTGCTGGTGCTGGCCAGTGTTTGGCGTTTTGGATTCGGTTGGCATGGTTTTGGGGCAATTGTGTTCAGTTGTTTCCTGGTTGCGTTGGCTGGGATTGATTTGCGTACTCGGCTCTTACCTGACCAGTTAACTTTAATGCTCATGTGGCTGGGTTTGATTGGATCGGCGGATAACTTGTTTATGGCAGCCAAACCTGCGTTATTGGGGGCTGCAGTTGGTTATTTATCTCTGTGGATTGTGGCGGCGTTGTTCAAACTGATCTTTAACAAGGAAGGGATGGGCCATGGTGACTTCAAAATGCTGGGCGCGCTTGGGGCATGGTGTGGGTTAAAGGGTATTCTCCCGATCATTTTGATTTCATCACTGGCTGGAGTGGTATTGGGCTCTGTTTGGCTTGTTGTGCGTGGTCATAACCGTACGACGATGATTCCGTTTGGACCTTATCTGGCAGTTGGTGGATGGATCGTGTTCTTTTTCGGCGATCAGATCATCCATGCTTATCTGGAGCTATTAAGTATCGGGTGA
>xylefaEB92
ATGGCATTTCTTGATCAGCACCCCGGACTCGGCTATCCCCTTGCGTCCGGTTTGGGGTTGTTGCTTGGTAGTTTTCTCAATGTGGTGATCCTGCGTTTGCCGCGCCGTTTGGAATGGCAATGGAAGCGCGATGCGCGCGAAATCCTGGAAATGCCGGACATTTATGATCCGCCACCGCCGGGAATTGTGGTCGAGCCTTCCCACGATCCAGTGACTGGTGATCGGTTGAAGTGGTGGGAAAACATTCCGGTGCTTAGCTGGTTGTTGCTACGTGGACGTTCGCGTTACAGCGGCAAGTCAATCTCGTTGCAGTATCCGTTGGTCGAATTGCTGACTTGCCTGCTGGTGCTGGCCAGTGTTTGGCGTTTTGGATTCGGTTGGCATGGTTTTGGGGCAATTGTGTTCAGTTGTTTCCTGGTTGCGTTGGCTGGGATTGATTTGCGTACTCGGCTCTTACCTGACCAGTTAACTTTAATGCTCATGTGGCTGGGTTTGATTGGATCGGCGGATAACTTGTTTATGGCAGCCAAACCTGCGTTATTGGGGGCTGCAGTTGGTTATTTATCTCTGTGGATTGTGGCGGCGTTGTTCAAACTGATCTTTAACAAGGAAGGGATGGGCCATGGTGACTTCAAAATGCTGGGCGCGCTTGGGGCATGGTGTGGGTTAAAGGGTATTCTCCCGATCATTTTGATTTCATCACTGGCTGGAGTGGTATTGGGCTCTGTTTGGCTTGTTGTGCGTGGTCATAACCGTACGACGATGATTCCGTTTGGACCTTATCTGGCAGTTGGTGGATGGATCGTGTTCTTTTTCGGCGATCAGATCATCCATGCTTATCTGGAGCTATTAAGTATCGGGTGA
>xylefaTem1
ATGGCATTTCTTGATCAGCACCCCGGACTCGGCTATCCCCTTGCGTCCGGTTTGGGGTTGTTGCTTGGTAGTTTTCTCAATGTGGTGATCCTGCGTTTGCCGCGCCGTTTGGAATGGCAATGGAAGCGCGATGCGCGCGAAATCCTGGAAATGCCGGACATTTATGATCCGCCACCGCCGGGAATTGTGGTCGAGCCTTCCCACGATCCAGTGACTGGTGATCGGTTGAAGTGGTGGGAAAACATTCCGGTGCTTAGCTGGTTGTTGCTACGTGGACGTTCGCGTTACAGCGGCAAGTCAATCTCGTTGCAGTATCCGTTGGTCGAATTGCTGACTTGCCTGCTGGTGCTGGCCAGTGTTTGGCGTTTTGGATTCGGTTGGCATGGTTTTGGGGCAATTGTGTTCAGTTGTTTCCTGGTTGCGTTGGCTGGGATTGATTTGCGTACTCGGCTCTTACCTGACCAGTTAACTTTAATGCTCATGTGGCTGGGTTTGATTGGATCGGCGGATAACTTGTTTATGGCAGCCAAACCTGCGTTATTGGGGGCTGCAGTTGGTTATTTATCTCTGTGGATTGTGGCGGCGTTGTTCAAACTGATCTTTAACAAGGAAGGGATGGGCCATGGTGACTTCAAAATGCTGGGCGCGCTTGGGGCATGGTGTGGGTTAAAGGGTATTCTCCCGATCATTTTGATTTCATCACTGGCTGGAGTGGTATTGGGCTCTGTTTGGCTTGTTGTGCGTGGTCATAACCGTACGACGATGATTCCGTTTGGACCTTATCTGGCAGTTGGTGGATGGATCGTGTTCTTTTTCGGCGATCAGATCATCCATGCTTATCTGGAGCTATTAAGTATCGGGTGA
>xylefaMU34
ATGGCATTTCTTGATCAGCACCCCGGACTCGGCTATCCCCTTGCGTCCGGTTTGGGGTTGTTGCTTGGTAGTTTTCTCAATGTGGTGATCCTGCGTTTGCCGCGCCGTTTGGAATGGCAATGGAAGCGCGATGCGCGCGAAATCCTGGAGATGCCGGACATTTATGATCCGCCACCACCGGGAATTGTGGTCGAGCCTTCCCACGATCCAGTGACTGGTGATCGGTTGAAGTGGTGGGAAAACATTCCGGTGCTTAGTTGGTTGTTGCTACGTGGACGCTCGCGTTACAGCGGCAAGTCAATCTCGTTGCAGTATCCGTTGGTCGAATTGCTGACTTGCCTGCTGGTGCTGGCCAGTGTTTGGCGTTTTGGATTCGGTTGGCATGGCTTTGGGGCAATTGTGTTCAGTTGTTTCCTGGTTGCGTTGGCTGGGATTGATTTGCGTACTCGGCTCTTACCTGACCAGTTAACTTTAATGCTTATGTGGCTGGGTTTGATTGGATCTGCGGATAACTTGTTTATGGCAGCCAAACCTGCGTTATTGGGGGCTGCAGTTGGTTATTTATCTCTGTGGATTGTGGCGGCGTTGTTCAAACTGATCTTTAACAAGGAAGGGATGGGCCATGGTGACTTCAAAATGTTGGGCGCGCTTGGGGCATGGTGTGGGTTGAAGGGTATTCTCCCGATCATTTTGATTTCATCACTGGCTGGAGTGGTATTGGGCTCCGTTTGGCTTGTTGTGCGTGGTCATAACCGTACGACGATGATTCCGTTTGGACCTTATCTGGCAGTTGGTGGATGGATCGTGTTCTTTTTCGGCGATCAGATCATCCATGCTTATCTGGAGCTATTAAGTATCGGGTGA
>xylefaM23s
ATGGCATTTCTTGATCAGCACCCCGGACTCGGCTATCCCCTTGCGTCCGGTTTGGGGTTGTTGCTTGGTAGTTTTCTCAATGTGGTGATCCTGCGTTTGCCGCGCCGTTTGGAATGGCAATGGAAGCGCGATGCGCGCGAAATCCTGGAAATGCCGGACATTTATGATCCGCCACCGCCGGGAATTGTGGTCGAGCCTTCCCACGATCCAGTGACTGGTGATCGGTTGAAGTGGTGGGAAAACATTCCGGTGCTTAGCTGGTTGTTGCTACGTGGACGTTCGCGTTACAGCGGCAAGTCAATCTCGTTGCAGTATCCGTTGGTCGAATTGCTGACTTGCCTGCTGGTGCTGGCCAGTGTTTGGCGTTTTGGATTCGGTTGGCATGGTTTTGGGGCAATTGTGTTCAGTTGTTTCCTGGTTGCGTTGGCTGGGATTGATTTGCGTACTCGGCTCTTACCTGACCAGTTAACTTTAATGCTCATGTGGCTGGGTTTGATTGGATCGGCGGATAACTTGTTTATGGCAGCCAAACCTGCGTTATTGGGGGCTGCAGTTGGTTATTTATCTCTGTGGATTGTGGCGGCGTTGTTCAAACTGATCTTTAACAAGGAAGGGATGGGCCATGGTGACTTCAAAATGCTGGGCGCGCTTGGGGCATGGTGTGGGTTAAAGGGTATTCTCCCGATCATTTTGATTTCATCACTGGCTGGAGTGGTATTGGGCTCTGTTTGGCTTGTTGTGCGTGGTCATAACCGTACGACGATGATTCCGTTTGGACCTTATCTGGCAGTTGGTGGATGGATCGTGTTCTTTTTCGGCGATCAGATCATCCATGCTTATCTGGAGCTATTAAGTATCGGGTGA
>xylefaMuMD
ATGGCATTTCTTGATCAGCACCCCGGACTCGGCTATCCCCTTGCGTCCGGTTTGGGGTTGTTGCTTGGTAGTTTTCTCAATGTGGTGATCCTGCGTTTGCCGCGCCGTTTGGAATGGCAATGGAAGCGCGATGCGCGCGAAATCCTGGAGATGCCGGACATTTATGATCCGCCACCACCGGGAATTGTGGTCGAGCCTTCCCACGATCCAGTGACTGGTGATCGGTTGAAGTGGTGGGAAAACATTCCGGTGCTTAGTTGGTTGTTGCTACGTGGACGCTCGCGTTACAGCGGCAAGTCAATCTCGTTGCAGTATCCGTTGGTCGAATTGCTGACTTGCCTGCTGGTGCTGGCCAGTGTTTGGCGTTTTGGATTCGGTTGGCATGGCTTTGGGGCAATTGTGTTCAGTTGTTTCCTGGTTGCGTTGGCTGGGATTGATTTGCGTACTCGGCTCTTACCTGACCAGTTAACTTTAATGCTTATGTGGCTGGGTTTGATTGGATCTGCGGATAACTTGTTTATGGCAGCCAAACCTGCGTTATTGGGGGCTGCAGTTGGTTATTTATCTCTGTGGATTGTGGCGGCGTTGTTCAAACTGATCTTTAACAAGGAAGGGATGGGCCATGGTGACTTCAAAATGTTGGGCGCGCTTGGGGCATGGTGTGGGTTGAAGGGTATTCTCCCGATCATTTTGATTTCATCACTGGCTGGAGTGGTATTGGGCTCCGTTTGGCTTGTTGTGCGTGGTCATAACCGTACGACGATGATTCCGTTTGGACCTTATCTGGCAGTTGGTGGATGGATCGTGTTCTTTTTCGGCGATCAGATCATCCATGCTTATCTGGAGCTATTAAGTATCGGGTGA
>long-mer9891_(reversed)
------------------------------------------------------------------------------------------------------------------------------------------------------------------------------------------------------------------------------------------------------------------------------------------------------------------------------------------------------------------------------------------------------------------------------------------------------------------------------------------------------------------------------------------------------------------GCTGTAGTTGGTTATTTATCTCTGTG----------------------------------------------------------------------------------------------------------------------------------------------------------------------------------------------------------------------------------------------------------------------------------------------------
>long-mer9890_(reversed)
----------------------------------------------------------------------------------------------------------------------------------------------------------------------------------------------------------------------------------------------------------------------------------------------------------------------------------------------------------------------------------------------------------------------------------------------------------------------------------------------------------------------------------------------------------------------------------------------------------------------------------------------ATGGTGACTTCAAAATGCTGGCCGCGCTTGGGGCATGGTGTGG-------------------------------------------------------------------------------------------------------------------------------------------------------------------------------------------------------
