# Supplementary material for: Identification of genetic relationships and subspecies signatures in Xylella fastidiosa
Source: BMC Genomics. 2019 Mar 25;20:239. doi: 10.1186/s12864-019-5565-9 (PMC6434890; doi:10.1186/s12864-019-5565-9)
Supplement: Supplementary file 8 — Analysis of (non-)synonymous SNPs in homologs to CDS harboring specific k-mers for selected enriched GOs. (ZIP 549 kb) [file 12864_2019_5565_MOESM8_ESM.zip › Additional-File8/Additional-File8B_Pauca/GO-0005886 0016021/NC_002488.2410/Xfp assembled to xylefa9a5c.fasta]

>xylefa9a5c
ATGGCATTTCTTGACCAGCACCCCGGTCTCGGTTATCCCCTTGCGTCCGGTTTGGGGTTGTTGCTTGGTAGTTTTCTCAATGTGGTGATCCTGCGTTTGCCGCGCCGTTTGGAATGGCAATGGAAGCGCGATGCGCGCGAAATCCTGGAGATGCCGGACATTTATGATCCGCCACCACCGGGAATTGTGGTCGAGCCTTCCCACGATCCAGTGACTGGTGATCGGTTGAAGTGGTGGGAAAACATTCCGGTGCTTAGCTGGTTGTTGCTACGTGGACGTTCGCGTTACAGCGGCAAGTCAATCTCGTTGCAGTATCCGTTGGTCGAATTGCTGACTTGCCTGCTGGTGCTGGCCAGTGTTTGGCGTTTTGGATTCGGTTGGCATGGTTTTGGGGCAATTGTGTTCAGTTGTTTCCTGGTTGCGTTGGCTGGGATTGATTTGCGTACTCGGCTCTTACCTGACCAGTTAACTTTAATGCTCATGTGGCTGGGTTTGATTGGATCGACGGATAACTTGTTTATGGCAGCCAAACCTGCGTTATTGGGGGCTGTAGTTGGTTATTTATCTCTGTGGATTGTGGCGGCGTTGTTCAAACTGATCTTTAACAAGGAAGGGATGGGCCATGGTGACTTCAAAATGCTGGCCGCGCTTGGGGCATGGTGTGGGTTGAAGGGTATTCTCCCGATCATTTTGATTTCATCACTGGCTGGAGTGGTATTGGGCTCCGTTTGGCTTGTTGTGCGTGGTCATAACCGTACAACGATGATTCCGTTTGGACCTTATCTGGCAGTTGGTGGATGGATCGTGTTCTTTTTCGGCGATCAGATCATCCATGCTTATCTGGAGCTATTAAGTATCGGGTGA
>xylefa1199
ATGGCATTTCTTGATCAGCACCCCGGACTCGGCTATCCCCTTGCGTCCGGTTTGGGGTTGTTGCTTGGTAGTTTTCTCAATGTGGTGATCCTGCGTTTGCCGCGCCGTTTGGAATGGCAATGGAAGCGCGATGCGCGCGAAATCCTGGAGATGCCGGACATTTATGATCCGCCACCACCGGGAATTGTGGTCGAGCCTTCCCACGATCCAGTGACTGGTGATCGGTTGAAGTGGTGGGAAAACATTCCGGTGCTTAGCTGGTTGTTGCTACGTGGACGTTCGCGTTACAGCGGCAAGTCAATCTCGTTGCAGTATCCGTTGGTCGAATTGCTGACTTGCCTGCTGGTGCTGGCCAGTGTTTGGCGTTTTGGATTCGGTTGGCATGGTTTTGGGGCAATTGTGTTCAGTTGTTTCCTGGTTGCGTTGGCTGGGATTGATTTGCGTACTCGGCTCTTACCTGACCAGTTAACTTTAATGCTCATGTGGCTGGGTTTGATTGGATCGACGGATAACTTGTTTATGGCAGCCAAACCTGCGTTATTGGGTGCTGTAGTTGGTTATTTATCTCTGTGGATTGTGGCGGCGTTGTTCAAACTGATCTTTAACAAGGAAGGGATGGGCCATGGTGACTTCAAAATGCTGGCCGCGCTTGGGGCATGGTGTGGGTTGAAGGGTATTCTCCCGATCATTTTGATTTCATCACTGGCTGGAGTGGTATTGGGCTCCGTTTGGCTTGTTGTGCGTGGTCATAACCGTACAACGATGATTCCGTTTGGACCTTATCTGGCAGTTGGTGGATGGATCGTGTTCTTTTTCGGCGATCAGATCATCCATGCTTATCTGGAGCTATTAAGTATCGGGTGA
>xylefa3124
ATGGCATTTCTTGACCAGCACCCCGGTCTCGGTTATCCCCTTGCGTCCGGTTTGGGGTTGTTGCTTGGTAGTTTTCTCAATGTGGTGATCCTGCGTTTGCCGCGCCGTTTGGAATGGCAATGGAAGCGCGATGCGCGCGAAATCCTGGAGATGCCGGACATTTATGATCCGCCACCACCGGGAATTGTGGTCGAGCCTTCCCACGATCCAGTGACTGGTGATCGGTTGAAGTGGTGGGAAAACATTCCGGTGCTTAGCTGGTTGTTGCTACGTGGACGTTCGCGTTACAGCGGCAAGTCAATCTCGTTGCAGTATCCGTTGGTCGAATTGCTGACTTGCCTGCTGGTGCTGGCCAGTGTTTGGCGTTTTGGATTCGGTTGGCATGGTTTTGGGGCAATTGTGTTCAGTTGTTTCCTGGTTGCGTTGGCTGGGATTGATTTGCGTACTCGGCTCTTACCTGACCAGTTAACTTTAATGCTCATGTGGCTGGGTTTGATTGGATCGACGGATAACTTGTTTATGGCAGCCAAACCTGCGTTATTGGGGGCTGTAGTTGGTTATTTATCTCTGTGGATTGTGGCGGCGTTGTTCAAACTGATCTTTAACAAGGAAGGGATGGGCCATGGTGACTTCAAAATGCTGGCCGCGCTTGGGGCATGGTGTGGGTTGAAGGGTATTCTCCCGATCATTTTGATTTCATCACTGGCTGGAGTGGTATTGGGCTCCGTTTGGCTTGTTGTGCGTGGTCATAACCGTACAACGATGATTCCGTTTGGACCTTATCTGGCAGTTGGTGGATGGATCGTGTTCTTTTTCGGCGATCAGATCATCCATGCTTATCTGGAGCTATTAAGTATCGGGTGA
>xylefaco6c
ATGGCATTTCTTGACCAGCACCCCGGTCTCGGTTATCCCCTTGCGTCCGGTTTGGGGTTGTTGCTTGGTAGTTTTCTCAATGTGGTGATCCTGCGTTTGCCGCGCCGTTTGGAATGGCAATGGAAGCGCGATGCGCGCGAAATCCTGGAGATGCCGGACATTTATGATCCGCCACCACCGGGAATTGTGGTCGAGCCTTCCCACGATCCAGTGACTGGTGATCGGTTGAAGTGGTGGGAAAACATTCCGGTGCTTAGCTGGTTGTTGCTACGTGGACGTTCGCGTTACAGCGGCAAGTCAATCTCGTTGCAGTATCCGTTGGTCGAATTGCTGACTTGCCTGCTGGTGCTGGCCAGTGTTTGGCGTTTTGGATTCGGTTGGCATGGTTTTGGGGCAATTGTGTTCAGTTGTTTCCTGGTTGCGTTGGCTGGGATTGATTTGCGTACTCGGCTCTTACCTGACCAGTTAACTTTAATGCTCATGTGGCTGGGTTTGATTGGATCGACGGATAACTTGTTTATGGCAGCCAAACCTGCGTTATTGGGGGCTGTAGTTGGTTATTTATCTCTGTGGATTGTGGCGGCGTTGTTCAAACTGATCTTTAACAAGGAAGGGATGGGCCATGGTGACTTCAAAATGCTGGCCGCGCTTGGGGCATGGTGTGGGTTGAAGGGTATTCTCCCGATCATTTTGATTTCATCACTGGCTGGAGTGGTATTGGGCTCCGTTTGGCTTGTTGTGCGTGGTCATAACCGTACAACGATGATTCCGTTTGGACCTTATCTGGCAGTTGGTGGATGGATCGTGTTCTTTTTCGGCGATCAGATCATCCATGCTTATCTGGAGCTATTAAGTATCGGGTGA
>xylefaco32
ATGGCATTTCTTGACCAGCACCCCGGTCTCGGTTATCCCCTTGCGTCCGGTTTGGGGTTGTTGCTTGGTAGTTTTCTCAATGTGGTGATCCTGCGTTTGCCGCGCCGTTTGGAATGGCAATGGAAGCGCGATGCGCGCGAAATCCTGGAGATGCCGGACATTTATGATCCGCCACCACCGGGAATTGTGGTCGAGCCTTCCCACGATCCAGTGACTGGTGATCGGTTGAAGTGGTGGGAAAACATTCCGGTGCTTAGCTGGTTGTTGCTACGTGGACGTTCGCGTTACAGCGGCAAGTCAATCTCGTTGCAGTATCCGTTGGTCGAATTGCTGACTTGCCTGCTGGTGCTGGCCAGTGTTTGGCGTTTTGGATTCGGTTGGCATGGTTTTGGGGCAATTGTGTTCAGTTGTTTCCTGGTTGCGTTGGCTGGGATTGATTTGCGTACTCGGCTCTTACCTGACCAGTTAACTTTAATGCTCATGTGGCTGGGTTTGATTGGATCGACGGATAACTTGTTTATGGCAGCCAAACCTGCGTTATTGGGGGCTGTAGTTGGTTATTTATCTCTGTGGATTGTGGCGGCGTTGTTCAAACTGATCTTTAACAAGGAAGGGATGGGCCATGGTGACTTCAAAATGCTGGCCGCGCTTGGGGCATGGTGTGGGTTGAAGGGTATTCTCCCGATCATTTTGATTTCATCACTGGCTGGAGTGGTATTGGGCTCCGTTTGGCTTGTTGTGCGTGGTCATAACCGTACAACGATGATTCCGTTTGGACCTTATCTGGCAGTTGGTGGATGGATCGTGTTCTTTTTCGGCGATCAGATCATCCATGCTTATCTGGAGCTATTAAGTATCGGGTGA
>xylefaCOF4
ATGGCATTTCTTGACCAGCACCCCGGTCTCGGTTATCCCCTTGCGTCCGGTTTGGGGTTGTTGCTTGGTAGTTTTCTCAATGTGGTGATCCTGCGTTTGCCGCGCCGTTTGGAATGGCAATGGAAGCGCGATGCGCGCGAAATCCTGGAGATGCCGGACATTTATGATCCGCCACCACCGGGAATTGTGGTCGAGCCTTCCCACGATCCAGTGACTGGTGATCGGTTGAAGTGGTGGGAAAACATTCCGGTGCTTAGCTGGTTGTTGCTACGTGGACGTTCGCGTTACAGCGGCAAGTCAATCTCGTTGCAGTATCCGTTGGTCGAATTGCTGACTTGCCTGCTGGTGCTGGCCAGTGTTTGGCGTTTTGGATTCGGTTGGCATGGTTTTGGGGCAATTGTGTTCAGTTGTTTCCTGGTTGCGTTGGCTGGGATTGATTTGCGTACTCGGCTCTTACCTGACCAGTTAACTTTAATGCTCATGTGGCTGGGTTTGATTGGATCGACGGATAACTTGTTTATGGCAGCCAAACCTGCGTTATTGGGGGCTGTAGTTGGTTATTTATCTCTGTGGATTGTGGCGGCGTTGTTCAAACTGATCTTTAACAAGGAAGGGATGGGCCATGGTGACTTCAAAATGCTGGCCGCGCTTGGGGCATGGTGTGGGTTGAAGGGTATTCTCCCGATCATTTTGATTTCATCACTGGCTGGAGTGGTATTGGGCTCCGTTTGGCTTGTTGTGCGTGGTCATAACCGTACAACGATGATTCCGTTTGGACCTTATCTGGCAGTTGGTGGATGGATCGTGTTCTTTTTCGGCGATCAGATCATCCATGCTTATCTGGAGCTATTAAGTATCGGGTGA
>xylefaCOF7
ATGGCATTTCTTGACCAGCACCCCGGTCTCGGCTATCCCCTTGCGTCCGGTTTGGGGTTGTTGCTTGGTAGTTTTCTCAATGTGGTGATCCTGCGTTTGCCGCGCCGTTTGGAATGGCAATGGAAGCGCGATGCGCGCGAAATCCTGGAGATGCCGGACATTTATGATCCGCCACCACCGGGAATTGTGGTCGAGCCTTCCCACGATCCAGTGACTGGTGATCGGTTGAAGTGGTGGGAAAACATTCCGGTGCTTAGCTGGTTGTTGCTACGTGGACGTTCGCGTTACAGCGGCAAGTCAATCTCGTTGCAGTATCCGTTGGTCGAATTGCTGACTTGCCTGCTGGTGCTGGCCAGTGTTTGGCGTTTTGGATTCGGTTGGCATGGTTTTGGGGCAATTGTGTTCAGTTGTTTCCTGGTTGCGTTGGCTGGGATTGATTTGCGTACTCGGCTCTTACCTGACCAGTTAACTTTAATGCTCATGTGGCTGGGTTTGATTGGATCGACGGATAACTTGTTTATGGCAGCCAAACCTGCGTTATTGGGGGCTGTAGTTGGTTATTTATCTCTGTGGATTGTGGCGGCGTTGTTCAAACTGATCTTTAACAAGGAAGGGATGGGCCATGGTGACTTCAAAATGCTGGCCGCGCTTGGGGCATGGTGTGGGTTGAAGGGTATTCTCCCGATCATTTTGATTTCATCACTGGCTGGAGTGGTATTGGGCTCCGTTTGGCTTGTTGTGCGTGGTCATAACCGTACAACGATGATTCCGTTTGGACCTTATCTGGCAGTTGGTGGATGGATCGTGTTCTTTTTCGGCGATCAGATCATCCATGCTTATCTGGAGCTATTAAGTATCGGGTGA
>xylefa8072
ATGGCATTTCTTGACCAGCACCCCGGTCTCGGCTATCCCCTTGCGTCCGGTTTGGGGTTGTTGCTTGGTAGTTTTCTCAATGTGGTGATCCTGCGTTTGCCGCGCCGTTTGGAATGGCAATGGAAGCGCGATGCGCGCGAAATCCTGGAGATGCCGGACATTTATGATCCGCCACCACCGGGAATTGTGGTCGAGCCTTCCCACGATCCAGTGACTGGTGATCGGTTGAAGTGGTGGGAAAACATTCCGGTGCTTAGCTGGTTGTTGCTACGTGGACGTTCGCGTTACAGCGGCAAGTCAATCTCGTTGCAGTATCCGTTGGTCGAATTGCTGACTTGCCTGCTGGTGCTGGCCAGTGTTTGGCGTTTTGGATTCGGTTGGCATGGTTTTGGGGCAATTGTGTTCAGTTGTTTCCTGGTTGCGTTGGCTGGGATTGATTTGCGTACTCGGCTCTTACCTGACCAGTTAACTTTAATGCTCATGTGGCTGGGTTTGATTGGATCGGCGGATAACTTGTTTATGGCAGCCAAACCTGCGTTATTGGGGGCTGTAGTTGGTTATTTATCTCTGTGGATTGTGGCGGCGTTGTTCAAACTGATCTTTAACAAGGAAGGGATGGGCCATGGTGACTTCAAAATGCTGGCCGCGCTTGGGGCATGGTGTGGGTTGAAGGGTATTCTCCCGATCATTTTGATTTCATCACTGGCTGGAGTGGTATTGGGCTCCGTTTGGCTTGTTGTGCGTGGTCATAACCGTACGACGATGATTCCGTTTGGACCTTATCTGGCAGTTGGTGGATGGATCGTGTTCTTTTTCGGCGATCAGATCATCCATGCTTATCTGGAGCTATTAAGTATCGGGTGA
>xylefaCVC6
ATGGCATTTCTTGATCAGCACCCCGGACTCGGCTATCCCCTTGCGTCCGGTTTGGGGTTGTTGCTTGGTAGTTTTCTCAATGTGGTGATCCTGCGTTTGCCGCGCCGTTTGGAATGGCAATGGAAGCGCGATGCGCGCGAAATCCTGGAGATGCCGGACATTTATGATCCGCCACCACCGGGAATTGTGGTCGAGCCTTCCCACGATCCAGTGACTGGTGATCGGTTGAAGTGGTGGGAAAACATTCCGGTGCTTAGCTGGTTGTTGCTACGTGGACGTTCGCGTTACAGCGGCAAGTCAATCTCGTTGCAGTATCCGTTGGTCGAATTGCTGACTTGCCTGCTGGTGCTGGCCAGTGTTTGGCGTTTTGGATTCGGTTGGCATGGTTTTGGGGCAATTGTGTTCAGTTGTTTCCTGGTTGCGTTGGCTGGGATTGATTTGCGTACTCGGCTCTTACCTGACCAGTTAACTTTAATGCTCATGTGGCTGGGTTTGATTGGATCGACGGATAACTTGTTTATGGCAGCCAAACCTGCGTTATTGGGTGCTGTAGTTGGTTATTTATCTCTGTGGATTGTGGCGGCGTTGTTCAAACTGATCTTTAACAAGGAAGGGATGGGCCATGGTGACTTCAAAATGCTGGCCGCGCTTGGGGCATGGTGTGGGTTGAAGGGTATTCTCCCGATCATTTTGATTTCATCACTGGCTGGAGTGGTATTGGGCTCCGTTTGGCTTGTTGTGCGTGGTCATAACCGTACAACGATGATTCCGTTTGGACCTTATCTGGCAGTTGGTGGATGGATCGTGTTCTTTTTCGGCGATCAGATCATCCATGCTTATCTGGAGCTATTAAGTATCGGGTGA
>xylefaCVC1
ATGGCATTTCTTGATCAGCACCCCGGACTCGGCTATCCCCTTGCGTCCGGTTTGGGGTTGTTGCTTGGTAGTTTTCTCAATGTGGTGATCCTGCGTTTGCCGCGCCGTTTGGAATGGCAATGGAAGCGCGATGCGCGCGAAATCCTGGAGATGCCGGACATTTATGATCCGCCACCACCGGGAATTGTGGTCGAGCCTTCCCACGATCCAGTGACTGGTGATCGGTTGAAGTGGTGGGAAAACATTCCGGTGCTTAGCTGGTTGTTGCTACGTGGACGTTCGCGTTACAGCGGCAAGTCAATCTCGTTGCAGTATCCGTTGGTCGAATTGCTGACTTGCCTGCTGGTGCTGGCCAGTGTTTGGCGTTTTGGATTCGGTTGGCATGGTTTTGGGGCAATTGTGTTCAGTTGTTTCCTGGTTGCGTTGGCTGGGATTGATTTGCGTACTCGGCTCTTACCTGACCAGTTAACTTTAATGCTCATGTGGCTGGGTTTGATTGGATCGACGGATAACTTGTTTATGGCAGCCAAACCTGCGTTATTGGGTGCTGTAGTTGGTTATTTATCTCTGTGGATTGTGGCGGCGTTGTTCAAACTGATCTTTAACAAGGAAGGGATGGGCCATGGTGACTTCAAAATGCTGGCCGCGCTTGGGGCATGGTGTGGGTTGAAGGGTATTCTCCCGATCATTTTGATTTCATCACTGGCTGGAGTGGTATTGGGCTCCGTTTGGCTTGTTGTGCGTGGTCATAACCGTACAACGATGATTCCGTTTGGACCTTATCTGGCAGTTGGTGGATGGATCGTGTTCTTTTTCGGCGATCAGATCATCCATGCTTATCTGGAGCTATTAAGTATCGGGTGA
>xylefacodi
ATGGCATTTCTTGACCAGCACCCCGGTCTCGGCTATCCCCTTGCGTCCGGTTTGGGGTTGTTGCTTGGTAGTTTTCTCAATGTGGTGATCCTGCGTTTGCCGCGCCGTTTGGAATGGCAATGGAAGCGCGATGCGCGCGAAATCCTGGAGATGCCGGACATTTATGATCCGCCACCACCGGGAATTGTGGTCGAGCCTTCCCACGATCCAGTGACTGGTGATCGGTTGAAGTGGTGGGAAAACATTCCGGTGCTTAGCTGGTTGTTGCTACGTGGACGTTCGCGTTACAGCGGCAAGTCAATCTCGTTGCAGTATCCGTTGGTCGAATTGCTGACTTGCCTGCTGGTGCTGGCCAGTGTTTGGCGTTTTGGATTCGGTTGGCATGGTTTTGGGGCAATTGTGTTCAGTTGTTTCCTGGTTGCGTTGGCTGGGATTGATTTGCGTACTCGGCTCTTACCTGACCAGTTAACTTTAATGCTCATGTGGCTGGGTTTGATTGGATCGACGGATAACTTGTTTATGGCAGCCAAACCTGCGTTATTGGGGGCTGTAGTTGGTTATTTATCTCTGTGGATTGTGGCGGCGTTGTTCAAACTGATCTTTAACAAGGAAGGGATGGGCCATGGTGACTTCAAAATGCTGGCCGCGCTTGGGGCATGGTGTGGGTTGAAGGGTATTCTCCCGATCATTTTGATTTCATCACTGGCTGGAGTGGTATTGGGCTCCGTTTGGCTTGTTGTGCGTGGTCATAACCGTACAACGATGATTCCGTTTGGACCTTATCTGGCAGTTGGTGGATGGATCGTGTTCTTTTTCGGCGATCAGATCATCCATGCTTATCTGGAGCTATTAAGTATCGGGTGA
>xylefaHib4
ATGGCATTTCTTGACCAGCACCCCGGTCTCGGTTATCCCCTTGCGTCCGGTTTGGGGTTGTTGCTTGGTAGTTTTCTCAATGTGGTGATCCTGCGTTTGCCGCGCCGTTTGGAATGGCAATGGAAGCGCGATGCGCGCGAAATCCTGGAGATGCCGGACATTTATGATCCGCCACCACCGGGAATTGTGGTCGAGCCTTCCCACGATCCAGTGACTGGTGATCGGTTGAAGTGGTGGGAAAACATTCCGGTGCTTAGCTGGTTGTTGCTACGTGGACGTTCGCGTTACAGCGGCAAGTCAATCTCGTTGCAGTATCCGTTGGTCGAATTGCTGACTTGCCTGCTGGTGCTGGCCAGTGTTTGGCGTTTTGGATTCGGTTGGCATGGTTTTGGGGCAATTGTGTTCAGTTGTTTCCTGGTTGCGTTGGCTGGGATTGATTTGCGTACTCGGCTCTTACCTGACCAGTTAACTTTAATGCTCATGTGGCTGGGTTTGATTGGATCGACGGATAACTTGTTTATGGCAGCCAAACCTGCGTTATTGGGGGCTGTAGTTGGTTATTTATCTCTGTGGATTGTGGCGGCGTTGTTCAAACTGATCTTTAACAAGGAAGGGATGGGCCATGGTGACTTCAAAATGCTGGCCGCGCTTGGGGCATGGTGTGGGTTGAAGGGTATTCTCCCGATCATTTTGATTTCATCACTGGCTGGAGTGGTATTGGGCTCCGTTTGGCTTGTTGTGCGTGGTCATAACCGTACAACGATGATTCCGTTTGGACCTTATCTGGCAGTTGGTGGATGGATCGTGTTCTTTTTCGGCGATCAGATCATCCATGCTTATCTGGAGCTATTAAGTATCGGGTGA
>xylefaJa12
ATGGCATTTCTTGATCAGCACCCCGGACTCGGCTATCCCCTTGCGTCCGGTTTGGGGTTGTTGCTTGGTAGTTTTCTCAATGTGGTGATCCTGCGTTTGCCGCGCCGTTTGGAATGGCAATGGAAGCGCGATGCGCGCGAAATCCTGGAGATGCCGGACATTTATGATCCGCCACCACCGGGAATTGTGGTCGAGCCTTCCCACGATCCAGTGACTGGTGATCGGTTGAAGTGGTGGGAAAACATTCCGGTGCTTAGCTGGTTGTTGCTACGTGGACGTTCGCGTTACAGCGGCAAGTCAATCTCGTTGCAGTATCCGTTGGTCGAATTGCTGACTTGCCTGCTGGTGCTGGCCAGTGTTTGGCGTTTTGGATTCGGTTGGCATGGTTTTGGGGCAATTGTGTTCAGTTGTTTCCTGGTTGCGTTGGCTGGGATTGATTTGCGTACTCGGCTCTTACCTGACCAGTTAACTTTAATGCTCATGTGGCTGGGTTTGATTGGATCGACGGATAACTTGTTTATGGCAGCCAAACCTGCGTTATTGGGTGCTGTAGTTGGTTATTTATCTCTGTGGATTGTGGCGGCGTTGTTCAAACTGATCTTTAACAAGGAAGGGATGGGCCATGGTGACTTCAAAATGCTGGCCGCGCTTGGGGCATGGTGTGGGTTGAAGGGTATTCTCCCGATCATTTTGATTTCATCACTGGCTGGAGTGGTATTGGGCTCCGTTTGGCTTGTTGTGCGTGGTCATAACCGTACAACGATGATTCCGTTTGGACCTTATCTGGCAGTTGGTGGATGGATCGTGTTCTTTTTCGGCGATCAGATCATCCATGCTTATCTGGAGCTATTAAGTATCGGGTGA
>xylefaOLS8
ATGGCATTTCTTGACCAGCACCCCGGTCTCGGCTATCCCCTTGCGTCCGGTTTGGGGTTGTTGCTTGGTAGTTTTCTCAATGTGGTGATCCTGCGTTTGCCGCGCCGTTTGGAATGGCAATGGAAGCGCGATGCGCGCGAAATCCTGGAGATGCCGGACATTTATGATCCGCCACCACCGGGAATTGTGGTCGAGCCTTCCCACGATCCAGTGACTGGTGATCGGTTGAAGTGGTGGGAAAACATTCCGGTGCTTAGCTGGTTGTTGCTACGTGGACGTTCGCGTTACAGCGGCAAGTCAATCTCGTTGCAGTATCCGTTGGTCGAATTGCTGACTTGCCTGCTGGTGCTGGCCAGTGTTTGGCGTTTTGGATTCGGTTGGCATGGTTTTGGGGCAATTGTGTTCAGTTGTTTCCTGGTTGCGTTGGCTGGGATTGATTTGCGTACTCGGCTCTTACCTGACCAGTTAACTTTAATGCTCATGTGGCTGGGTTTGATTGGATCGACGGATAACTTGTTTATGGCAGCCAAACCTGCGTTATTGGGGGCTGTAGTTGGTTATTTATCTCTGTGGATTGTGGCGGCGTTGTTCAAACTGATCTTTAACAAGGAAGGGATGGGCCATGGTGACTTCAAAATGCTGGCCGCGCTTGGGGCATGGTGTGGGTTGAAGGGTATTCTCCCGATCATTTTGATTTCATCACTGGCTGGAGTGGTATTGGGCTCCGTTTGGCTTGTTGTGCGTGGTCATAACCGTACAACGATGATTCCGTTTGGACCTTATCTGGCAGTTGGTGGATGGATCGTGTTCTTTTTCGGCGATCAGATCATCCATGCTTATCTGGAGCTATTAAGTATCGGGTGA
>xylefaOLS9
ATGGCATTTCTTGACCAGCACCCCGGTCTCGGCTATCCCCTTGCGTCCGGTTTGGGGTTGTTGCTTGGTAGTTTTCTCAATGTGGTGATCCTGCGTTTGCCGCGCCGTTTGGAATGGCAATGGAAGCGCGATGCGCGCGAAATCCTGGAGATGCCGGACATTTATGATCCGCCACCACCGGGAATTGTGGTCGAGCCTTCCCACGATCCAGTGACTGGTGATCGGTTGAAGTGGTGGGAAAACATTCCGGTGCTTAGCTGGTTGTTGCTACGTGGACGTTCGCGTTACAGCGGCAAGTCAATCTCGTTGCAGTATCCGTTGGTCGAATTGCTGACTTGCCTGCTGGTGCTGGCCAGTGTTTGGCGTTTTGGATTCGGTTGGCATGGTTTTGGGGCAATTGTGTTCAGTTGTTTCCTGGTTGCGTTGGCTGGGATTGATTTGCGTACTCGGCTCTTACCTGACCAGTTAACTTTAATGCTCATGTGGCTGGGTTTGATTGGATCGACGGATAACTTGTTTATGGCAGCCAAACCTGCGTTATTGGGGGCTGTAGTTGGTTATTTATCTCTGTGGATTGTGGCGGCGTTGTTCAAACTGATCTTTAACAAGGAAGGGATGGGCCATGGTGACTTCAAAATGCTGGCCGCGCTTGGGGCATGGTGTGGGTTGAAGGGTATTCTCCCGATCATTTTGATTTCATCACTGGCTGGAGTGGTATTGGGCTCCGTTTGGCTTGTTGTGCGTGGTCATAACCGTACAACGATGATTCCGTTTGGACCTTATCTGGCAGTTGGTGGATGGATCGTGTTCTTTTTCGGCGATCAGATCATCCATGCTTATCTGGAGCTATTAAGTATCGGGTGA
>xylefaPr8x
ATGGCATTTCTTGACCAGCACCCCGGTCTCGGTTATCCCCTTGCGTCCGGTTTGGGGTTGTTGCTTGGTAGTTTTCTCAATGTGGTGATCCTGCGTTTGCCGCGCCGTTTGGAATGGCAATGGAAGCGCGATGCGCGCGAAATCCTGGAGATGCCGGACATTTATGATCCGCCACCACCGGGAATTGTGGTCGAGCCTTCCCACGATCCAGTGACTGGTGATCGGTTGAAGTGGTGGGAAAACATTCCGGTGCTTAGCTGGTTGTTGCTACGTGGACGTTCGCGTTACAGCGGCAAGTCAATCTCGTTGCAGTATCCGTTGGTCGAATTGCTGACTTGCCTGCTGGTGCTGGCCAGTGTTTGGCGTTTTGGATTCGGTTGGCATGGTTTTGGGGCAATTGTGTTCAGTTGTTTCCTGGTTGCGTTGGCTGGGATTGATTTGCGTACTCGGCTCTTACCTGACCAGTTAACTTTAATGCTCATGTGGCTGGGTTTGATTGGATCGACGGATAACTTGTTTATGGCAGCCAAACCTGCGTTATTGGGGGCTGTAGTTGGTTATTTATCTCTGTGGATTGTGGCGGCGTTGTTCAAACTGATCTTTAACAAGGAAGGGATGGGCCATGGTGACTTCAAAATGCTGGCCGCGCTTGGGGCATGGTGTGGGTTGAAGGGTATTCTCCCGATCATTTTGATTTCATCACTGGCTGGAGTGGTATTGGGCTCCGTTTGGCTTGTTGTGCGTGGTCATAACCGTACAACGATGATTCCGTTTGGACCTTATCTGGCAGTTGGTGGATGGATCGTGTTCTTTTTCGGCGATCAGATCATCCATGCTTATCTGGAGCTATTAAGTATCGGGTGA
>xylefaU24D
ATGGCATTTCTTGACCAGCACCCCGGTCTCGGTTATCCCCTTGCGTCCGGTTTGGGGTTGTTGCTTGGTAGTTTTCTCAATGTGGTGATCCTGCGTTTGCCGCGCCGTTTGGAATGGCAATGGAAGCGCGATGCGCGCGAAATCCTGGAGATGCCGGACATTTATGATCCGCCACCACCGGGAATTGTGGTCGAGCCTTCCCACGATCCAGTGACTGGTGATCGGTTGAAGTGGTGGGAAAACATTCCGGTGCTTAGCTGGTTGTTGCTACGTGGACGTTCGCGTTACAGCGGCAAGTCAATCTCGTTGCAGTATCCGTTGGTCGAATTGCTGACTTGCCTGCTGGTGCTGGCCAGTGTTTGGCGTTTTGGATTCGGTTGGCATGGTTTTGGGGCAATTGTGTTCAGTTGTTTCCTGGTTGCGTTGGCTGGGATTGATTTGCGTACTCGGCTCTTACCTGACCAGTTAACTTTAATGCTCATGTGGCTGGGTTTGATTGGATCGACGGATAACTTGTTTATGGCAGCCAAACCTGCGTTATTGGGGGCTGTAGTTGGTTATTTATCTCTGTGGATTGTGGCGGCGTTGTTCAAACTGATCTTTAACAAGGAAGGGATGGGCCATGGTGACTTCAAAATGCTGGCCGCGCTTGGGGCATGGTGTGGGTTGAAGGGTATTCTCCCGATCATTTTGATTTCATCACTGGCTGGAGTGGTATTGGGCTCCGTTTGGCTTGTTGTGCGTGGTCATAACCGTACAACGATGATTCCGTTTGGACCTTATCTGGCAGTTGGTGGATGGATCGTGTTCTTTTTCGGCGATCAGATCATCCATGCTTATCTGGAGCTATTAAGTATCGGGTGA
>xylefasFb7
ATGGCATTTCTTGACCAGCACCCCGGTCTCGGCTATCCCCTTGCGTCCGGTTTGGGGTTGTTGCTTGGTAGTTTTCTCAATGTGGTGATCCTGCGTTTGCCGCGCCGTTTGGAATGGCAATGGAAGCGCGATGCGCGCGAAATCATGGAGATGCCGGACATTTATGATCCGCCACCACCGGGAATTGTGGTCGAGCCTTCCCACGATCCAGTGACTGGTGATCGGTTGAAGTGGTGGGAAAACATTCCGGTGCTTAGCTGGTTGTTGCTACGTGGACGTTCGCGTTACAGCGGCAAGTCAATCTCGTTGCAGTATCCGTTGGTCGAATTGCTGACTTGCCTGCTGGTGCTGGCCAGTGTTTGGCGTTTTGGATTCGGTTGGCATGGTTTTGGGGCAATTGTGTTCAGTTGTTTCCTGGTTGCGTTGGCTGGGATTGATTTGCGTACTCGGCTCTTACCTGACCAGTTAACTTTAATGCTCATGTGGCTGGGTTTGATTGGATCGGCGGATAACTTGTTTATGGCAGCCAAACCTGCGTTATTGGGGGCTGTAGTTGGTTATTTATCTCTGTGGATTGTGGCGGCGTTGTTCAAACTGATCTTTAACAAGGAAGGGATGGGCCATGGTGACTTCAAAATGCTGGCCGCGCTTGGGGCATGGTGTGGGTTGAAGGGTATTCTCCCGATCATTTTGATTTCATCACTGGCTGGAGTGGTATTGGGCTCCGTTTGGCTTGTTGTGCGTGGTCATAACCGTACAACGATGATTCCGTTTGGACCTTATCTGGCAGTTGGTGGATGGATCGTGTTCTTTTTCGGCGATCAGATCATCCATGCTTATCTGGAGCTATTAAGTATCGGGTGA
>long-mer9891_(reversed)
------------------------------------------------------------------------------------------------------------------------------------------------------------------------------------------------------------------------------------------------------------------------------------------------------------------------------------------------------------------------------------------------------------------------------------------------------------------------------------------------------------------------------------------------------------------GCTGTAGTTGGTTATTTATCTCTGTG----------------------------------------------------------------------------------------------------------------------------------------------------------------------------------------------------------------------------------------------------------------------------------------------------
>long-mer9890_(reversed)
----------------------------------------------------------------------------------------------------------------------------------------------------------------------------------------------------------------------------------------------------------------------------------------------------------------------------------------------------------------------------------------------------------------------------------------------------------------------------------------------------------------------------------------------------------------------------------------------------------------------------------------------ATGGTGACTTCAAAATGCTGGCCGCGCTTGGGGCATGGTGTGG-------------------------------------------------------------------------------------------------------------------------------------------------------------------------------------------------------
