# Supplementary material for: Identification of genetic relationships and subspecies signatures in Xylella fastidiosa
Source: BMC Genomics. 2019 Mar 25;20:239. doi: 10.1186/s12864-019-5565-9 (PMC6434890; doi:10.1186/s12864-019-5565-9)
Supplement: Supplementary file 8 — Analysis of (non-)synonymous SNPs in homologs to CDS harboring specific k-mers for selected enriched GOs. (ZIP 549 kb) [file 12864_2019_5565_MOESM8_ESM.zip › Additional-File8/Additional-File8B_Pauca/GO-0005886 0016021/NC_002488.2411/Clade III assembled to xylefa9a5c.fasta]

>xylefa9a5c
ATGGGGGTGTTGAATGAAGAGCGCTTATGGGTGTGGGGCACGAGCTTTTTAGATTTTGCTGCTAGGGTTTCAGGAACCAGTTACCATGCGTCATCGGTCCGCTTGGGGACGGTGGATGGGAGAACAGCATTGATATTTGCAACACGTACTGCGGTAAATGCTTCGCGTGCTGGGAATACCAGCCCGCCGTTGACTTCGTTTCTTTGGGAAGGGACGGATAAGCGCGGTGTCAAAATCAAGGGGGAACAGACAGCACGCACGGCGAACTTGTTGCGTGCTGAGCTACGTCGTCAAGGCATCACGCCTCTTGTGGTTAAGCCGAGGCCTAAGCCGCTGTTTGGTCAGGCAGGGAAGCGGATCACTCCGAAGGACATTGCCTTTTTTAGTCGCCAGATGGCGACGATGATGAAAGCCGGTGTCCCCATTGTCGGGGCGTTGGATATTTTGGCCAACGGTCAGAAGAATCCGCGTATGCGTACGATGGTCAATCAAATTAAAAATGATATTGAAGGCGGTTCCTCGCTGTATGAATCAATCAGCAAGCACCCGGTATATTTCGATGAGCTTTATCGCAATCTGGTCAGGGCTGGCGAGCGCGCGGGCGTGCTGGAGACGGTGCTTGATACGATTGCTAGTTATAAGGAGAACATTGAGGCTCTGAAGGGAAAAATTCGCAAGGCCTTGTTTTATCCTGTTGCTATTGTCGCGGTTGCTCTCATTGTTAGTTCGATTTTGTTGATATACGTGGTGCCGCAGTTCGAGGATGTGTTCAAAGGATTCGGAGCGGAATTGCCTGCATTCACTCAGATGATTGTCAATTTTTCCAACTTCATGCAGCGGTGGTGGTGGGCCATGTTGGCTCTGCTGATTGTTGTTATCGGTGGTGGTTTGTTTACTTACAAGCGCTCTGAATCCATGCAACATCTGCTGGATAGGTTGGTGTTGAAGTTCCCGGTGATCGGGGCAATTATGCACAATAGCGCGCTTGCTCGGTTCTCGCGAACAACAGCTGTTACTTTCCGTGCAGGGGTGCCACTGGTAGAGGCATTGGGTATCGTTGCTGGGGCAACCGGCAATAAGGTCTATTCGGATGCTGTGTTCCGCATGCGTGATGATGTCTCAGTTGGCTATTCTATAAATATGTCAATGAGGCAAGTTGGTATCTTCCCTCATATGGTGGTGCAGATGGCTTCCATTGGTGAGGAAGCCGGTGCTCTGGACGCGATGCTGTTTAAAGTCGCTGAGTACTATGAACAGGAAGTCAGTAACGCGGTCGATGGACTCAGCAGTTTGCTGGAACCGCTGATCATGGTCTTTATTGGTGTTATCGTCGGCGGCATGGTCATTGCTATGTATTTGCCGATCTTTAAGCTTGCTTCTGTCGTTGGATAA
>xylefa3579
ATGGGGGTGTTGAATGAAGAGCGCTTATGGGTGTGGTGCACGAGCTTTTTAGATTTTGCTGCTAGGGTTTCAGGAACAAGTTACCATGCGTCATCGGTCCGCTTGGGGACGGTGGATGGGAGAACAGCATTGATATTTGCAACACGTACTGCGGTAAATGCTTCGCGTGCTGGGAATACCAGCCCGCCGTTGACTTCGTTTCTTTGGGAAGGGACGGATAAGCGCGGTGTCAAAATCAAGGGGGAACAGACAGCACGCACGGCGAACTTGTTGCGTGCTGAGCTACGTCGTCAAGGCATCACGCCTCTTGTGGTTAAGCCTAGGCCTAAGCCGCTGTTTGGTCAGGCAGGGAAGCGGATCACTCCGAAGGACATTGCCTTTTTTAGTCGCCAGATGGCGACGATGATGAAAGCCGGTGTCCCCATTGTCGGGGCGTTGGATATTTTGGCCAACGGTCAGAAGAATCCGCGTATGCGTACGATGGTCAATCAAATTAAAAATGATATTGAAGGCGGCTCCTCGCTGTATGAGTCAATCAGCAAGCACCCTGTATATTTCGATGAGCTTTATCGCAATCTGGTCAGGGCTGGTGAGCGCGCGGGCGTGCTGGAGACGGTGCTTGATACGGTTGCTAGTTATAAGGAGAACATTGAGGCTCTGAAGGGAAAAATTCGCAAGGCGTTGTTTTATCCTGTTGCTATTGTCGCGGTTGCTCTCATTGTTAGTTCGATTTTATTGATATACGTGGTGCCGCAGTTCGAGGATGTGTTCAAAGGATTCGGAGCGGAATTGCCTGCATTCACTCAGATGATTGTCAATTTTTCCAACTTTATGCAGCGGTGGTGGTGGGCCATGTTGGCTCTGCTGATTGTTGTTATCGGTGGTGGTTTGTTTACTTACAAGCGCTCTGAATCCATGCAACATCTGTTGGATAGGTTGGTGTTGAAGTTCCCGGTGATCGGGGCAATTATGCACAATAGCGCGCTTGCTCGGTTCTCGCGAACAACAGCTGTTACTTTCCGTGCAGGGGTGCCACTGGTAGAGGCATTGGGTATCGTTGCTGGGGCAACCGGCAATAAGGTTTATTCGGATGCTGTGTTCCGCATGCGTGATGATGTTTCAGTTGGCTATTCTATAAATATGTCAATGAGGCAAGTTGGTATCTTCCCTCATATGGTGGTGCAGATGGCTTCCATCGGTGAGGAAGCCGGTGCTCTGGACGCGATGCTGTTTAAAGTCGCTGAGTACTATGAACAGGAAGTCAGTAACGCGGTCGATGGACTCAGCAGTTTGCTGGAACCGCTGATCATGGTCTTTATTGGTGTTATCGTCGGCGGCATGGTCATTGCTATGTATTTGCCGATCTTTAAGCTTGCTTCTGTCGTTGGATAA
>xylefaM23s
ATGGGGGTGTTGAATGAAGAGCGCTTATGGGTGTGGTGCACGAGCTTTTTAGATTTTGCTGCTAGGGTTTCAGGAACAAGTTACCATGCGTCATCGGTCCGCTTGGGGACGGTGGATGGGAGAACAGCATTGATATTTGCAACACGTACTGCGGTAAATGCTTCGCGTGCTGGGAATACCAGCCCGCCGTTGACTTCGTTTCTTTGGGAAGGGACGGATAAGCGCGGTGTCAAAATCAAGGGGGAACAGACAGCACGCACGGCGAACTTGTTGCGTGCTGAGCTACGTCGTCAAGGCATCACGCCTCTTGTGGTTAAGCCTAGGCCTAAGCCGCTGTTTGGTCAGGCAGGGAAGCGGATCACTCCGAAGGACATTGCCTTTTTTAGTCGCCAGATGGCGACGATGATGAAAGCCGGTGTCCCCATTGTCGGGGCGTTGGATATTTTGGCCAACGGTCAGAAGAATCCGCGTATGCGTACGATGGTCAATCAAATTAAAAATGATATTGAAGGCGGCTCCTCGCTGTATGAGTCAATCAGCAAGCACCCTGTATATTTCGATGAGCTTTATCGCAATCTGGTCAGGGCTGGTGAGCGCGCGGGCGTGCTGGAGACGGTGCTTGATACGGTTGCTAGTTATAAGGAGAACATTGAGGCTCTGAAGGGAAAAATTCGCAAGGCGTTGTTTTATCCTGTTGCTATTGTCGCGGTTGCTCTCATTGTTAGTTCGATTTTATTGATATACGTGGTGCCGCAGTTCGAGGATGTGTTCAAAGGATTCGGAGCGGAATTGCCTGCATTCACTCAGATGATTGTCAATTTTTCCAACTTTATGCAGCGGTGGTGGTGGGCCATGTTGGCTCTGCTGATTGTTGTTATCGGTGGTGGTTTGTTTACTTACAAGCGCTCTGAATCCATGCAACATCTGTTGGATAGGTTGGTGTTGAAGTTCCCGGTGATCGGGGCAATTATGCACAATAGCGCGCTTGCTCGGTTCTCGCGAACAACAGCTGTTACTTTCCGTGCAGGGGTGCCACTGGTAGAGGCATTGGGTATCGTTGCTGGGGCAACCGGCAATAAGGTTTATTCGGATGCTGTGTTCCGCATGCGTGATGATGTTTCAGTTGGCTATTCTATAAATATGTCAATGAGGCAAGTTGGTATCTTCCCTCATATGGTGGTGCAGATGGCTTCCATCGGTGAGGAAGCCGGTGCTCTGGACGCGATGCTGTTTAAAGTCGCTGAGTACTATGAACAGGAAGTCAGTAACGCGGTCGATGGACTCAGCAGTTTGCTGGAACCGCTGATCATGGTCTTTATTGGTGTTATCGTCGGCGGCATGGTCATTGCTATGTATTTGCCGATCTTTAAGCTTGCTTCTGTCGTTGGATAA
>xylefa8071
ATGGGGGTGTTGAATGAAGAGCGCTTATGGGTGTGGTGCACGAGCTTTTTAGATTTTGCTGCTAGGGTTTCAGGAACAAGTTACCATGCGTCATCGGTCCGCTTGGGGACGGTGGATGGGAGAACAGCATTGATATTTGCAACACGTACTGCGGTAAATGCTTCGCGTGCTGGGAATACCAGCCCGCCGTTGACTTCGTTTCTTTGGGAAGGGACGGATAAGCGCGGTGTCAAAATCAAGGGGGAACAGACAGCACGCACGGCGAACTTGTTGCGTGCTGAGCTACGTCGTCAAGGCATCACGCCTCTTGTGGTTAAGCCTAGGCCTAAGCCGCTGTTTGGTCAGGCAGGGAAGCGGATCACTCCGAAGGACATTGCCTTTTTTAGTCGCCAGATGGCGACGATGATGAAAGCCGGTGTCCCCATTGTCGGGGCGTTGGATATTTTGGCCAACGGTCAGAAGAATCCGCGTATGCGTACGATGGTCAATCAAATTAAAAATGATATTGAAGGCGGCTCCTCGCTGTATGAGTCAATCAGCAAGCACCCTGTATATTTCGATGAGCTTTATCGCAATCTGGTCAGGGCTGGTGAGCGCGCGGGCGTGCTGGAGACGGTGCTTGATACGGTTGCTAGTTATAAGGAGAACATTGAGGCTCTGAAGGGAAAAATTCGCAAGGCGTTGTTTTATCCTGTTGCTATTGTCGCGGTTGCTCTCATTGTTAGTTCGATTTTATTGATATACGTGGTGCCGCAGTTCGAGGATGTGTTCAAAGGATTCGGAGCGGAATTGCCTGCATTCACTCAGATGATTGTCAATTTTTCCAACTTTATGCAGCGGTGGTGGTGGGCCATGTTGGCTCTGCTGATTGTTGTTATCGGTGGTGGTTTGTTTACTTACAAGCGCTCTGAATCCATGCAACATCTGTTGGATAGGTTGGTGTTGAAGTTCCCGGTGATCGGGGCAATTATGCACAATAGCGCGCTTGCTCGGTTCTCGCGAACAACAGCTGTTACTTTCCGTGCAGGGGTGCCACTGGTAGAGGCATTGGGTATCGTTGCTGGGGCAACCGGCAATAAGGTTTATTCGGATGCTGTGTTCCGCATGCGTGATGATGTTTCAGTTGGCTATTCTATAAATATGTCAATGAGGCAAGTTGGTATCTTCCCTCATATGGTGGTGCAGATGGCTTCCATCGGTGAGGAAGCCGGTGCTCTGGACGCGATGCTGTTTAAAGTCGCTGAGTACTATGAACAGGAAGTCAGTAACGCGGTCGATGGACTCAGCAGTTTGCTGGAACCGCTGATCATGGTCTTTATTGGTGTTATCGTCGGCGGCATGGTCATTGCTATGTATTTGCCGATCTTTAAGCTTGCTTCTGTCGTTGGATAA
>xylefa8073
ATGGGGGTGTTGAATGAAGAGCGCTTATGGGTGTGGTGCACGAGCTTTTTAGATTTTGCTGCTAGGGTTTCAGGAACAAGTTACCATGCGTCATCGGTCCGCTTGGGGACGGTGGATGGGAGAACAGCATTGATATTTGCAACACGTACTGCGGTAAATGCTTCGCGTGCTGGGAATACCAGCCCGCCGTTGACTTCGTTTCTTTGGGAAGGGACGGATAAGCGCGGTGTCAAAATCAAGGGGGAACAGACAGCACGCACGGCGAACTTGTTGCGTGCTGAGCTACGTCGTCAAGGCATCACGCCTCTTGTGGTTAAGCCTAGGCCTAAGCCGCTGTTTGGTCAGGCAGGGAAGCGGATCACTCCGAAGGACATTGCCTTTTTTAGTCGCCAGATGGCGACGATGATGAAAGCCGGTGTCCCCATTGTCGGGGCGTTGGATATTTTGGCCAACGGTCAGAAGAATCCGCGTATGCGTACGATGGTCAATCAAATTAAAAATGATATTGAAGGCGGCTCCTCGCTGTATGAGTCAATCAGCAAGCACCCTGTATATTTCGATGAGCTTTATCGCAATCTGGTCAGGGCTGGTGAGCGCGCGGGCGTGCTGGAGACGGTGCTTGATACGGTTGCTAGTTATAAGGAGAACATTGAGGCTCTGAAGGGAAAAATTCGCAAGGCGTTGTTTTATCCTGTTGCTATTGTCGCGGTTGCTCTCATTGTTAGTTCGATTTTATTGATATACGTGGTGCCGCAGTTCGAGGATGTGTTCAAAGGATTCGGAGCGGAATTGCCTGCATTCACTCAGATGATTGTCAATTTTTCCAACTTTATGCAGCGGTGGTGGTGGGCCATGTTGGCTCTGCTGATTGTTGTTATCGGTGGTGGTTTGTTTACTTACAAGCGCTCTGAATCCATGCAACATCTGTTGGATAGGTTGGTGTTGAAGTTCCCGGTGATCGGGGCAATTATGCACAATAGCGCGCTTGCTCGGTTCTCGCGAACAACAGCTGTTACTTTCCGTGCAGGGGTGCCACTGGTAGAGGCATTGGGGATCGTTGCTGGGGCAACCGGCAATAAGGTTTATTCGGATGCTGTGTTCCGCATGCGTGATGATGTTTCAGTTGGCTATTCTATAAATATGTCAATGAGGCAAGTTGGTATCTTCCCTCATATGGTGGTGCAGATGGCTTCCATCGGTGAGGAAGCCGGTGCTCTGGACGCGATGCTGTTTAAAGTCGCTGAGTACTATGAACAGGAAGTCAGTAACGCGGTCGATGGACTCAGCAGTTTGCTGGAACCGCTGATCATGGTCTTTATTGGTGTTATCGTCGGCGGCATGGTCATTGCTATGTATTTGCCGATCTTTAAGCTTGCTTCTGTCGTTGGATAA
>xylefa7970
ATGGGGGTGTTGAATGAAGAGCGCTTATGGGTGTGGTGCACGAGCTTTTTAGATTTTGCTGCTAGGGTTTCAGGAACAAGTTACCATGCGTCATCGGTCCGCTTGGGGACGGTGGATGGGAGAACAGCATTGATATTTGCAACACGTACTGCGGTAAATGCTTCGCGTGCTGGGAATACCAGCCCGCCGTTGACTTCGTTTCTTTGGGAAGGGACGGATAAGCGCGGTGTCAAAATCAAGGGGGAACAGACAGCACGCACGGCGAACTTGTTGCGTGCTGAGCTACGTCGTCAAGGCATCACGCCTCTTGTGGTTAAGCCTAGGCCTAAGCCGCTGTTTGGTCAGGCAGGGAAGCGGATCACTCCGAAGGACATTGCCTTTTTTAGTCGCCAGATGGCGACGATGATGAAAGCCGGTGTCCCCATTGTCGGGGCGTTGGATATTTTGGCCAACGGTCAGAAGAATCCGCGTATGCGTACGATGGTCAATCAAATTAAAAATGATATTGAAGGCGGCTCCTCGCTGTATGAGTCAATCAGCAAGCACCCTGTATATTTCGATGAGCTTTATCGCAATCTGGTCAGGGCTGGTGAGCGCGCGGGCGTGCTGGAGACGGTGCTTGATACGGTTGCTAGTTATAAGGAGAACATTGAGGCTCTGAAGGGAAAAATTCGCAAGGCGTTGTTTTATCCTGTTGCTATTGTCGCGGTTGCTCTCATTGTTAGTTCGATTTTATTGATATACGTGGTGCCGCAGTTCGAGGATGTGTTCAAAGGATTCGGAGCGGAATTGCCTGCATTCACTCAGATGATTGTCAATTTTTCCAACTTTATGCAGCGGTGGTGGTGGGCCATGTTGGCTCTGCTGATTGTTGTTATCGGTGGTGGTTTGTTTACTTACAAGCGCTCTGAATCCATGCAACATCTGTTGGATAGGTTGGTGTTGAAGTTCCCGGTGATCGGGGCAATTATGCACAATAGCGCGCTTGCTCGGTTCTCGCGAACAACAGCTGTTACTTTCCGTGCAGGGGTGCCACTGGTAGAGGCATTGGGTATCGTTGCTGGGGCAACCGGCAATAAGGTTTATTCGGATGCTGTGTTCCGCATGCGTGATGATGTTTCAGTTGGCTATTCTATAAATATGTCAATGAGGCAAGTTGGTATCTTCCCTCATATGGTGGTGCAGATGGCTTCCATCGGTGAGGAAGCCGGTGCTCTGGACGCGATGCTGTTTAAAGTCGCTGAGTACTATGAACAGGAAGTCAGTAACGCGGTCGATGGACTCAGCAGTTTGCTGGAACCGCTGATCATGGTCTTTATTGGTGTTATCGTCGGCGGCATGGTCATTGCTATGTATTTGCCGATCTTTAAGCTTGCTTCTGTCGTTGGATAA
>xylefa7969
ATGGGGGTGTTGAATGAAGAGCGCTTATGGGTGTGGTGCACGAGCTTTTTAGATTTTGCTGCTAGGGTTTCAGGAACAAGTTACCATGCGTCATCGGTCCGCTTGGGGACGGTGGATGGGAGAACAGCATTGATATTTGCAACACGTACTGCGGTAAATGCTTCGCGTGCTGGGAATACCAGCCCGCCGTTGACTTCGTTTCTTTGGGAAGGGACGGATAAGCGCGGTGTCAAAATCAAGGGGGAACAGACAGCACGCACGGCGAACTTGTTGCGTGCTGAGCTACGTCGTCAAGGCATCACGCCTCTTGTGGTTAAGCCTAGGCCTAAGCCGCTGTTTGGTCAGGCAGGGAAGCGGATCACTCCGAAGGACATTGCCTTTTTTAGTCGCCAGATGGCGACGATGATGAAAGCCGGTGTCCCCATTGTCGGGGCGTTGGATATTTTGGCCAACGGTCAGAAGAATCCGCGTATGCGTACGATGGTCAATCAAATTAAAAATGATATTGAAGGCGGCTCCTCGCTGTATGAGTCAATCAGCAAGCACCCTGTATATTTCGATGAGCTTTATCGCAATCTGGTCAGGGCTGGTGAGCGCGCGGGCGTGCTGGAGACGGTGCTTGATACGGTTGCTAGTTATAAGGAGAACATTGAGGCTCTGAAGGGAAAAATTCGCAAGGCGTTGTTTTATCCTGTTGCTATTGTCGCGGTTGCTCTCATTGTTAGTTCGATTTTATTGATATACGTGGTGCCGCAGTTCGAGGATGTGTTCAAAGGATTCGGAGCGGAATTGCCTGCATTCACTCAGATGATTGTCAATTTTTCCAACTTTATGCAGCGGTGGTGGTGGGCCATGTTGGCTCTGCTGATTGTTGTTATCGGTGGTGGTTTGTTTACTTACAAGCGCTCTGAATCCATGCAACATCTGTTGGATAGGTTGGTGTTGAAGTTCCCGGTGATCGGGGCAATTATGCACAATAGCGCGCTTGCTCGGTTCTCGCGAACAACAGCTGTTACTTTCCGTGCAGGGGTGCCACTGGTAGAGGCATTGGGTATCGTTGCTGGGGCAACCGGCAATAAGGTTTATTCGGATGCTGTGTTCCGCATGCGTGATGATGTTTCAGTTGGCTATTCTATAAATATGTCAATGAGGCAAGTTGGTATCTTCCCTCATATGGTGGTGCAGATGGCTTCCATCGGTGAGGAAGCCGGTGCTCTGGACGCGATGCTGTTTAAAGTCGCTGAGTACTATGAACAGGAAGTCAGTAACGCGGTCGATGGACTCAGCAGTTTGCTGGAACCGCTGATCATGGTCTTTATTGGTGTTATCGTCGGCGGCATGGTCATTGCTATGTATTTGCCGATCTTTAAGCTTGCTTCTGTCGTTGGATAA
>xylefa4626
ATGGGGGTGTTGAATGAAGAGCGCTTATGGGTGTGGTGCACGAGCTTTTTAGATTTTGCTGCTAGGGTTTCAGGAACAAGTTACCATGCGTCATCGGTCCGCTTGGGGACGGTGGATGGGAGAACAGCATTGATATTTGCAACACGTACTGCGGTAAATGCTTCGCGTGCTGGGAATACCAGCCCGCCGTTGACTTCGTTTCTTTGGGAAGGGACGGATAAGCGCGGTGTCAAAATCAAGGGGGAACAGACAGCACGCACGGCGAACTTGTTGCGTGCTGAGCTACGTCGTCAAGGCATCACGCCTCTTGTGGTTAAGCCTAGGCCTAAGCCGCTGTTTGGTCAGGCAGGGAAGCGGATCACTCCGAAGGACATTGCCTTTTTTAGTCGCCAGATGGCGACGATGATGAAAGCCGGTGTCCCCATTGTCGGGGCGTTGGATATTTTGGCCAACGGTCAGAAGAATCCGCGTATGCGTACGATGGTCAATCAAATTAAAAATGATATTGAAGGCGGCTCCTCGCTGTATGAGTCAATCAGCAAGCACCCTGTATATTTCGATGAGCTTTATCGCAATCTGGTCAGGGCTGGTGAGCGCGCGGGCGTGCTGGAGACGGTGCTTGATACGGTTGCTAGTTATAAGGAGAACATTGAGGCTCTGAAGGGAAAAATTCGCAAGGCGTTGTTTTATCCTGTTGCTATTGTCGCGGTTGCTCTCATTGTTAGTTCGATTTTATTGATATACGTGGTGCCGCAGTTCGAGGATGTGTTCAAAGGATTCGGAGCGGAATTGCCTGCATTCACTCAGATGATTGTCAATTTTTCCAACTTTATGCAGCGGTGGTGGTGGGCCATGTTGGCTCTGCTGATTGTTGTTATCGGTGGTGGTTTGTTTACTTACAAGCGCTCTGAATCCATGCAACATCTGTTGGATAGGTTGGTGTTGAAGTTCCCGGTGATCGGGGCAATTATGCACAATAGCGCGCTTGCTCGGTTCTCGCGAACAACAGCTGTTACTTTCCGTGCAGGGGTGCCACTGGTAGAGGCATTGGGTATCGTTGCTGGGGCAACCGGCAATAAGGTTTATTCGGATGCTGTGTTCCGCATGCGTGATGATGTTTCAGTTGGCTATTCTATAAATATGTCAATGAGGCAAGTTGGTATCTTCCCTCATATGGTGGTGCAGATGGCTTCCATCGGTGAGGAAGCCGGTGCTCTGGACGCGATGCTGTTTAAAGTCGCTGAGTACTATGAACAGGAAGTCAGTAACGCGGTCGATGGACTCAGCAGTTTGCTGGAACCGCTGATCATGGTCTTTATTGGTGTTATCGTCGGCGGCATGGTCATTGCTATGTATTTGCCGATCTTTAAGCTTGCTTCTGTCGTTGGATAA
>xylefa4627
ATGGGGGTGTTGAATGAAGAGCGCTTATGGGTGTGGTGCACGAGCTTTTTAGATTTTGCTGCTAGGGTTTCAGGAACAAGTTACCATGCGTCATCGGTCCGCTTGGGGACGGTGGATGGGAGAACAGCATTGATATTTGCAACACGTACTGCGGTAAATGCTTCGCGTGCTGGGAATACCAGCCCGCCGTTGACTTCGTTTCTTTGGGAAGGGACGGATAAGCGCGGTGTCAAAATCAAGGGGGAACAGACAGCACGCACGGCGAACTTGTTGCGTGCTGAGCTACGTCGTCAAGGCATCACGCCTCTTGTGGTTAAGCCTAGGCCTAAGCCGCTGTTTGGTCAGGCAGGGAAGCGGATCACTCCGAAGGACATTGCCTTTTTTAGTCGCCAGATGGCGACGATGATGAAAGCCGGTGTCCCCATTGTCGGGGCGTTGGATATTTTGGCTAACGGTCAGAAGAATCCGCGTATGCGTACGATGGTCAATCAAATTAAAAATGATATTGAAGGCGGTTCCTCGCTGTATGAGTCAATCAGCAAGCACCCTGTATATTTCGATGAGCTTTATCGCAATCTGGTCAGGGCTGGTGAGCGCGCGGGCGTGCTGGAGACGGTGCTTGATACGGTTGCTAGTTATAAGGAGAACATTGAGGCTCTGAAGGGAAAAATTCGCAAGGCGTTGTTTTATCCTGTTGCTATTGTCGCGGTTGCTCTCATTGTTAGTTCGATTTTATTGATATACGTGGTGCCGCAGTTCGAGGATGTGTTCAAAGGATTCGGAGCGGAATTGCCTGCATTCACTCAGATGATTGTCAATTTTTCCAACTTTATGCAGCGGTGGTGGTGGGCCATGTTGGCTCTGCTGATTGTTGTTATCGGTGGTGGTTTGTTTACTTACAAGCGCTCTGAATCCATGCAACATCTGCTGGATAGGTTGGTGTTGAAGTTCCCGGTGATCGGGGCAATTATGCACAATAGCGCGCTTGCTCGGTTCTCGCGAACAACAGCTGTTACTTTCCGTGCAGGGGTGCCACTGGTAGAGGGATTGGGTATCGTTGCTGGGGCAACCGGCAATAAGGTTTATTCGGATGCTGTGTTCCGCATGCGTGATGATGTCTCAGTTGGCTATTCTATAAATATGTCAATGAGGCAAGTTGGTATCTTCCCTCATATGGTGGTGCAGATGGCTTCCATCGGTGAGGAAGCCGGTGCTCTGGACGCGATGCTGTTTAAAGTCGCTGAGTACTATGAACAGGAAGTCAGTAACGCGGTCGATGGACTCAGCAGTTTGCTGGAACCGCTGATCATGGTCTTTATTGGTGTTATCGTCGGCGGCATGGTCATTGCTATGTATTTACCGATCTTTAAGCTTGCTTCTGTCGTTGGATAA
>xylefaco33
ATGGGGGTGTTGAATGAAGAGCGCTTATGGGTGTGGTGCACGAGCTTTTTAGATTTTGCTGCTAGGGTTTCAGGAACAAGTTACCATGCGTCATCGGTCCGCTTGGGGACGGTGGATGGGAGAACAGCATTGATATTTGCAACACGTACTGCGGTAAATGCTTCGCGTGCTGGGAATACCAGCCCGCCGTTGACTTCGTTTCTTTGGGAAGGGACGGATAAGCGCGGTGTCAAAATCAAGGGGGAACAGACAGCACGCACGGCGAACTTGTTGCGTGCTGAGCTACGTCGTCAAGGCATCACGCCTCTTGTGGTTAAGCCTAGGCCTAAGCCGCTGTTTGGTCAGGCAGGGAAGCGGATCACTCCGAAGGACATTGCCTTTTTTAGTCGCCAGATGGCGACGATGATGAAAGCCGGTGTCCCCATTGTCGGGGCGTTGGATATTTTGGCTAACGGTCAGAAGAATCCGCGTATGCGTACGATGGTCAATCAAATTAAAAATGATATTGAAGGCGGTTCCTCGCTGTATGAGTCAATCAGCAAGCACCCTGTATATTTCGATGAGCTTTATCGCAATCTGGTCAGGGCTGGTGAGCGCGCGGGCGTGCTGGAGACGGTGCTTGATACGATTGCTAGTTATAAGGAGAACATTGAGGCTCTGAAGGGAAAAATTCGCAAGGCGTTGTTTTATCCTGTTGCTATTGTCGCGGTTGCTCTCATTGTTAGTTCGATTTTATTGATATACGTGGTGCCGCAGTTCGAGGATGTGTTCAAAGGATTCGGAGCGGAATTGCCTGCATTCACTCAGATGATTGTCAATTTTTCCAACTTTATGCAGCGGTGGTGGTGGGCCATGTTGGCTCTGCTGATTGTTGTTATCGGTGGTGGTTTGTTTACTTACAAGCGCTCTGAATCCATGCAACATCTGTTGGATAGGTTGGTGTTGAAGTTCCCGGTGATCGGGGCAATTATGCACAATAGCGCGCTTGCTCGGTTCTCGCGAACAACAGCTGTTACTTTCCGTGCAGGGGTGCCACTGGTAGAGGCATTGGGTATCGTTGCTGGGGCAACCGGCAATAAGGTTTATTCGGATGCTGTGTTCCGCATGCGTGATGATGTCTCAGTTGGCTATTCTATAAATATGTCAATGAGGCAAGTTGGTATCTTCCCTCATATGGTGGTGCAGATGGCTTCCATCGGTGAGGAAGCCGGTGCTCTGGACGCGATGCTGTTTAAAGTCGCTGAGTACTATGAACAGGAAGTCAGTAACGCGGTCGATGGACTCAGCAGTTTGCTGGAACCGCTGATCATGGTCTTTATTGGTGTTATCGTCGGCGGCATGGTCATTGCTATGTATTTACCGATCTTTAAGCTTGCTTCTGTCGTTGGATAA
>xylefaAnn1
ATGGGGGTGTTGAATGAAGAGCGCTTATGGGTGTGGTGCACGAGCTTTTTAGATTTTGCTGCTAGGGTTTCAGGAACAAGTTACCATGCGTCATCGGTCCGCTTGGGGACGGTGGATGGGAGAACAGCATTGATATTTGCAACACGTACTGCGGTAAATGCTTCGCGTGCTGGGAATACCAGCCCGCCGTTGACTTCGTTTCTTTGGGAAGGGACGGATAAGCGCGGTGTCAAAATCAAGGGGGAACAGACAGCACGCACGGCAAACTTGTTGCGTGCTGAGCTACGTCGTCAAGGCATCACGCCTCTTGTGGTTAAGCCTAGGCCTAAGCCGCTGTTTGGTCAGGCAGGGAAGCGGATCACTCCGAAGGACATTGCCTTTTTTAGTCGCCAGATGGCGACGATGATGAAAGCCGGTGTCCCCATTGTCGGGGCGTTGGATATTTTGGCCAACGGTCAGAAGAATCCGCGTATGCGTACGATGGTCAATCAAATTAAAAATGATATTGAAGGCGGTTCCTCGCTGTATGAGTCAATCAGCAAGCACCCTGTATATTTCGATGAGCTTTATCGCAATCTAGTCAGGGCTGGCGAGCGCGCGGGCGTGCTGGAGACGGTGCTTGATACGATTGCTAGTTATAAGGAGAACATTGAGGCTCTGAAGGGAAAAATTCGCAAGGCGTTGTTTTATCCTGTTGCTATTGTCGCGGTTGCTCTCATTGTTAGTTCGATTTTGTTGATATACGTGGTGCCGCAGTTTGAGGATGTGTTCAAAGGATTCGGAGCGGAATTGCCTGCATTCACTCAGATGATTGTCAATTTTTCCAACTTTATGCAGCGGTGGTGGTGGGCCATGTTGGCTCTGCTGATTGTTGTTATCGGTGGTGGTTTGTTTACTTACAAGCGCTCTGAATCCATGCAACATCTGCTGGATAGGTTGGTGTTGAAGTTCCCGGTGATCGGGGCAATTATGCACAATAGCGCGCTTGCTCGGTTCTCGCGAACAACAGCTGTTACTTTCCGTGCAGGGGTGCCACTGGTAGAGGCATTGGGTATCGTTGCTGGGGCAACCGGCAATAAGGTTTATTCGGATGCTGTGTTCCGAATGCGTGATGATGTCTCAGTTGGCTATTCTATAAATATGTCAATGAGGCAAGTTGGTATCTTCCCTCATATGGTGGTGCAGATGGCTTCCATCGGTGAGGAAGCCGGTGCTCTGGACGCGATGCTGTTTAAAGTCGCTGAGTACTATGAACAGGAAGTCAGTAACGCGGTCGATGGACTTAGCAGTTTGCTGGAACCGCTGATCATGGTCTTTATTGGTGTTATCGTCGGCGGCATGGTCATTGCTATGTATTTGCCGATCTTTAAGCTTGCTTCTGTCGTTGGATAA
>xylefa8082
ATGGGGGTGTTGAATGAAGAGCGCTTATGGGTGTGGTGCACGAGCTTTTTAGATTTTGCTGCTAGGGTTTCAGGAACAAGTTACCATGCGTCATCGGTCCGCTTGGGGACGGTGGATGGGAGAACAGCATTGATATTTGCAACACGTACTGCGGTAAATGCTTCGCGTGCTGGGAATACCAGCCCGCCGTTGACTTCGTTTCTTTGGGAAGGGACGGATAAGCGCGGTGTCAAAATCAAGGGGGAACAGACAGCACGCACGGCGAACTTGTTGCGTGCTGAGCTACGTCGTCAAGGCATCACGCCTCTTGTGGTTAAGCCTAGGCCTAAGCCGCTGTTTGGTCAGGCAGGGAAGCGGATCACTCCGAAGGACATTGCCTTTTTTAGTCGCCAGATGGCGACGATGATGAAAGCCGGTGTCCCCATTGTCGGGGCGTTGGATATTTTGGCCAACGGTCAGAAGAATCCGCGTATGCGTACGATGGTCAATCAAATTAAAAATGATATTGAAGGCGGCTCCTCGCTGTATGAGTCAATCAGCAAGCACCCTGTATATTTCGATGAGCTTTATCGCAATCTGGTCAGGGCTGGTGAGCGCGCGGGCGTGCTGGAGACGGTGCTTGATACGGTTGCTAGTTATAAGGAGAACATTGAGGCTCTGAAGGGAAAAATTCGCAAGGCGTTGTTTTATCCTGTTGCTATTGTCGCGGTTGCTCTCATTGTTAGTTCGATTTTATTGATATACGTGGTGCCGCAGTTCGAGGATGTGTTCAAAGGATTCGGAGCGGAATTGCCTGCATTCACTCAGATGATTGTCAATTTTTCCAACTTTATGCAGCGGTGGTGGTGGGCCATGTTGGCTCTGCTGATTGTTGTTATCGGTGGTGGTTTGTTTACTTACAAGCGCTCTGAATCCATGCAACATCTGTTGGATAGGTTGGTGTTGAAGTTCCCGGTGATCGGGGCAATTATGCACAATAGCGCGCTTGCTCGGTTCTCGCGAACAACAGCTGTTACTTTCCGTGCAGGGGTGCCACTGGTAGAGGCATTGGGTATCGTTGCTGGGGCAACCGGCAATAAGGTTTATTCGGATGCTGTGTTCCGCATGCGTGATGATGTTTCAGTTGGCTATTCTATAAATATGTCAATGAGGCAAGTTGGTATCTTCCCTCATATGGTGGTGCAGATGGCTTCCATCGGTGAGGAAGCCGGTGCTCTGGACGCGATGCTGTTTAAAGTCGCTGAGTACTATGAACAGGAAGTCAGTAACGCGGTCGATGGACTCAGCAGTTTGCTGGAACCGCTGATCATGGTCTTTATTGGTGTTATCGTCGGCGGCATGGTCATTGCTATGTATTTGCCGATCTTTAAGCTTGCTTCTGTCGTTGGATAA
>xylefaEB92
ATGGGGGTGTTGAATGAAGAGCGCTTATGGGTGTGGTGCACGAGCTTTTTAGATTTTGCTGCTAGGGTTTCAGGAACAAGTTACCATGCGTCATCGGTCCGCTTGGGGACGGTGGATGGGAGAACAGCATTGATATTTGCAACACGTACTGCGGTAAATGCTTCGCGTGCTGGGAATACCAGCCCGCCGTTGACTTCGTTTCTTTGGGAAGGGACGGATAAGCGCGGTGTCAAAATCAAGGGGGAACAGACAGCACGCACGGCGAACTTGTTGCGTGCTGAGCTACGTCGTCAAGGCATCACGCCTCTTGTGGTTAAGCCTAGGCCTAAGCCGCTGTTTGGTCAGGCAGGGAAGCGGATCACTCCGAAGGACATTGCCTTTTTTAGTCGCCAGATGGCGACGATGATGAAAGCCGGTGTCCCCATTGTCGGGGCGTTGGATATTTTGGCCAACGGTCAGAAGAATCCGCGTATGCGTACGATGGTCAATCAAATTAAAAATGATATTGAAGGCGGCTCCTCGCTGTATGAGTCAATCAGCAAGCACCCTGTATATTTCGATGAGCTTTATCGCAATCTGGTCAGGGCTGGTGAGCGCGCGGGCGTGCTGGAGACGGTGCTTGATACGGTTGCTAGTTATAAGGAGAACATTGAGGCTCTGAAGGGAAAAATTCGCAAGGCGTTGTTTTATCCTGTTGCTATTGTCGCGGTTGCTCTCATTGTTAGTTCGATTTTATTGATATACGTGGTGCCGCAGTTCGAGGATGTGTTCAAAGGATTCGGAGCGGAATTGCCTGCATTCACTCAGATGATTGTCAATTTTTCCAACTTTATGCAGCGGTGGTGGTGGGCCATGTTGGCTCTGCTGATTGTTGTTATCGGTGGTGGTTTGTTTACTTACAAGCGCTCTGAATCCATGCAACATCTGTTGGATAGGTTGGTGTTGAAGTTCCCGGTGATCGGGGCAATTATGCACAATAGCGCGCTTGCTCGGTTCTCGCGAACAACAGCTGTTACTTTCCGTGCAGGGGTGCCACTGGTAGAGGCATTGGGTATCGTTGCTGGGGCAACCGGCAATAAGGTTTATTCGGATGCTGTGTTCCGCATGCGTGATGATGTTTCAGTTGGCTATTCTATAAATATGTCAATGAGGCAAGTTGGTATCTTCCCTCATATGGTGGTGCAGATGGCTTCCATCGGTGAGGAAGCCGGTGCTCTGGACGCGATGCTGTTTAAAGTCGCTGAGTACTATGAACAGGAAGTCAGTAACGCGGTCGATGGACTCAGCAGTTTGCTGGAACCGCTGATCATGGTCTTTATTGGTGTTATCGTCGGCGGCATGGTCATTGCTATGTATTTGCCGATCTTTAAGCTTGCTTCTGTCGTTGGATAA
>xylefaGB54
ATGGGGGTGTTGAATGAAGAGCGCTTATGGGTGTGGTGCACGAGCTTTTTAGATTTTGCTGCTAGGGTTTCAGGAACAAGTTACCATGCGTCATCGGTCCGCTTGGGGACGGTGGATGGGAGAACAGCATTGATATTTGCAACACGTACTGCGGTAAATGCTTCGCGTGCTGGGAATACCAGCCCGCCGTTGACTTCGTTTCTTTGGGAAGGGACGGATAAGCGCGGTGTCAAAATCAAGGGGGAACAGACAGCACGCACGGCGAACTTGTTGCGTGCTGAGCTACGTCGTCAAGGCATCACGCCTCTTGTGGTTAAGCCTAGGCCTAAGCCGCTGTTTGGTCAGGCAGGGAAGCGGATCACTCCGAAGGACATTGCCTTTTTTAGTCGCCAGATGGCGACGATGATGAAAGCCGGTGTCCCCATTGTCGGGGCGTTGGATATTTTGGCCAACGGTCAGAAGAATCCGCGTATGCGTACGATGGTCAATCAAATTAAAAATGATATTGAAGGCGGCTCCTCGCTGTATGAGTCAATCAGCAAGCACCCTGTATATTTCGATGAGCTTTATCGCAATCTGGTCAGGGCTGGTGAGCGCGCGGGCGTGCTGGAGACGGTGCTTGATACGGTTGCTAGTTATAAGGAGAACATTGAGGCTCTGAAGGGAAAAATTCGCAAGGCGTTGTTTTATCCTGTTGCTATTGTCGCGGTTGCTCTCATTGTTAGTTCGATTTTATTGATATACGTGGTGCCGCAGTTCGAGGATGTGTTCAAAGGATTCGGAGCGGAATTGCCTGCATTCACTCAGATGATTGTCAATTTTTCCAACTTTATGCAGCGGTGGTGGTGGGCCATGTTGGCTCTGCTGATTGTTGTTATCGGTGGTGGTTTGTTTACTTACAAGCGCTCTGAATCCATGCAACATCTGTTGGATAGGTTGGTGTTGAAGTTCCCGGTGATCGGGGCAATTATGCACAATAGCGCGCTTGCTCGGTTCTCGCGAACAACAGCTGTTACTTTCCGTGCAGGGGTGCCACTGGTAGAGGCATTGGGTATCGTTGCTGGGGCAACCGGCAATAAGGTTTATTCGGATGCTGTGTTCCGCATGCGTGATGATGTTTCAGTTGGCTATTCTATAAATATGTCAATGAGGCAAGTTGGTATCTTCCCTCATATGGTGGTGCAGATGGCTTCCATCGGTGAGGAAGCCGGTGCTCTGGACGCGATGCTGTTTAAAGTCGCTGAGTACTATGAACAGGAAGTCAGTAACGCGGTCGATGGACTCAGCAGTTTGCTGGAACCGCTGATCATGGTCTTTATTGGTGTTATCGTCGGCGGCATGGTCATTGCTATGTATTTGCCGATCTTTAAGCTTGCTTCTGTCGTTGGATAA
>xylefaD026
ATGGGGGTGTTGAATGAAGAGCGCTTATGGGTGTGGTGCACGAGCTTTTTAGATTTTGCTGCTAGGGTTTCAGGAACAAGTTACCATGCGTCATCGGTCCGCTTGGGGACGGTGGATGGGAGAACAGCATTGATATTTGCAACACGTACTGCGGTAAATGCTTCGCGTGCTGGGAATACCAGCCCGCCGTTGACTTCGTTTCTTTGGGAAGGGACGGATAAGCGCGGTGTCAAAATCAAGGGGGAACAGACAGCACGCACGGCGAACTTGTTGCGTGCTGAGCTACGTCGTCAAGGCATCACGCCTCTTGTGGTTAAGCCTAGGCCTAAGCCGCTGTTTGGTCAGGCAGGGAAGCGGATCACTCCGAAGGACATTGCCTTTTTTAGTCGCCAGATGGCGACGATGATGAAAGCCGGTGTCCCCATTGTCGGGGCGTTGGATATTTTGGCCAACGGTCAGAAGAATCCGCGTATGCGTACGATGGTCAATCAAATTAAAAATGATATTGAAGGCGGCTCCTCGCTGTATGAGTCAATCAGCAAGCACCCTGTATATTTCGATGAGCTTTATCGCAATCTGGTCAGGGCTGGTGAGCGCGCGGGCGTGCTGGAGACGGTGCTTGATACGGTTGCTAGTTATAAGGAGAACATTGAGGCTCTGAAGGGAAAAATTCGCAAGGCGTTGTTTTATCCTGTTGCTATTGTCGCGGTTGCTCTCATTGTTAGTTCGATTTTATTGATATACGTGGTGCCGCAGTTCGAGGATGTGTTCAAAGGATTCGGAGCGGAATTGCCTGCATTCACTCAGATGATTGTCAATTTTTCCAACTTTATGCAGCGGTGGTGGTGGGCCATGTTGGCTCTGCTGATTGTTGTTATCGGTGGTGGTTTGTTTACTTACAAGCGCTCTGAATCCATGCAACATCTGTTGGATAGGTTGGTGTTGAAGTTCCCGGTGATCGGGGCAATTATGCACAATAGCGCGCTTGCTCGGTTCTCGCGAACAACAGCTGTTACTTTCCGTGCAGGGGTGCCACTGGTAGAGGCATTGGGTATCGTTGCTGGGGCAACCGGCAATAAGGTTTATTCGGATGCTGTGTTCCGCATGCGTGATGATGTTTCAGTTGGCTATTCTATAAATATGTCAATGAGGCAAGTTGGTATCTTCCCTCATATGGTGGTGCAGATGGCTTCCATCGGTGAGGAAGCCGGTGCTCTGGACGCGATGCTGTTTAAAGTCGCTGAGTACTATGAACAGGAAGTCAGTAACGCGGTCGATGGACTCAGCAGTTTGCTGGAACCGCTGATCATGGTCTTTATTGGTGTTATCGTCGGCGGCATGGTCATTGCTATGTATTTGCCGATCTTTAAGCTTGCTTCTGTCGTTGGATAA
>xylefastag
ATGGGGGTGTTGAATGAAGAGCGCTTATGGGTGTGGTGCACGAGCTTTTTAGATTTTGCTGCTAGGGTTTCAGGAACAAGTTACCATGCGTCATCGGTCCGCTTGGGGACGGTGGATGGGAGAACAGCATTGATATTTGCAACACGTACTGCGGTAAATGCTTCGCGTGCTGGGAATACCAGCCCGCCGTTGACTTCGTTTCTTTGGGAAGGGACGGATAAGCGCGGTGTCAAAATCAAGGGGGAACAGACAGCACGCACGGCGAACTTGTTGCGTGCTGAGCTACGTCGTCAAGGCATCACGCCTCTTGTGGTTAAGCCTAGGCCTAAGCCGCTGTTTGGTCAGGCAGGGAAGCGGATCACTCCGAAGGACATTGCCTTTTTTAGTCGCCAGATGGCGACGATGATGAAAGCCGGTGTCCCCATTGTCGGGGCGTTGGATATTTTGGCCAACGGTCAGAAGAATCCGCGTATGCGTACGATGGTCAATCAAATTAAAAATGATATTGAAGGCGGCTCCTCGCTGTATGAGTCAATCAGCAAGCACCCTGTATATTTCGATGAGCTTTATCGCAATCTGGTCAGGGCTGGTGAGCGCGCGGGCGTGCTGGAGACGGTGCTTGATACGGTTGCTAGTTATAAGGAGAACATTGAGGCTCTGAAGGGAAAAATTCGCAAGGCGTTGTTTTATCCTGTTGCTATTGTCGCGGTTGCTCTCATTGTTAGTTCGATTTTATTGATATACGTGGTGCCGCAGTTCGAGGATGTGTTCAAAGGATTCGGAGCGGAATTGCCTGCATTCACTCAGATGATTGTCAATTTTTCCAACTTTATGCAGCGGTGGTGGTGGGCCATGTTGGCTCTGCTGATTGTTGTTATCGGTGGTGGTTTGTTTACTTACAAGCGCTCTGAATCCATGCAACATCTGTTGGATAGGTTGGTGTTGAAGTTCCCGGTGATCGGGGCAATTATGCACAATAGCGCGCTTGCTCGGTTCTCGCGAACAACAGCTGTTACTTTCCGTGCAGGGGTGCCACTGGTAGAGGCATTGGGTATCGTTGCTGGGGCAACCGGCAATAAGGTTTATTCGGATGCTGTGTTCCGCATGCGTGATGATGTTTCAGTTGGCTATTCTATAAATATGTCAATGAGGCAAGTTGGTATCTTCCCTCATATGGTGGTGCAGATGGCTTCCATCGGTGAGGAAGCCGGTGCTCTGGACGCGATGCTGTTTAAAGTCGCTGAGTACTATGAACAGGAAGTCAGTAACGCGGTCGATGGACTCAGCAGTTTGCTGGAACCGCTGATCATGGTCTTTATTGGTGTTATCGTCGGCGGCATGGTCATTGCTATGTATTTGCCGATCTTTAAGCTTGCTTCTGTCGTTGGATAA
>xylefaMuMD
ATGTGGGTGTTGAATGAAGAGCACTTATGGGTGTGGTGCACGAGCTTTTTAGATTTTGCTGCTAGGGTTTCAGGAACAAGTTACCATGCGTCATCGGTCCGCTTGGGGACGGTGGATGGGAGAACGGCATTGATATTTGCAACACGTACTGCGGTAAATGCTTCGCGTGCTGGGAATACCAGCCCGCCTTTGACTTCGTTTCTTTGGGAAGGGACGGATAAGCGCGGTGTCAAAATTAAGGGGGAACAGACAGCACGCACGGCGAACTTGTTGCGTGCTGAGCTACGTCGTCAAGGCATCACGCCTCTTGTGGTTAAGCCTAGGCCTAAGCCGCTGTTTGGTCAGGCAGGGAAGCGGATCACTCCGAAGGACATTGCCTTTTTTAGTCGCCAGATGGCGACGATGATGAAAGCCGGTGTCCCCATTGTCGGGGCGTTGGATATTTTGGCCAACGGTCAGAAGAATCCGCGTATGCGTACGATGGTCAATCAAATTAAAAATGATATTGAAGGCGGTTCCTCGCTGTATGAGTCAATCAGCAAGCACCCTGTATATTTCGATGAGCTTTATCGCAATCTGGTCAGGGCTGGCGAGCGCGCGGGCGTGCTGGAGACGGTGCTTGATACGATTGCTAGTTATAAGGAGAACATTGAGGCTCTGAAGGGAAAAATTCGCAAGGCGTTGTTTTATCCTGTTGCTATTGTCGCGGTTGCTCTCATTGTTAGTTCGATTTTATTGATATACGTGGTGCCGCAGTTCGAGGATGTGTTCAAAGGATTCGGAGCGGAATTGCCTGCATTCACTCAGATGATTGTCAATTTTTCCAACTTCATGCAGCGGTGGTGGTGGGCCATGTTGGCTCTGCTGATTGTTGTTATCGGTGGTGGTTTGTTTACTTACAAGCGCTCTGAATCCATGCAACATCTGCTGGATAGGTTGGTGTTGAAGTTCCCAGTGATCGGGGCAATTATGCACAATAGCGCGCTTGCTCGGTTCTCGCGAACAACAGCTGTTACTTTCCGTGCAGGGGTGCCACTGGTAGAGGCATTGGGTATCGTTGCTGGGGCAACCGGCAATAAGGTTTATTCGGATGCTGTGTTCCGCATGCGTGATGATGTCTCAGTTGGCTATTCTATAAATATGTCAATGAGGCAAGTTGGTATCTTCCCTCATATGGTGGTGCAGATGGCTTCCATCGGTGAGGAAGCCGGTGCTCTGGACGCGATGCTGTTTAAAGTCGCTGAGTACTATGAACAGGAAGTCAGTAACGCGGTCGATGGACTCAGCAGTTTGCTGGAACCGCTGATCATGGTCTTTATTGGTGTTATCGTCGGCGGCATGGTCATTGCTATGTATTTGCCGATCTTTAAGCTTGCTTCTGTCGTTGGATAA
>xylefaTem1
ATGGGGGTGTTGAATGAAGAGCGCTTATGGGTGTGGTGCACGAGCTTTTTAGATTTTGCTGCTAGGGTTTCAGGAACAAGTTACCATGCGTCATCGGTCCGCTTGGGGACGGTGGATGGGAGAACAGCATTGATATTTGCAACACGTACTGCGGTAAATGCTTCGCGTGCTGGGAATACCAGCCCGCCGTTGACTTCGTTTCTTTGGGAAGGGACGGATAAGCGCGGTGTCAAAATCAAGGGGGAACAGACAGCACGCACGGCGAACTTGTTGCGTGCTGAGCTACGTCGTCAAGGCATCACGCCTCTTGTGGTTAAGCCTAGGCCTAAGCCGCTGTTTGGTCAGGCAGGGAAGCGGATCACTCCGAAGGACATTGCCTTTTTTAGTCGCCAGATGGCGACGATGATGAAAGCCGGTGTCCCCATTGTCGGGGCGTTGGATATTTTGGCCAACGGTCAGAAGAATCCGCGTATGCGTACGATGGTCAATCAAATTAAAAATGATATTGAAGGCGGCTCCTCGCTGTATGAGTCAATCAGCAAGCACCCTGTATATTTCGATGAGCTTTATCGCAATCTGGTCAGGGCTGGTGAGCGCGCGGGCGTGCTGGAGACGGTGCTTGATACGGTTGCTAGTTATAAGGAGAACATTGAGGCTCTGAAGGGAAAAATTCGCAAGGCGTTGTTTTATCCTGTTGCTATTGTCGCGGTTGCTCTCATTGTTAGTTCGATTTTATTGATATACGTGGTGCCGCAGTTCGAGGATGTGTTCAAAGGATTCGGAGCGGAATTGCCTGCATTCACTCAGATGATTGTCAATTTTTCCAACTTTATGCAGCGGTGGTGGTGGGCCATGTTGGCTCTGCTGATTGTTGTTATCGGTGGTGGTTTGTTTACTTACAAGCGCTCTGAATCCATGCAACATCTGTTGGATAGGTTGGTGTTGAAGTTCCCGGTGATCGGGGCAATTATGCACAATAGCGCGCTTGCTCGGTTCTCGCGAACAACAGCTGTTACTTTCCGTGCAGGGGTGCCACTGGTAGAGGCATTGGGTATCGTTGCTGGGGCAACCGGCAATAAGGTTTATTCGGATGCTGTGTTCCGCATGCGTGATGATGTTTCAGTTGGCTATTCTATAAATATGTCAATGAGGCAAGTTGGTATCTTCCCTCATATGGTGGTGCAGATGGCTTCCATCGGTGAGGAAGCCGGTGCTCTGGACGCGATGCTGTTTAAAGTCGCTGAGTACTATGAACAGGAAGTCAGTAACGCGGTCGATGGACTCAGCAGTTTGCTGGAACCGCTGATCATGGTCTTTATTGGTGTTATCGTCGGCGGCATGGTCATTGCTATGTATTTGCCGATCTTTAAGCTTGCTTCTGTCGTTGGATAA
>xylefaMU34
ATGTGGGTGTTGAATGAAGAGCACTTATGGGTGTGGTGCACGAGCTTTTTAGATTTTGCTGCTAGGGTTTCAGGAACAAGTTACCATGCGTCATCGGTCCGCTTGGGGACGGTGGATGGGAGAACGGCATTGATATTTGCAACACGTACTGCGGTAAATGCTTCGCGTGCTGGGAATACCAGCCCGCCTTTGACTTCGTTTCTTTGGGAAGGGACGGATAAGCGCGGTGTCAAAATTAAGGGGGAACAGACAGCACGCACGGCGAACTTGTTGCGTGCTGAGCTACGTCGTCAAGGCATCACGCCTCTTGTGGTTAAGCCTAGGCCTAAGCCGCTGTTTGGTCAGGCAGGGAAGCGGATCACTCCGAAGGACATTGCCTTTTTTAGTCGCCAGATGGCGACGATGATGAAAGCCGGTGTCCCCATTGTCGGGGCGTTGGATATTTTGGCCAACGGTCAGAAGAATCCGCGTATGCGTACGATGGTCAATCAAATTAAAAATGATATTGAAGGCGGTTCCTCGCTGTATGAGTCAATCAGCAAGCACCCTGTATATTTCGATGAGCTTTATCGCAATCTGGTCAGGGCTGGCGAGCGCGCGGGCGTGCTGGAGACGGTGCTTGATACGATTGCTAGTTATAAGGAGAACATTGAGGCTCTGAAGGGAAAAATTCGCAAGGCGTTGTTTTATCCTGTTGCTATTGTCGCGGTTGCTCTCATTGTTAGTTCGATTTTATTGATATACGTGGTGCCGCAGTTCGAGGATGTGTTCAAAGGATTCGGAGCGGAATTGCCTGCATTCACTCAGATGATTGTCAATTTTTCCAACTTCATGCAGCGGTGGTGGTGGGCCATGTTGGCTCTGCTGATTGTTGTTATCGGTGGTGGTTTGTTTACTTACAAGCGCTCTGAATCCATGCAACATCTGCTGGATAGGTTGGTGTTGAAGTTCCCAGTGATCGGGGCAATTATGCACAATAGCGCGCTTGCTCGGTTCTCGCGAACAACAGCTGTTACTTTCCGTGCAGGGGTGCCACTGGTAGAGGCATTGGGTATCGTTGCTGGGGCAACCGGCAATAAGGTTTATTCGGATGCTGTGTTCCGCATGCGTGATGATGTCTCAGTTGGCTATTCTATAAATATGTCAATGAGGCAAGTTGGTATCTTCCCTCATATGGTGGTGCAGATGGCTTCCATCGGTGAGGAAGCCGGTGCTCTGGACGCGATGCTGTTTAAAGTCGCTGAGTACTATGAACAGGAAGTCAGTAACGCGGTCGATGGACTCAGCAGTTTGCTGGAACCGCTGATCATGGTCTTTATTGGTGTTATCGTCGGCGGCATGGTCATTGCTATGTATTTGCCGATCTTTAAGCTTGCTTCTGTCGTTGGATAA
>long-mer9892_(reversed)
--------------------------------------------------------TGCTGCTAGGGTTTCAGGAACCAGTTACCATGCGTCATCGGTC---------------------------------------------------------------------------------------------------------------------------------------------------------------------------------------------------------------------------------------------------------------------------------------------------------------------------------------------------------------------------------------------------------------------------------------------------------------------------------------------------------------------------------------------------------------------------------------------------------------------------------------------------------------------------------------------------------------------------------------------------------------------------------------------------------------------------------------------------------------------------------------------------------------------------------------------------------------------------------------------------------------------------------------------------------------------------------------------------------------------------------------------------------------------------------------------------------------------------------------------------------------------------------------------------------------------------------------------
