# Supplementary material for: Identification of genetic relationships and subspecies signatures in Xylella fastidiosa
Source: BMC Genomics. 2019 Mar 25;20:239. doi: 10.1186/s12864-019-5565-9 (PMC6434890; doi:10.1186/s12864-019-5565-9)
Supplement: Supplementary file 8 — Analysis of (non-)synonymous SNPs in homologs to CDS harboring specific k-mers for selected enriched GOs. (ZIP 549 kb) [file 12864_2019_5565_MOESM8_ESM.zip › Additional-File8/Additional-File8B_Pauca/GO-0005886 0016021/NC_002488.2411/Xfm assembled to xylefa9a5c.fasta]

>xylefa9a5c
ATGGGGGTGTTGAATGAAGAGCGCTTATGGGTGTGGGGCACGAGCTTTTTAGATTTTGCTGCTAGGGTTTCAGGAACCAGTTACCATGCGTCATCGGTCCGCTTGGGGACGGTGGATGGGAGAACAGCATTGATATTTGCAACACGTACTGCGGTAAATGCTTCGCGTGCTGGGAATACCAGCCCGCCGTTGACTTCGTTTCTTTGGGAAGGGACGGATAAGCGCGGTGTCAAAATCAAGGGGGAACAGACAGCACGCACGGCGAACTTGTTGCGTGCTGAGCTACGTCGTCAAGGCATCACGCCTCTTGTGGTTAAGCCGAGGCCTAAGCCGCTGTTTGGTCAGGCAGGGAAGCGGATCACTCCGAAGGACATTGCCTTTTTTAGTCGCCAGATGGCGACGATGATGAAAGCCGGTGTCCCCATTGTCGGGGCGTTGGATATTTTGGCCAACGGTCAGAAGAATCCGCGTATGCGTACGATGGTCAATCAAATTAAAAATGATATTGAAGGCGGTTCCTCGCTGTATGAATCAATCAGCAAGCACCCGGTATATTTCGATGAGCTTTATCGCAATCTGGTCAGGGCTGGCGAGCGCGCGGGCGTGCTGGAGACGGTGCTTGATACGATTGCTAGTTATAAGGAGAACATTGAGGCTCTGAAGGGAAAAATTCGCAAGGCCTTGTTTTATCCTGTTGCTATTGTCGCGGTTGCTCTCATTGTTAGTTCGATTTTGTTGATATACGTGGTGCCGCAGTTCGAGGATGTGTTCAAAGGATTCGGAGCGGAATTGCCTGCATTCACTCAGATGATTGTCAATTTTTCCAACTTCATGCAGCGGTGGTGGTGGGCCATGTTGGCTCTGCTGATTGTTGTTATCGGTGGTGGTTTGTTTACTTACAAGCGCTCTGAATCCATGCAACATCTGCTGGATAGGTTGGTGTTGAAGTTCCCGGTGATCGGGGCAATTATGCACAATAGCGCGCTTGCTCGGTTCTCGCGAACAACAGCTGTTACTTTCCGTGCAGGGGTGCCACTGGTAGAGGCATTGGGTATCGTTGCTGGGGCAACCGGCAATAAGGTCTATTCGGATGCTGTGTTCCGCATGCGTGATGATGTCTCAGTTGGCTATTCTATAAATATGTCAATGAGGCAAGTTGGTATCTTCCCTCATATGGTGGTGCAGATGGCTTCCATTGGTGAGGAAGCCGGTGCTCTGGACGCGATGCTGTTTAAAGTCGCTGAGTACTATGAACAGGAAGTCAGTAACGCGGTCGATGGACTCAGCAGTTTGCTGGAACCGCTGATCATGGTCTTTATTGGTGTTATCGTCGGCGGCATGGTCATTGCTATGTATTTGCCGATCTTTAAGCTTGCTTCTGTCGTTGGATAA
>xylefa3571
ATGTGGGTGTTGAATGAAGAGCGCTTATGGGTGTGGTGCACGAGCTTTTTAGATTTTGCTGCTAGGGTTTCAGGAACAAGTTACCATGCGTCATCGGTCCGCTTGGGGACGGTGGATGGGAGAACGGCATTGATATTTGCAACACGTACTGCGGTAAATGCTTCGCGTGCTGGGAATACCAGCCCGCCTTTGACTTCGTTTCTTTGGGAAGGGACGGATAAGCGCGGTGTCAAAATTAAGGGGGAACAGACAGCACGCACGGCGAACTTGTTGCGTGCTGAGCTACGTCGTCAAGGCATCACGCCTCTTGTGGTTAAGCCTAGGCCTAAGCCGCTGTTTGGTCAGGCAGGGAAGCGGATCACTCCGAAGGACATTGCCTTTTTTAGTCGCCAGATGGCGACGATGATGAAAGCCGGTGTCCCCATTGTCGGGGCGTTGGATATTTTGGCCAACGGTCAGAAGAATCCGCGTATGCGTACGATGGTCAATCAAATTAAAAATGATATTGAAGGCGGTTCCTCGCTGTATGAGTCAATCAGCAAGCACCCTGTATATTTCGATGAGCTTTATCGCAATCTGGTCAGGGCTGGCGAGCGCGCGGGCGTGCTGGAGACGGTGCTTGATACGATTGCTAGTTATAAGGAGAACATTGAGGCTCTGAAGGGAAAAATTCGCAAGGCGTTGTTTTATCCTGTTGCTATTGTCGCGGTTGCTCTCATTGTTAGTTCGATTTTATTGATATACGTGGTGCCGCAGTTCGAGGATGTGTTCAAAGGATTCGGAGCGGAATTGCCTGCATTCACTCAGATGATTGTCAATTTTTCCAACTTCATGCAGCGGTGGTGGTGGGCCATGTTGGCTCTGCTGATTGTTGTTATCGGTGGTGGTTTGTTTACTTACAAGCGCTCTGAATCCATGCAACATCTGCTGGATAGGTTGGTGTTGAAGTTCCCAGTGATCGGGGCAATTATGCACAATAGCGCGCTTGCTCGGTTCTCGCGAACAACAGCTGTTACTTTCCGTGCAGGGGTGCCACTGGTAGAGGCATTGGGTATCGTTGCTGGGGCAACCGGCAATAAGGTTTATTCGGATGCTGTGTTCCGCATGCGTGATGATGTCTCAGTTGGCTATTCTATAAATATGTCAATGAGGCAAGTTGGTATCTTCCCTCATATGGTGGTGCAGATGGCTTCCATCGGTGAGGAAGCCGGTGCTCTGGACGCGATGCTGTTTAAAGTCGCTGAGTACTATGAACAGGAAGTCAGTAACGCGGTCGATGGACTCAGCAGTTTGCTGGAACCGCTGATCATGGTCTTTATTGGTGTTATCGTCGGCGGCATGGTCATTGCTATGTATTTGCCGATCTTTAAGCTTGCTTCTGTCGTTGGATAA
>xylefaSyVa
ATGTGGGTGTTGAATGAAGAGCGCTTATGGGTGTGGTGCACGAGCTTTTTAGATTTTGCTGCTAGGGTTTCAGGAACAAGTTACCATGCGTCATCGGTCCGCTTGGGGACGGTGGATGGGAGAACGGCATTGATATTTGCAACACGTACTGCGGTAAATGCTTCGCGTGCTGGGAATACCAGCCCGCCTTTGACTTCGTTTCTTTGGGAAGGGACGGATAAGCGCGGTGTCAAAATTAAGGGGGAACAGACAGCACGCACGGCGAACTTGTTGCGTGCTGAGCTACGTCGTCAAGGCATCACGCCTCTTGTGGTTAAGCCTAGGCCTAAGCCGCTGTTTGGTCAGGCAGGGAAGCGGATCACTCCGAAGGACATTGCCTTTTTTAGTCGCCAGATGGCGACGATGATGAAAGCCGGTGTCCCCATTGTCGGGGCGTTGGATATTTTGGCCAACGGTCAGAAGAATCCGCGTATGCGTACGATGGTCAATCAAATTAAAAATGATATTGAAGGCGGTTCCTCGCTGTATGAGTCAATCAGCAAGCACCCTGTATATTTCGATGAGCTTTATCGCAATCTGGTCAGGGCTGGCGAGCGCGCGGGCGTGCTGGAGACGGTGCTTGATACGATTGCTAGTTATAAGGAGAACATTGAGGTTCTGAAGGGAAAAATTCGCAAGGCGTTGTTTTATCCTGTTGCTATTGTCGCGGTTGCTCTCATTGTTAGTTCGATTTTATTGATATACGTGGTGCCGCAGTTCGAGGATGTGTTCAAAGGATTCGGAGCGGAATTGCCTGCATTCACTCAGATGATTGTCAATTTTTCCAACTTCATGCAGCGGTGGTGGTGGGCCATGTTGGCTCTGCTGATTGTTGTTATCGGTGGTGGTTTGTTTACTTACAAGCGCTCTGAATCCATGCAACATCTGCTGGATAGGTTGGTGTTGAAGTTCCCAGTGATCGGGGCAATTATGCACAATAGCGCGCTTGCTCGGTTCTCGCGAACAACAGCTGTTACTTTCCGTGCAGGGGTGCCACTGGTAGAGGCATTGGGTATCGTTGCTGGGGCAACCGGCAATAAGGTTTATTCGGATGCTGTGTTCCGCATGCGTGATGATGTCTCAGTTGGCTATTCTATAAATATGTCAATGAGGCAAGTTGGTATCTTCCCTCATATGGTGGTGCAGATGGCTTCCATCGGTGAGGAAGCCGGTGCTCTGGACGCGATGCTGTTTAAAGTCGCTGAGTACTATGAACAGGAAGTCAGTAACGCGGTCGATGGACTCAGCAGTTTGCTGGAACCGCTGATCATGGTCTTTATTGGTGTTATCGTCGGCGGCATGGTCATTGCTATGTATTTGCCGATCTTTAAGCTTGCTTCTGTCGTTGGATAA
>xylefa8416
ATGTGGGTGTTGAATGAAGAGCGCTTATGGGTGTGGTGCACGAGCTTTTTAGATTTTGCTGCTAGGGTTTCAGGAACAAGTTACCATGCGTCATCGGTCCGCTTGGGGACGGTGGATGGGAGAACGGCATTGATATTTGCAACACGTACTGCGGTAAATGCTTCGCGTGCTGGGAATACCAGCCCGCCGTTGACTTCGTTTCTTTGGGAAGGGACGGATAAGCGCGGTGTCAAAATTAAGGGGGAACAGACAGCACGCACGGCGAACTTGTTGCGTGCTGAGCTACGTCGTCAAGGCATCACGCCTCTTGTGGTTAAGCCTAGGCCTAAGCCGCTGTTTGGTCAGGCAGGGAAGCGGATCACTCCGAAGGACATTGCCTTTTTTAGTCGCCAGATGGCGACGATGATGAAAGCCGGTGTCCCCATTGTCGGGGCGTTGGATATTTTGGCCAACGGTCAGAAGAATCCGCGTATGCGTACGATGGTCAATCAAATTAAAAATGATATTGAAGGCGGTTCCTCGCTGTATGAGTCAATCAGCAAGCACCCTGTATATTTCGATGAGCTTTATCGCAATCTGGTCAGGGCTGGCGAGCGCGCGGGCGTGCTGGAGACGGTGCTTGATACGATTGCTAGTTATAAGGAGAACATTGAGGCTCTGAAGGGAAAAATTCGCAAGGCGTTGTTTTATCCTGTTGCTATTGTCGCGGTTGCTCTCATTGTTAGTTCGATTTTATTGATATACGTGGTGCCGCAGTTCGAGGATGTGTTCAAAGGATTCGGAGCGGAATTGCCTGCATTCACTCAGATGATTGTCAATTTTTCCAACTTCATGCAGCGGTGGTGGTGGGCCATGTTGGCTCTGCTGATTGTTGTTATCGGTGGTGGTTTGTTTACTTACAAGCGCTCTGAATCCATGCAACATCTGCTGGATAGGTTGGTGTTGAAGTTCCCAGTGATCGGGGCAATTATGCACAATAGCGCGCTTGCTCGGTTCTCGCGAACAACAGCTGTTACTTTCCGTGCAGGGGTGCCACTGGTAGAGGCATTGGGTATCGTTGCTGGGGCAACCGGCAATAAGGTTTATTCGGATGCTGTGTTCCGCATGCGTGATGATGTCTCAGTTGGCTATTCTATAAATATGTCAATGAGGCAAGTTGGTATCTTCCCTCATATGGTGGTGCAGATGGCTTCCATCGGTGAGGAAGCCGGTGCTCTGGACGCGATGCTGTTTAAAGTCGCTGAGTACTATGAACAGGAAGTCAGTAACGCGGTCGATGGACTCAGCAGTTTGCTGGAACCGCTGATCATGGTCTTTATTGGTGTTATCGTCGGCGGCATGGTCATTGCTATGTATTTGCCGATCTTTAAGCTTGCTTCTGTCGTTGGATAA
>xylefa8418
ATGTGGGTGTTGAATGAAGAGCGCTTATGGGTGTGGTGCACGAGCTTTTTAGATTTTGCTGCTAGGGTTTCAGGAACAAGTTACCATGCGTCATCGGTCCGCTTGGGGACGGTGGATGGGAGAACGGCATTGATATTTGCAACACGTACTGCGGTAAATGCTTCGCGTGCTGGGAATACCAGCCCGCCGTTGACTTCGTTTCTTTGGGAAGGGACGGATAAGCGCGGTGTCAAAATTAAGGGGGAACAGACAGCACGCACGGCGAACTTGTTGCGTGCTGAGCTACGTCGTCAAGGCATCACGCCTCTTGTGGTTAAGCCTAGGCCTAAGCCGCTGTTTGGTCAGGCAGGGAAGCGGATCACTCCGAAGGACATTGCCTTTTTTAGTCGCCAGATGGCGACGATGATGAAAGCCGGTGTCCCCATTGTCGGGGCGTTGGATATTTTGGCCAACGGTCAGAAGAATCCGCGTATGCGTACGATGGTCAATCAAATTAAAAATGATATTGAAGGCGGTTCCTCGCTGTATGAGTCAATCAGCAAGCACCCTGTATATTTCGATGAGCTTTATCGCAATCTGGTCAGGGCTGGCGAGCGCGCGGGCGTGCTGGAGACGGTGCTTGATACGATTGCTAGTTATAAGGAGAACATTGAGGCTCTGAAGGGAAAAATTCGCAAGGCGTTGTTTTATCCTGTTGCTATTGTCGCGGTTGCTCTCATTGTTAGTTCGATTTTATTGATATACGTGGTGCCGCAGTTCGAGGATGTGTTCAAAGGATTCGGAGCGGAATTGCCTGCATTCACTCAGATGATTGTCAATTTTTCCAACTTCATGCAGCGGTGGTGGTGGGCCATGTTGGCTCTGCTGATTGTTGTTATCGGTGGTGGTTTGTTTACTTACAAGCGCTCTGAATCCATGCAACATCTGCTGGATAGGTTGGTGTTGAAGTTCCCAGTGATCGGGGCAATTATGCACAATAGCGCGCTTGCTCGGTTCTCGCGAACAACAGCTGTTACTTTCCGTGCAGGGGTGCCACTGGTAGAGGCATTGGGTATCGTTGCTGGGGCAACCGGCAATAAGGTTTATTCGGATGCTGTGTTCCGCATGCGTGATGATGTCTCAGTTGGCTATTCTATAAATATGTCAATGAGGCAAGTTGGTATCTTCCCTCATATGGTGGTGCAGATGGCTTCCATCGGTGAGGAAGCCGGTGCTCTGGACGCGATGCTGTTTAAAGTCGCTGAGTACTATGAACAGGAAGTCAGTAACGCGGTCGATGGACTCAGCAGTTTGCTGGAACCGCTGATCATGGTCTTTATTGGTGTTATCGTCGGCGGCATGGTCATTGCTATGTATTTGCCGATCTTTAAGCTTGCTTCTGTCGTTGGATAA
>xylefa4311
ATGTGGGTGTTGAATGAAGAGCGCTTATGGGTGTGGTGCACGAGCTTTTTAGATTTTGCTGCTAGGGTTTCAGGAACAAGTTACCATGCGTCATCGGTCCGCTTGGGGACGGTGGATGGGAGAACGGCATTGATATTTGCAACACGTACTGCGGTAAATGCTTCGCGTGCTGGGAATACCAGCCCGCCTTTGACTTCGTTTCTTTGGGAAGGGACGGATAAGCGCGGTGTCAAAATTAAGGGGGAACAGACAGCACGCACGGCGAACTTGTTGCGTGCTGAGCTACGTCGTCAAGGCATCACGCCTCTTGTGGTTAAGCCTAGGCCTAAGCCGCTGTTTGGTCAGGCAGGGAAGCGGATCACTCCGAAGGACATTGCCTTTTTTAGTCGCCAGATGGCGACGATGATGAAAGCCGGTGTCCCCATTGTCGGGGCGTTGGATATTTTGGCCAACGGTCAGAAGAATCCGCGTATGCGTACGATGGTCAATCAAATTAAAAATGATATTGAAGGCGGTTCCTCGCTGTATGAGTCAATCAGCAAGCACCCTGTATATTTCGATGAGCTTTATCGCAATCTGGTCAGGGCTGGCGAGCGCGCGGGCGTGCTGGAGACGGTGCTTGATACGATTGCTAGTTATAAGGAGAACATTGAGGCTCTGAAGGGAAAAATTCGCAAGGCGTTGTTTTATCCTGTTGCTATTGTCGCGGTTGCTCTCATTGTTAGTTCGATTTTATTGATATACGTGGTGCCGCAGTTCGAGGATGTGTTCAAAGGATTCGGAGCGGAATTGCCTGCATTCACTCAGATGATTGTCAATTTTTCCAACTTCATGCAGCGGTGGTGGTGGGCCATGTTGGCTCTGCTGATTGTTGTTATCGGTGGTGGTTTGTTTACTTACAAGCGCTCTGAATCCATGCAACATCTGCTGGATAGGTTGGTGTTGAAGTTCCCAGTGATCGGGGCAATTATGCACAATAGCGCGCTTGCTCGGTTCTCGCGAACAACAGCTGTTACTTTCCGTGCAGGGGTGCCACTGGTAGAGGCATTGGGTATCGTTGCTGGGGCAACCGGCAATAAGGTTTATTCGGATGCTGTGTTCCGCATGCGTGATGATGTCTCAGTTGGCTATTCTATAAATATGTCAATGAGGCAAGTTGGTATCTTCCCTCATATGGTGGTGCAGATGGCTTCCATCGGTGAGGAAGCCGGTGCTCTGGACGCGATGCTGTTTAAAGTCGCTGAGTACTATGAACAGGAAGTCAGTAACGCGGTCGATGGACTCAGCAGTTTGCTGGAACCGCTGATCATGGTCTTTATTGGTGTTATCGTCGGCGGCATGGTCATTGCTATGTATTTGCCGATCTTTAAGCTTGCTTCTGTCGTTGGATAA
>xylefaBB01
ATGTGGGTGTTGAATGAAGAGCACTTATGGGTGTGGTGCACGAGCTTTTTAGATTTTGCTGCTAGGGTTTCAGGAACAAGTTACCATGCGTCATCGGTCCGCTTGGGGACGGTGGATGGGAGAACGGCATTGATATTTGCAACACGTACTGCGGTAAATGCTTCGCGTGCTGGGAATACCAGCCCGCCTTTGACTTCGTTTCTTTGGGAAGGGACGGATAAGCGCGGTGTCAAAATTAAGGGGGAACAGACAGCACGCACGGCGAACTTGTTGCGTGCTGAGCTACGTCGTCAAGGCATCACGCCTCTTGTGGTTAAGCCTAGGCCTAAGCCGCTGTTTGGTCAGGCAGGGAAGCGGATCACTCCGAAGGACATTGCCTTTTTTAGTCGCCAGATGGCGACGATGATGAAAGCCGGTGTCCCCATTGTCGGGGCGTTGGATATTTTGGCCAACGGTCAGAAGAATCCGCGTATGCGTACGATGGTCAATCAAATTAAAAATGATATTGAAGGCGGTTCCTCGCTGTATGAGTCAATCAGCAAGCACCCTGTATATTTCGATGAGCTTTATCGCAATCTGGTCAGGGCTGGCGAGCGCGCGGGCGTGCTGGAGACGGTGCTTGATACGATTGCTAGTTATAAGGAGAACATTGAGGCTCTGAAGGGAAAAATTCGCAAGGCGTTGTTTTATCCTGTTGCTATTGTCGCGGTTGCTCTCATTGTTAGTTCGATTTTATTGATATACGTGGTGCCGCAGTTCGAGGATGTGTTCAAAGGATTCGGAGCGGAATTGCCTGCATTCACTCAGATGATTGTCAATTTTTCCAACTTCATGCAGCGGTGGTGGTGGGCCATGTTGGCTCTGCTGATTGTTGTTATCGGTGGTGGTTTGTTTACTTACAAGCGCTCTGAATCCATGCAACATCTGCTGGATAGGTTGGTGTTGAAGTTCCCAGTGATCGGGGCAATTATGCACAATAGCGCGCTTGCTCGGTTCTCGCGAACAACAGCTGTTACTTTCCGTGCAGGGGTGCCACTGGTAGAGGCATTGGGTATCGTTGCTGGGGCAACCGGCAATAAGGTTTATTCGGATGCTGTGTTCCGCATGCGTGATGATGTCTCAGTTGGCTATTCTATAAATATGTCAATGAGGCAAGTTGGTATCTTCCCTCATATGGTGGTGCAGATGGCTTCCATCGGTGAGGAAGCCGGTGCTCTGGACGCGATGCTGTTTAAAGTCGCTGAGTACTATGAACAGGAAGTCAGTAACGCGGTCGATGGACTCAGCAGTTTGCTGGAACCGCTGATCATGGTCTTTATTGGTGTTATCGTCGGCGGCATGGTCATTGCTATGTATTTGCCGATCTTTAAGCTTGCTTCTGTCGTTGGATAA
>xylefa8417
ATGTGGGTGTTGAATGAAGAGCGCTTATGGGTGTGGTGCACGAGCTTTTTAGATTTTGCTGCTAGGGTTTCAGGAACAAGTTACCATGCGTCATCGGTCCGCTTGGGGACGGTGGATGGGAGAACGGCATTGATATTTGCAACACGTACTGCGGTAAATGCTTCGCGTGCTGGGAATACCAGCCCGCCGTTGACTTCGTTTCTTTGGGAAGGGACGGATAAGCGCGGTGTCAAAATTAAGGGGGAACAGACAGCACGCACGGCGAACTTGTTGCGTGCTGAGCTACGTCGTCAAGGCATCACGCCTCTTGTGGTTAAGCCTAGGCCTAAGCCGCTGTTTGGTCAGGCAGGGAAGCGGATCACTCCGAAGGACATTGCCTTTTTTAGTCGCCAGATGGCGACGATGATGAAAGCCGGTGTCCCCATTGTCGGGGCGTTGGATATTTTGGCCAACGGTCAGAAGAATCCGCGTATGCGTACGATGGTCAATCAAATTAAAAATGATATTGAAGGCGGTTCCTCGCTGTATGAGTCAATCAGCAAGCACCCTGTATATTTCGATGAGCTTTATCGCAATCTGGTCAGGGCTGGCGAGCGCGCGGGCGTGCTGGAGACGGTGCTTGATACGATTGCTAGTTATAAGGAGAACATTGAGGCTCTGAAGGGAAAAATTCGCAAGGCGTTGTTTTATCCTGTTGCTATTGTCGCGGTTGCTCTCATTGTTAGTTCGATTTTATTGATATACGTGGTGCCGCAGTTCGAGGATGTGTTCAAAGGATTCGGAGCGGAATTGCCTGCATTCACTCAGATGATTGTCAATTTTTCCAACTTCATGCAGCGGTGGTGGTGGGCCATGTTGGCTCTGCTGATTGTTGTTATCGGTGGTGGTTTGTTTACTTACAAGCGCTCTGAATCCATGCAACATCTGCTGGATAGGTTGGTGTTGAAGTTCCCAGTGATCGGGGCAATTATGCACAATAGCGCGCTTGCTCGGTTCTCGCGAACAACAGCTGTTACTTTCCGTGCAGGGGTGCCACTGGTAGAGGCATTGGGTATCGTTGCTGGGGCAACCGGCAATAAGGTTTATTCGGATGCTGTGTTCCGCATGCGTGATGATGTCTCAGTTGGCTATTCTATAAATATGTCAATGAGGCAAGTTGGTATCTTCCCTCATATGGTGGTGCAGATGGCTTCCATCGGTGAGGAAGCCGGTGCTCTGGACGCGATGCTGTTTAAAGTCGCTGAGTACTATGAACAGGAAGTCAGTAACGCGGTCGATGGACTCAGCAGTTTGCTGGAACCGCTGATCATGGTCTTTATTGGTGTTATCGTCGGCGGCATGGTCATTGCTATGTATTTGCCGATCTTTAAGCTTGCTTCTGTCGTTGGATAA
>xylefagrif
ATGTGGGTGTTGAATGAAGAGCGCTTATGGGTGTGGTGCACGAGCTTTTTAGATTTTGCTGCTAGGGTTTCAGGAACAAGTTACCATGCGTCATCGGTCCGCTTGGGGACGGTGGATGGGAGAACGGCATTGATATTTGCAACACGTACTGCGGTAAATGCTTCGCGTGCTGGGAATACCAGCCCGCCGTTGACTTCGTTTCTTTGGGAAGGGACGGATAAGCGCGGTGTCAAAATTAAGGGGGAACAGACAGCACGCACGGCGAACTTGTTGCGTGCTGAGCTACGTCGTCAAGGCATCACGCCTCTTGTGGTTAAGCCTAGGCCTAAGCCGCTGTTTGGTCAGGCAGGGAAGCGGATCACTCCGAAGGACATTGCCTTTTTTAGTCGCCAGATGGCGACGATGATGAAAGCCGGTGTCCCCATTGTCGGGGCGTTGGATATTTTGGCCAACGGTCAGAAGAATCCGCGTATGCGTACGATGGTCAATCAAATTAAAAATGATATTGAAGGCGGTTCCTCGCTGTATGAGTCAATCAGCAAGCACCCTGTATATTTCGATGAGCTTTATCGCAATCTGGTCAGGGCTGGCGAGCGCGCGGGCGTGCTGGAGACGGTGCTTGATACGATTGCTAGTTATAAGGAGAACATTGAGGCTCTGAAGGGAAAAATTCGCAAGGCGTTGTTTTATCCTGTTGCTATTGTCGCGGTTGCTCTCATTGTTAGTTCGATTTTATTGATATACGTGGTGCCGCAGTTCGAGGATGTGTTCAAAGGATTCGGAGCGGAATTGCCTGCATTCACTCAGATGATTGTCAATTTTTCCAACTTCATGCAGCGGTGGTGGTGGGCCATGTTGGCTCTGCTGATTGTTGTTATCGGTGGTGGTTTGTTTACTTACAAGCGCTCTGAATCCATGCAACATCTGCTGGATAGGTTGGTGTTGAAGTTCCCAGTGATCGGGGCAATTATGCACAATAGCGCGCTTGCTCGGTTCTCGCGAACAACAGCTGTTACTTTCCGTGCAGGGGTGCCACTGGTAGAGGCATTGGGTATCGTTGCTGGGGCAACCGGCAATAAGGTTTATTCGGATGCTGTGTTCCGCATGCGTGATGATGTCTCAGTTGGCTATTCTATAAATATGTCAATGAGGCAAGTTGGTATCTTCCCTCATATGGTGGTGCAGATGGCTTCCATCGGTGAGGAAGCCGGTGCTCTGGACGCGATGCTGTTTAAAGTCGCTGAGTACTATGAACAGGAAGTCAGTAACGCGGTCGATGGACTCAGCAGTTTGCTGGAACCGCTGATCATGGTCTTTATTGGTGTTATCGTCGGCGGCATGGTCATTGCTATGTATTTGCCGATCTTTAAGCTTGCTTCTGTCGTTGGATAA
>xylefadixn
ATGTGGGTGTTGAATGAAGAGCGCTTATGGGTGTGGTGCACGAGCTTTTTAGATTTTGCTGCTAGGGTTTCAGGAACAAGTTACCATGCGTCATCGGTCCGCTTGGGGACGGTGGATGGGAGAACGGCATTGATATTTGCAACACGTACTGCGGTAAATGCTTCGCGTGCTGGGAATACCAGCCCGCCGTTGACTTCGTTTCTTTGGGAAGGGACGGATAAGCGCGGTGTCAAAATTAAGGGGGAACAGACAGCACGCACGGCGAACTTGTTGCGTGCTGAGCTACGTCGTCAAGGCATCACGCCTCTTGTGGTTAAGCCTAGGCCTAAGCCGCTGTTTGGTCAGGCAGGGAAGCGGATCACTCCGAAGGACATTGCCTTTTTTAGTCGCCAGATGGCGACGATGATGAAAGCCGGTGTCCCCATTGTCGGGGCGTTGGATATTTTGGCCAACGGTCAGAAGAATCCGCGTATGCGTACGATGGTCAATCAAATTAAAAATGATATTGAAGGCGGTTCCTCGCTGTATGAGTCAATCAGCAAGCACCCTGTATATTTCGATGAGCTTTATCGCAATCTGGTCAGGGCTGGCGAGCGCGCGGGCGTGCTGGAGACGGTGCTTGATACGATTGCTAGTTATAAGGAGAACATTGAGGCTCTGAAGGGAAAAATTCGCAAGGCGTTGTTTTATCCTGTTGCTATTGTCGCGGTTGCTCTCATTGTTAGTTCGATTTTATTGATATACGTGGTGCCGCAGTTCGAGGATGTGTTCAAAGGATTCGGAGCGGAATTGCCTGCATTCACTCAGATGATTGTCAATTTTTCCAACTTCATGCAGCGGTGGTGGTGGGCCATGTTGGCTCTGCTGATTGTTGTTATCGGTGGTGGTTTGTTTACTTACAAGCGCTCTGAATCCATGCAACATCTGCTGGATAGGTTGGTGTTGAAGTTCCCAGTGATCGGGGCAATTATGCACAATAGCGCGCTTGCTCGGTTCTCGCGAACAACAGCTGTTACTTTCCGTGCAGGGGTGCCACTGGTAGAGGCATTGGGTATCGTTGCTGGGGCAACCGGCAATAAGGTTTATTCGGATGCTGTGTTCCGCATGCGTGATGATGTCTCAGTTGGCTATTCTATAAATATGTCAATGAGGCAAGTTGGTATCTTCCCTCATATGGTGGTGCAGATGGCTTCCATCGGTGAGGAAGCCGGTGCTCTGGACGCGATGCTGTTTAAAGTCGCTGAGTACTATGAACAGGAAGTCAGTAACGCGGTCGATGGACTCAGCAGTTTGCTGGAACCGCTGATCATGGTCTTTATTGGTGTTATCGTCGGCGGCATGGTCATTGCTATGTATTTGCCGATCTTTAAGCTTGCTTCTGTCGTTGGATAA
>xylefaM12s
ATGTGGGTGTTGAATGAAGAGCGCTTATGGGTGTGGTGCACGAGCTTTTTAGATTTTGCTGCTAGGGTTTCAGGAACAAGTTACCATGCGTCATCGGTCCGCTTGGGGACGGTGGATGGGAGAACGGCATTGATATTTGCAACACGTACTGCGGTAAATGCTTCGCGTGCTGGGAATACCAGCCCGCCGTTGACTTCGTTTCTTTGGGAAGGGACGGATAAGCGCGGTGTCAAAATTAAGGGGGAACAGACAGCACGCACGGCGAACTTGTTGCGTGCTGAGCTACGTCGTCAAGGCATCACGCCTCTTGTGGTTAAGCCTAGGCCTAAGCCGCTGTTTGGTCAGGCAGGGAAGCGGATCACTCCGAAGGACATTGCCTTTTTTAGTCGCCAGATGGCGACGATGATGAAAGCCGGTGTCCCCATTGTCGGGGCGTTGGATATTTTGGCCAACGGTCAGAAGAATCCGCGTATGCGTACGATGGTCAATCAAATTAAAAATGATATTGAAGGCGGTTCCTCGCTGTATGAGTCAATCAGCAAGCACCCTGTATATTTCGATGAGCTTTATCGCAATCTGGTCAGGGCTGGCGAGCGCGCGGGCGTGCTGGAGACGGTGCTTGATACGATTGCTAGTTATAAGGAGAACATTGAGGCTCTGAAGGGAAAAATTCGCAAGGCGTTGTTTTATCCTGTTGCTATTGTCGCGGTTGCTCTCATTGTTAGTTCGATTTTATTGATATACGTGGTGCCGCAGTTCGAGGATGTGTTCAAAGGATTCGGAGCGGAATTGCCTGCATTCACTCAGATGATTGTCAATTTTTCCAACTTCATGCAGCGGTGGTGGTGGGCCATGTTGGCTCTGCTGATTGTTGTTATCGGTGGTGGTTTGTTTACTTACAAGCGCTCTGAATCCATGCAACATCTGCTGGATAGGTTGGTGTTGAAGTTCCCAGTGATCGGGGCAATTATGCACAATAGCGCGCTTGCTCGGTTCTCGCGAACAACAGCTGTTACTTTCCGTGCAGGGGTGCCACTGGTAGAGGCATTGGGTATCGTTGCTGGGGCAACCGGCAATAAGGTTTATTCGGATGCTGTGTTCCGCATGCGTGATGATGTCTCAGTTGGCTATTCTATAAATATGTCAATGAGGCAAGTTGGTATCTTCCCTCATATGGTGGTGCAGATGGCTTCCATCGGTGAGGAAGCCGGTGCTCTGGACGCGATGCTGTTTAAAGTCGCTGAGTACTATGAACAGGAAGTCAGTAACGCGGTCGATGGACTCAGCAGTTTGCTGGAACCGCTGATCATGGTCTTTATTGGTGTTATCGTCGGCGGCATGGTCATTGCTATGTATTTGCCGATCTTTAAGCTTGCTTCTGTCGTTGGATAA
>long-mer9892_(reversed)
--------------------------------------------------------TGCTGCTAGGGTTTCAGGAACCAGTTACCATGCGTCATCGGTC---------------------------------------------------------------------------------------------------------------------------------------------------------------------------------------------------------------------------------------------------------------------------------------------------------------------------------------------------------------------------------------------------------------------------------------------------------------------------------------------------------------------------------------------------------------------------------------------------------------------------------------------------------------------------------------------------------------------------------------------------------------------------------------------------------------------------------------------------------------------------------------------------------------------------------------------------------------------------------------------------------------------------------------------------------------------------------------------------------------------------------------------------------------------------------------------------------------------------------------------------------------------------------------------------------------------------------------------
