# Supplementary material for: Identification of genetic relationships and subspecies signatures in Xylella fastidiosa
Source: BMC Genomics. 2019 Mar 25;20:239. doi: 10.1186/s12864-019-5565-9 (PMC6434890; doi:10.1186/s12864-019-5565-9)
Supplement: Supplementary file 8 — Analysis of (non-)synonymous SNPs in homologs to CDS harboring specific k-mers for selected enriched GOs. (ZIP 549 kb) [file 12864_2019_5565_MOESM8_ESM.zip › Additional-File8/Additional-File8B_Pauca/GO-0005886 0016021/NC_002488.2411/Xfp assembled to xylefa9a5c.fasta]

>xylefa9a5c
ATGGGGGTGTTGAATGAAGAGCGCTTATGGGTGTGGGGCACGAGCTTTTTAGATTTTGCTGCTAGGGTTTCAGGAACCAGTTACCATGCGTCATCGGTCCGCTTGGGGACGGTGGATGGGAGAACAGCATTGATATTTGCAACACGTACTGCGGTAAATGCTTCGCGTGCTGGGAATACCAGCCCGCCGTTGACTTCGTTTCTTTGGGAAGGGACGGATAAGCGCGGTGTCAAAATCAAGGGGGAACAGACAGCACGCACGGCGAACTTGTTGCGTGCTGAGCTACGTCGTCAAGGCATCACGCCTCTTGTGGTTAAGCCGAGGCCTAAGCCGCTGTTTGGTCAGGCAGGGAAGCGGATCACTCCGAAGGACATTGCCTTTTTTAGTCGCCAGATGGCGACGATGATGAAAGCCGGTGTCCCCATTGTCGGGGCGTTGGATATTTTGGCCAACGGTCAGAAGAATCCGCGTATGCGTACGATGGTCAATCAAATTAAAAATGATATTGAAGGCGGTTCCTCGCTGTATGAATCAATCAGCAAGCACCCGGTATATTTCGATGAGCTTTATCGCAATCTGGTCAGGGCTGGCGAGCGCGCGGGCGTGCTGGAGACGGTGCTTGATACGATTGCTAGTTATAAGGAGAACATTGAGGCTCTGAAGGGAAAAATTCGCAAGGCCTTGTTTTATCCTGTTGCTATTGTCGCGGTTGCTCTCATTGTTAGTTCGATTTTGTTGATATACGTGGTGCCGCAGTTCGAGGATGTGTTCAAAGGATTCGGAGCGGAATTGCCTGCATTCACTCAGATGATTGTCAATTTTTCCAACTTCATGCAGCGGTGGTGGTGGGCCATGTTGGCTCTGCTGATTGTTGTTATCGGTGGTGGTTTGTTTACTTACAAGCGCTCTGAATCCATGCAACATCTGCTGGATAGGTTGGTGTTGAAGTTCCCGGTGATCGGGGCAATTATGCACAATAGCGCGCTTGCTCGGTTCTCGCGAACAACAGCTGTTACTTTCCGTGCAGGGGTGCCACTGGTAGAGGCATTGGGTATCGTTGCTGGGGCAACCGGCAATAAGGTCTATTCGGATGCTGTGTTCCGCATGCGTGATGATGTCTCAGTTGGCTATTCTATAAATATGTCAATGAGGCAAGTTGGTATCTTCCCTCATATGGTGGTGCAGATGGCTTCCATTGGTGAGGAAGCCGGTGCTCTGGACGCGATGCTGTTTAAAGTCGCTGAGTACTATGAACAGGAAGTCAGTAACGCGGTCGATGGACTCAGCAGTTTGCTGGAACCGCTGATCATGGTCTTTATTGGTGTTATCGTCGGCGGCATGGTCATTGCTATGTATTTGCCGATCTTTAAGCTTGCTTCTGTCGTTGGATAA
>xylefa3124
ATGGGGGTGTTGAATGAAGAGCGCTTATGGGTGTGGGGCACGAGCTTTTTAGATTTTGCTGCTAGGGTTTCAGGAACCAGTTACCATGCGTCATCGGTCCGCTTGGGGACGGTGGATGGGAGAACAGCATTGATATTTGCAACACGTACTGCGGTAAATGCTTCGCGTGCTGGGAATACCAGCCCGCCGTTGACTTCGTTTCTTTGGGAAGGGACGGATAAGCGCGGTGTCAAAATCAAGGGGGAACAGACAGCACGCACGGCGAACTTGTTGCGTGCTGAGCTACGTCGTCAAGGCATCACGCCTCTTGTGGTTAAGCCGAGGCCTAAGCCGCTGTTTGGTCAGGCAGGGAAGCGGATCACTCCGAAGGACATTGCCTTTTTTAGTCGCCAGATGGCGACGATGATGAAAGCCGGTGTCCCCATTGTCGGGGCGTTGGATATTTTGGCCAACGGTCAGAAGAATCCGCGTATGCGTACGATGGTCAATCAAATTAAAAATGATATTGAAGGCGGTTCCTCGCTGTATGAATCAATCAGCAAGCACCCGGTATATTTCGATGAGCTTTATCGCAATCTGGTCAGGGCTGGCGAGCGCGCGGGCGTGCTGGAGACGGTGCTTGATACGATTGCTAGTTATAAGGAGAACATTGAGGCTCTGAAGGGAAAAATTCGCAAGGCCTTGTTTTATCCTGTTGCTATTGTCGCGGTTGCTCTCATTGTTAGTTCGATTTTGTTGATATACGTGGTGCCGCAGTTCGAGGATGTGTTCAAAGGATTCGGAGCGGAATTGCCTGCATTCACTCAGATGATTGTCAATTTTTCCAACTTCATGCAGCGGTGGTGGTGGGCCATGTTGGCTCTGCTGATTGTTGTTATCGGTGGTGGTTTGTTTACTTACAAGCGCTCTGAATCCATGCAACATCTGCTGGATAGGTTGGTGTTGAAGTTCCCGGTGATCGGGGCAATTATGCACAATAGCGCGCTTGCTCGGTTCTCGCGAACAACAGCTGTTACTTTCCGTGCAGGGGTGCCACTGGTAGAGGCATTGGGTATCGTTGCTGGGGCAACCGGCAATAAGGTCTATTCGGATGCTGTGTTCCGCATGCGTGATGATGTCTCAGTTGGCTATTCTATAAATATGTCAATGAGGCAAGTTGGTATCTTCCCTCATATGGTGGTGCAGATGGCTTCCATTGGTGAGGAAGCCGGTGCTCTGGACGCGATGCTGTTTAAAGTCGCTGAGTACTATGAACAGGAAGTCAGTAACGCGGTCGATGGACTCAGCAGTTTGCTGGAACCGCTGATCATGGTCTTTATTGGTGTTATCGTCGGCGGCATGGTCATTGCTATGTATTTGCCGATCTTTAAGCTTGCTTCTGTCGTTGGATAA
>xylefaHib4
ATGGGGGTGTTGAATGAAGAGCGCTTATGGGTGTGGGGCACGAGCTTTTTAGATTTTGCTGCTAGGGTTTCAGGAACCAGTTACCATGCGTCATCGGTCCGCTTGGGGACGGTGGATGGGAGAACAGCATTGATATTTGCAACACGTACTGCGGTAAATGCTTCGCGTGCTGGGAATACCAGCCCGCCGTTGACTTCGTTTCTTTGGGAAGGGACGGATAAGCGCGGTGTCAAAATCAAGGGGGAACAGACAGCACGCACGGCGAACTTGTTGCGTGCTGAGCTACGTCGTCAAGGCATCACGCCTCTTGTGGTTAAGCCTAGGCCTAAGCCGCTGTTTGGTCAGGCAGGGAAGCGGATCACTCCGAAGGACATTGCCTTTTTTAGTCGCCAGATGGCGACGATGATGAAAGCCGGTGTCCCCATTGTCGGGGCGTTGGATATTTTGGCCAACGGTCAGAAGAATCCACGTATGCGTACGATGGTCAATCAAATTAAAAATGATATTGAAGGCGGTTCCTCGCTGTATGAATCAATCAGCAAGCACCCGGTATATTTCGATGAGCTTTATCGCAATCTGGTCAGGGCTGGCGAGCGCGCGGGCGTGCTGGAGACGGTGCTTGATACGATTGCTAGTTATAAGGAGAACATTGAGGCTCTGAAGGGAAAAATTCGCAAGGCCTTGTTTTATCCTGTTGCTATTGTCGCGGTTGCTCTCATTGTTAGTTCGATTTTGTTGATATACGTGGTGCCGCAGTTCGAGGATGTGTTCAAAGGATTCGGAGCGGAATTGCCTGCATTCACTCAGATGATTGTCAATTTTTCCAACTTCATGCAGCGGTGGTGGTGGGCCATGTTGGCTCTGCTGATTGTTGTTATCGGTGGTGGTTTGTTTACTTACAAGCGCTCTGAATCCATGCAACATCTGCTGGATAGGTTGGTGTTGAAGTTCCCGGTGATCGGGGCAATTATGCACAATAGCGCGCTTGCTCGGTTCTCGCGAACAACAGCTGTTACTTTCCGTGCAGGGGTGCCACTGGTAGAGGCATTGGGTATCGTTGCTGGGGCAACCGGCAATAAGGTCTATTCGGATGCTGTGTTCCGCATGCGTGATGATGTCTCAGTTGGCTATTCTATAAATATGTCAATGAGGCAAGTTGGTATCTTCCCTCATATGGTGGTGCAGATGGCTTCCATTGGTGAGGAAGCCGGTGCTCTGGACGCGATGCTGTTTAAAGTCGCTGAGTACTATGAACAGGAAGTCAGTAACGCGGTCGATGGACTCAGCAGTTTGCTGGAACCGCTGATCATGGTCTTTATTGGTGTTATCGTCGGCGGCATGGTCATTGCTATGTATTTGCCGATCTTTAAGCTTGCTTCTGTCGTTGGATAA
>xylefaU24D
ATGGGGGTGTTGAATGAAGAGCGCTTATGGGTGTGGGGCACGAGCTTTTTAGATTTTGCTGCTAGGGTTTCAGGAACCAGTTACCATGCGTCATCGGTCCGCTTGGGGACGGTGGATGGGAGAACAGCATTGATATTTGCAACACGTACTGCGGTAAATGCTTCGCGTGCTGGGAATACCAGCCCGCCGTTGACTTCGTTTCTTTGGGAAGGGACGGATAAGCGCGGTGTCAAAATCAAGGGGGAACAGACAGCACGCACGGCGAACTTGTTGCGTGCTGAGCTACGTCGTCAAGGCATCACGCCTCTTGTGGTTAAGCCGAGGCCTAAGCCGCTGTTTGGTCAGGCAGGGAAGCGGATCACTCCGAAGGACATTGCCTTTTTTAGTCGCCAGATGGCGACGATGATGAAAGCCGGTGTCCCCATTGTCGGGGCGTTGGATATTTTGGCCAACGGTCAGAAGAATCCGCGTATGCGTACGATGGTCAATCAAATTAAAAATGATATTGAAGGCGGTTCCTCGCTGTATGAATCAATCAGCAAGCACCCGGTATATTTCGATGAGCTTTATCGCAATCTGGTCAGGGCTGGCGAGCGCGCGGGCGTGCTGGAGACGGTGCTTGATACGATTGCTAGTTATAAGGAGAACATTGAGGCTCTGAAGGGAAAAATTCGCAAGGCCTTGTTTTATCCTGTTGCTATTGTCGCGGTTGCTCTCATTGTTAGTTCGATTTTGTTGATATACGTGGTGCCGCAGTTCGAGGATGTGTTCAAAGGATTCGGAGCGGAATTGCCTGCATTCACTCAGATGATTGTCAATTTTTCCAACTTCATGCAGCGGTGGTGGTGGGCCATGTTGGCTCTGCTGATTGTTGTTATCGGTGGTGGTTTGTTTACTTACAAGCGCTCTGAATCCATGCAACATCTGCTGGATAGGTTGGTGTTGAAGTTCCCGGTGATCGGGGCAATTATGCACAATAGCGCGCTTGCTCGGTTCTCGCGAACAACAGCTGTTACTTTCCGTGCAGGGGTGCCACTGGTAGAGGCATTGGGTATCGTTGCTGGGGCAACCGGCAATAAGGTCTATTCGGATGCTGTGTTCCGCATGCGTGATGATGTCTCAGTTGGCTATTCTATAAATATGTCAATGAGGCAAGTTGGTATCTTCCCTCATATGGTGGTGCAGATGGCTTCCATTGGTGAGGAAGCCGGTGCTCTGGACGCGATGCTGTTTAAAGTCGCTGAGTACTATGAACAGGAAGTCAGTAACGCGGTCGATGGACTCAGCAGTTTGCTGGAACCGCTGATCATGGTCTTTATTGGTGTTATCGTCGGCGGCATGGTCATTGCTATGTATTTGCCGATCTTTAAGCTTGCTTCTGTCGTTGGATAA
>xylefasFb7
ATGGGGGTGTTGAATGAAGAGCGCTTATGGGTGTGGGGCACGAGCTTTTTAGATTTTGCTGCTAGGGTTTCAGGAACCAGTTACCATGCGTCATCGGTCCGCTTGGGGACGGTGGATGGGAGAACAGCATTGATATTTGCAACACGTACTGCGGTAAATGCTTCGCGTGCTGGGAATACCAGCCCGCCGTTGACTTCGTTTCTTTGGGAAGGGACGGATAAGCGCGGTGTCAAAATCAAGGGGGAACAGACAGCACGCACGGCGAACTTGTTGCGTGCTGAGCTACGTCGTCAAGGCATCACGCCTCTTGTGGTTAAGCCGAGGCCTAAGCCGCTGTTTGGTCAGGCAGGGAAGCGGATCACTCCGAAGGACATTGCCTTTTTTAGTCGCCAGATGGCGACGATGATGAAAGCCGGTGTCCCCATTGTCGGGGCGTTGGATATTTTGGCCAACGGTCAGAAGAATCCGCGTATGCGTACGATGGTCAATCAAATTAAAAATGATATTGAAGGCGGTTCCTCGCTGTATGAATCAATCAGCAAGCACCCGGTATATTTCGATGAGCTTTATCGCAATCTGGTCAGGGCTGGCGAGCGCGCGGGCGTGCTGGAGACGGTGCTTGATACGATTGCTAGTTATAAGGAGAACATTGAGGCTCTGAAGGGAAAAATTCGCAAGGCCTTGTTTTATCCTGTTGCTATTGTTGCGGTTGCTCTCATTGTTAGTTCGATTTTGTTGATATACGTGGTGCCGCAGTTCGAGGATGTGTTCAAAGGATTCGGAGCGGAATTGCCTGCATTCACTCAGATGATTGTCAATTTTTCCAACTTCATGCAGCGGTGGTGGTGGGCCATGTTGGCTCTGCTGATTGTTGTTATCGGTGGTGGTTTGTTTACTTACAAGCGCTCTGAATCCATGCAACATCTGCTGGATAGGTTGGTGTTGAAGTTCCCGGTGATCGGGGCAATTATGCACAATAGCGCGCTTGCTCGGTTCTCGCGAACAACAGCTGTTACTTTCCGTGCAGGGGTGCCACTGGTAGAGGCATTGGGTATCGTTGCTGGGGCAACCGGCAATAAGGTCTATTCGGATGCTGTGTTCCGCATGCGTGATGATGTCTCAGTTGGCTATTCTATAAATATGTCAATGAGGCAAGTTGGTATCTTCCCTCATATGGTGGTGCAGATGGCTTCCATTGGTGAGGAAGCAGGTGCTCTGGACGCGATGCTATTTAAAGTCGCTGAGTACTATGAACAGGAAGTCAGTAACGCGGTCGATGGACTCAGCAGTTTGCTGGAACCGCTGATCATGGTCTTTATTGGTGTTATCGTCGGCGGCATGGTCATTGCTATGTATTTGCCGATCTTTAAGCTTGCTTCTGTCGTTGGATAA
>xylefa8072
ATGGGGGTGTTGAATGAAGAGCGCTTATGGGTGTGGTGCACGAGCTTTTTAGATTTTGCTGCTAGGGTTTCAGGAACCAGTTACCATGCGTCATCGGTCCGCTTGGGGACGGTGGATGGGAGAACAGCATTGATATTTGCAACACGTACTGCGGTAAATGCTTCGCGTGCTGGGAATACCAGCCCGCCGTTGACTTCGTTTCTTTGGGAAGGGACGGATAAGCGCGGTGTCAAAATCAAGGGGGAACAGACAGCACGCACGGCGAACTTGTTGCGTGCTGAGCTACGTCGTCAAGGCATCACGCCTCTTGTGGTTAAGCCGAGGCCTAAGCCGCTGTTTGGTCAGGCAGGGAAGCGGATCACTCCGAAGGACATTGCCTTTTTTAGTCGCCAGATGGCGACGATGATGAAAGCCGGTGTTCCCATTGTCGGGGCGTTGGATATTTTGGCTAACGGTCAGAAGAATCCGCGTATGCGTACGATGGTCAATCAAATTAAAAATGATATTGAAGGCGGTTCCTCGCTGTATGAGTCAATCAGCAAGCACCCTGTATATTTCGATGAGCTTTATCGCAATCTGGTCAGGGCTGGTGAGCGCGCGGGCGTGCTGGAGACGGTGCTTGATACGGTTGCTAGTTATAAGGAGAACATTGAGGCTCTGAAGGGAAAAATTCGCAAGGCGTTGTTTTATCCTGTTGCTATTGTCGCGGTTGCTCTCATTGTTAGTTCGATTTTATTGATATACGTGGTGCCGCAGTTCGAGGATGTGTTCAAAGGATTCGGAGCGGAATTGCCTGCATTCACTCAGATGATTGTCAATTTTTCCAACTTTATGCAGCGGTGGTGGTGGGCCATGTTGGCTCTGCTGATTGTTGTTATCGGTGGTGGTTTGTTTACTTACAAGCGCTCTGAATCCATGCAACATCTGTTGGATAGGTTGGTGTTGAAGTTCCCGGTGATCGGGGCAATTATGCACAATAGCGCGCTTGCTCGGTTCTCGCGAACAACAGCTGTTACTTTCCGTGCAGGGGTGCCACTGGTAGAGGCATTGGGTATCGTTGCTGGGGCAACCGGCAATAAGGTTTATTCGGATGCTGTGTTCCGCATGCGTGATGATGTTTCAGTTGGCTATTCTATAAATATGTCAATGAGGCAAGTTGGTATCTTCCCTCATATGGTGGTGCAGATGGCTTCCATCGGTGAGGAAGCCGGTGCTCTGGACGCGATGCTGTTTAAAGTTGCTGAGTACTATGAACAGGAAGTCAGTAACGCGGTCGATGGACTCAGCAGTTTGCTGGAACCGCTGATCATGGTCTTTATTGGTGTTATCGTCGGCGGCATGGTCATTGCTATGTATTTGCCGATCTTTAAGCTTGCTTCTGTCGTTGGATAA
>xylefaco32
ATGGGGGTGTTGAATGAAGAGCGCTTATGGGTGTGGGGCACGAGCTTTTTAGATTTTGCTGCTAGGGTTTCAGGAACCAGTTACCATGCGTCATCGGTCCGCTTGGGGACGGTGGATGGGAGAACAGCATTGATATTTGCAACACGTACTGCGGTAAATGCTTCGCGTGCTGGGAATACCAGCCCGCCGTTGACTTCGTTTCTTTGGGAAGGGACGGATAAGCGCGGTGTCAAAATCAAGGGGGAACAGACAGCACGCACGGCGAACTTGTTGCGTGCTGAGCTACGTCGTCAAGGCATCACGCCTCTTGTGGTTAAGCCGAGGCCTAAGCCGCTGTTTGGTCAGGCAGGGAAGCGGATCACTCCGAAGGACATTGCCTTTTTTAGTCGCCAGATGGCGACGATGATGAAAGCCGGTGTCCCCATTGTCGGGGCGTTGGATATTTTGGCCAACGGTCAGAAGAATCCGCGTATGCGTACGATGGTCAATCAAATTAAAAATGATATTGAAGGCGGTTCCTCGCTGTATGAATCAATCAGCAAGCACCCGGTATATTTCGATGAGCTTTATCGCAATCTGGTCAGGGCTGGCGAGCGCGCGGGCGTGCTGGAGACGGTGCTTGATACGATTGCTAGTTATAAGGAGAACATTGAGGCTCTGAAGGGAAAAATTCGCAAGGCCTTGTTTTATCCTGTTGCTATTGTCGCGGTTGCTCTCATTGTTAGTTCGATTTTGTTGATATACGTGGTGCCGCAGTTCGAGGATGTGTTCAAAGGATTCGGAGCGGAATTGCCTGCATTCACTCAGATGATTGTCAATTTTTCCAACTTCATGCAGCGGTGGTGGTGGGCCATGTTGGCTCTGCTGATTGTTGTTATCGGTGGTGGTTTGTTTACTTACAAGCGCTCTGAATCCATGCAACATCTGCTGGATAGGTTGGTGTTGAAGTTCCCGGTGATCGGGGCAATTATGCACAATAGCGCGCTTGCTCGGTTCTCGCGAACAACAGCTGTTACTTTCCGTGCAGGGGTGCCACTGGTAGAGGCATTGGGTATCGTTGCTGGGGCAACCGGCAATAAGGTCTATTCGGATGCTGTGTTCCGCATGCGTGATGATGTCTCAGTTGGCTATTCTATAAATATGTCAATGAGGCAAGTTGGTATCTTCCCTCATATGGTGGTGCAGATGGCTTCCATTGGTGAGGAAGCCGGTGCTCTGGACGCGATGCTGTTTAAAGTCGCTGAGTACTATGAACAGGAAGTCAGTAACGCGGTCGATGGACTCAGCAGTTTGCTGGAACCGCTGATCATGGTCTTTATTGGTGTTATCGTCGGCGGCATGGTCATTGCTATGTATTTGCCGATCTTTAAGCTTGCTTCTGTCGTTGGATAA
>xylefaCOF4
ATGGGGGTGTTGAATGAAGAGCGCTTATGGGTGTGGGGCACGAGCTTTTTAGATTTTGCTGCTAGGGTTTCAGGAACCAGTTACCATGCGTCATCGGTCCGCTTGGGGACGGTGGATGGGAGAACAGCATTGATATTTGCAACACGTACTGCGGTAAATGCTTCGCGTGCTGGGAATACCAGCCCGCCGTTGACTTCGTTTCTTTGGGAAGGGACGGATAAGCGCGGTGTCAAAATCAAGGGGGAACAGACAGCACGCACGGCGAACTTGTTGCGTGCTGAGCTACGTCGTCAAGGCATCACGCCTCTTGTGGTTAAGCCGAGGCCTAAGCCGCTGTTTGGTCAGGCAGGGAAGCGGATCACTCCGAAGGACATTGCCTTTTTTAGTCGCCAGATGGCGACGATGATGAAAGCCGGTGTCCCCATTGTCGGGGCGTTGGATATTTTGGCCAACGGTCAGAAGAATCCGCGTATGCGTACGATGGTCAATCAAATTAAAAATGATATTGAAGGCGGTTCCTCGCTGTATGAATCAATCAGCAAGCACCCGGTATATTTCGATGAGCTTTATCGCAATCTGGTCAGGGCTGGCGAGCGCGCGGGCGTGCTGGAGACGGTGCTTGATACGATTGCTAGTTATAAGGAGAACATTGAGGCTCTGAAGGGAAAAATTCGCAAGGCCTTGTTTTATCCTGTTGCTATTGTCGCGGTTGCTCTCATTGTTAGTTCGATTTTGTTGATATACGTGGTGCCGCAGTTCGAGGATGTGTTCAAAGGATTCGGAGCGGAATTGCCTGCATTCACTCAGATGATTGTCAATTTTTCCAACTTCATGCAGCGGTGGTGGTGGGCCATGTTGGCTCTGCTGATTGTTGTTATCGGTGGTGGTTTGTTTACTTACAAGCGCTCTGAATCCATGCAACATCTGCTGGATAGGTTGGTGTTGAAGTTCCCGGTGATCGGGGCAATTATGCACAATAGCGCGCTTGCTCGGTTCTCGCGAACAACAGCTGTTACTTTCCGTGCAGGGGTGCCACTGGTAGAGGCATTGGGTATCGTTGCTGGGGCAACCGGCAATAAGGTCTATTCGGATGCTGTGTTCCGCATGCGTGATGATGTCTCAGTTGGCTATTCTATAAATATGTCAATGAGGCAAGTTGGTATCTTCCCTCATATGGTGGTGCAGATGGCTTCCATTGGTGAGGAAGCCGGTGCTCTGGACGCGATGCTGTTTAAAGTCGCTGAGTACTATGAACAGGAAGTCAGTAACGCGGTCGATGGACTCAGCAGTTTGCTGGAACCGCTGATCATGGTCTTTATTGGTGTTATCGTCGGCGGCATGGTCATTGCTATGTATTTGCCGATCTTTAAGCTTGCTTCTGTCGTTGGATAA
>xylefaco6c
ATGGGGGTGTTGAATGAAGAGCGCTTATGGGTGTGGGGCACGAGCTTTTTAGATTTTGCTGCTAGGGTTTCAGGAACCAGTTACCATGCGTCATCGGTCCGCTTGGGGACGGTGGATGGGAGAACAGCATTGATATTTGCAACACGTACTGCGGTAAATGCTTCGCGTGCTGGGAATACCAGCCCGCCGTTGACTTCGTTTCTTTGGGAAGGGACGGATAAGCGCGGTGTCAAAATCAAGGGGGAACAGACAGCACGCACGGCGAACTTGTTGCGTGCTGAGCTACGTCGTCAAGGCATCACGCCTCTTGTGGTTAAGCCGAGGCCTAAGCCGCTGTTTGGTCAGGCAGGGAAGCGGATCACTCCGAAGGACATTGCCTTTTTTAGTCGCCAGATGGCGACGATGATGAAAGCCGGTGTCCCCATTGTCGGGGCGTTGGATATTTTGGCCAACGGTCAGAAGAATCCGCGTATGCGTACGATGGTCAATCAAATTAAAAATGATATTGAAGGCGGTTCCTCGCTGTATGAATCAATCAGCAAGCACCCGGTATATTTCGATGAGCTTTATCGCAATCTGGTCAGGGCTGGCGAGCGCGCGGGCGTGCTGGAGACGGTGCTTGATACGATTGCTAGTTATAAGGAGAACATTGAGGCTCTGAAGGGAAAAATTCGCAAGGCCTTGTTTTATCCTGTTGCTATTGTCGCGGTTGCTCTCATTGTTAGTTCGATTTTGTTGATATACGTGGTGCCGCAGTTCGAGGATGTGTTCAAAGGATTCGGAGCGGAATTGCCTGCATTCACTCAGATGATTGTCAATTTTTCCAACTTCATGCAGCGGTGGTGGTGGGCCATGTTGGCTCTGCTGATTGTTGTTATCGGTGGTGGTTTGTTTACTTACAAGCGCTCTGAATCCATGCAACATCTGCTGGATAGGTTGGTGTTGAAGTTCCCGGTGATCGGGGCAATTATGCACAATAGCGCGCTTGCTCGGTTCTCGCGAACAACAGCTGTTACTTTCCGTGCAGGGGTGCCACTGGTAGAGGCATTGGGTATCGTTGCTGGGGCAACCGGCAATAAGGTCTATTCGGATGCTGTGTTCCGCATGCGTGATGATGTCTCAGTTGGCTATTCTATAAATATGTCAATGAGGCAAGTTGGTATCTTCCCTCATATGGTGGTGCAGATGGCTTCCATTGGTGAGGAAGCCGGTGCTCTGGACGCGATGCTGTTTAAAGTCGCTGAGTACTATGAACAGGAAGTCAGTAACGCGGTCGATGGACTCAGCAGTTTGCTGGAACCGCTGATCATGGTCTTTATTGGTGTTATCGTCGGCGGCATGGTCATTGCTATGTATTTGCCGATCTTTAAGCTTGCTTCTGTCGTTGGATAA
>xylefaCOF7
ATGGGGGTGTTGAATGAAGAGCGCTTATGGGTGTGGTGCACGAGCTTTTTAGATTTTGCTGCTAGGGTTTCAGGAACCAGTTACCATGCGTCATCGGTCCGCTTGGGGACGGTGGATGGGAGAACAGCATTGATATTTGCAACACGTACTGCGGTAAATGCTTCGCGTGCTGGGAATACCAGCCCGCCGTTGACTTCGTTTCTTTGGGAAGGGACGGATAAGCGCGGTGTCAAAATCAAGGGGGAACAGACAGCACGCACGGCGAACTTGTTGCGTGCTGAGCTACGTCGTCAAGGCATCACGCCTCTTGTGGTTAAGCCGAGGCCTAAGCCGCTGTTTGGTCAGGCAGGGAAGCGGATCACTCCGAAGGACATTGCCTTTTTTAGTCGCCAGATGGCGACGATGATGAAAGCCGGTGTCCCCATTGTCGGGGCGTTGGATATTTTGGCCAACGGTCAGAAGAATCCGCGTATGCGTACGATGGTCAATCAAATTAAAAATGATATTGAAGGCGGTTCCTCGCTGTATGAATCAATCAGCAAGCACCCGGTATATTTCGATGAGCTTTATCGCAATCTGGTCAGGGCTGGCGAGCGCGCGGGCGTACTGGAGACGGTGCTTGATACGATTGCTAGTTATAAGGAGAACATTGAGGCTCTGAAGGGAAAAATTCGCAAGGCCTTGTTTTATCCTGTTGCTATTGTCGCGGTTGCTCTCATTGTTAGTTCGATTTTGTTGATATACGTGGTGCCGCAGTTCGAGGATGTGTTCAAAGGATTCGGAGCGGAATTGCCTGCATTCACTCAGATGATTGTCAATTTTTCCAACTTCATGCAGCGGTGGTGGTGGGCCATGTTGGCTCTGCTGATTGTTGTTATCGGTGGTGGTTTGTTTACTTACAAGCGCTCTGAATCCATGCAACATCTGCTGGATAGGTTGGTGTTGAAGTTCCCGGTGATCGGGGCAATTATGCACAATAGCGCGCTTGCTCGGTTCTCGCGAACAACAGCTGTTACTTTCCGTGCAGGGGTGCCACTGGTAGAGGCATTGGGTATCGTTGCTGGGGCAACCGGCAATAAGGTCTATTCGGATGCTGTGTTCCGCATGCGTGATGATGTCTCAGTTGGCTATTCTATAAATATGTCAATGAGGCAAGTTGGTATCTTCCCTCATATGGTGGTGCAGATGGCTTCCATTGGTGAGGAAGCCGGTGCTCTGGACGCGATGCTGTTTAAAGTCGCTGAGTACTATGAACAGGAAGTCAGTAACGCGGTCGATGGACTCAGCAGTTTGCTGGAACCGCTGATCATGGTCTTTATTGGTGTTATCGTCGGCGGCATGGTCATTGCTATGTATTTGCCGATCTTTAAGCTTGCTTCTGTCGTTGGATAA
>xylefaOLS8
ATGGGGGTGTTGAATGAAGAGCGCTTATGGGTGTGGTGCACGAGCTTTTTAGATTTTGCTGCTAGGGTTTCAGGAACCAGTTACCATGCGTCATCGGTCCGCTTGGGGACGGTGGATGGGAGAACAGCATTGATATTTGCAACACGTACTGCGGTAAATGCTTCGCGTGCTGGGAATACCAGCCCGCCGTTGACTTCGTTTCTTTGGGAAGGGACGGATAAGCGCGGTGTCAAAATCAAGGGGGAACAGACAGCACGCACGGCGAACTTGTTGCGTGCTGAGCTACGTCGTCAAGGCATCACGCCTCTTGTGGTTAAGCCGAGGCCTAAGCCGCTGTTTGGTCAGGCAGGGAAGCGGATCACTCCGAAGGACATTGCCTTTTTTAGTCGCCAGATGGCGACGATGATGAAAGCCGGTGTCCCCATTGTCGGGGCGTTGGATATTTTGGCCAACGGTCAGAAGAATCCGCGTATGCGTACGATGGTCAATCAAATTAAAAATGATATTGAAGGCGGTTCCTCGCTGTATGAATCAATCAGCAAGCACCCGGTATATTTCGATGAGCTTTATCGCAATCTGGTCAGGGCTGGCGAGCGCGCGGGCGTACTGGAGACGGTGCTTGATACGATTGCTAGTTATAAGGAGAACATTGAGGCTCTGAAGGGAAAAATTCGCAAGGCCTTGTTTTATCCTGTTGCTATTGTCGCGGTTGCTCTCATTGTTAGTTCGATTTTGTTGATATACGTGGTGCCGCAGTTCGAGGATGTGTTCAAAGGATTCGGAGCGGAATTGCCTGCATTCACTCAGATGATTGTCAATTTTTCCAACTTCATGCAGCGGTGGTGGTGGGCCATGTTGGCTCTGCTGATTGTTGTTATCGGTGGTGGTTTGTTTACTTACAAGCGCTCTGAATCCATGCAACATCTGCTGGATAGGTTGGTGTTGAAGTTCCCGGTGATCGGGGCAATTATGCACAATAGCGCGCTTGCTCGGTTCTCGCGAACAACAGCTGTTACTTTCCGTGCAGGGGTGCCACTGGTAGAGGCATTGGGTATCGTTGCTGGGGCAACCGGCAATAAGGTCTATTCGGATGCTGTGTTCCGCATGCGTGATGATGTCTCAGTTGGCTATTCTATAAATATGTCAATGAGGCAAGTTGGTATCTTCCCTCATATGGTGGTGCAGATGGCTTCCATTGGTGAGGAAGCCGGTGCTCTGGACGCGATGCTGTTTAAAGTCGCTGAGTACTATGAACAGGAAGTCAGTAACGCGGTCGATGGACTCAGCAGTTTGCTGGAACCGCTGATCATGGTCTTTATTGGTGTTATCGTCGGCGGCATGGTCATTGCTATGTATTTGCCGATCTTTAAGCTTGCTTCTGTCGTTGGATAA
>xylefacodi
ATGGGGGTGTTGAATGAAGAGCGCTTATGGGTGTGGTGCACGAGCTTTTTAGATTTTGCTGCTAGGGTTTCAGGAACCAGTTACCATGCGTCATCGGTCCGCTTGGGGACGGTGGATGGGAGAACAGCATTGATATTTGCAACACGTACTGCGGTAAATGCTTCGCGTGCTGGGAATACCAGCCCGCCGTTGACTTCGTTTCTTTGGGAAGGGACGGATAAGCGCGGTGTCAAAATCAAGGGGGAACAGACAGCACGCACGGCGAACTTGTTGCGTGCTGAGCTACGTCGTCAAGGCATCACGCCTCTTGTGGTTAAGCCGAGGCCTAAGCCGCTGTTTGGTCAGGCAGGGAAGCGGATCACTCCGAAGGACATTGCCTTTTTTAGTCGCCAGATGGCGACGATGATGAAAGCCGGTGTCCCCATTGTCGGGGCGTTGGATATTTTGGCCAACGGTCAGAAGAATCCGCGTATGCGTACGATGGTCAATCAAATTAAAAATGATATTGAAGGCGGTTCCTCGCTGTATGAATCAATCAGCAAGCACCCGGTATATTTCGATGAGCTTTATCGCAATCTGGTCAGGGCTGGCGAGCGCGCGGGCGTACTGGAGACGGTGCTTGATACGATTGCTAGTTATAAGGAGAACATTGAGGCTCTGAAGGGAAAAATTCGCAAGGCCTTGTTTTATCCTGTTGCTATTGTCGCGGTTGCTCTCATTGTTAGTTCGATTTTGTTGATATACGTGGTGCCGCAGTTCGAGGATGTGTTCAAAGGATTCGGAGCGGAATTGCCTGCATTCACTCAGATGATTGTCAATTTTTCCAACTTCATGCAGCGGTGGTGGTGGGCCATGTTGGCTCTGCTGATTGTTGTTATCGGTGGTGGTTTGTTTACTTACAAGCGCTCTGAATCCATGCAACATCTGCTGGATAGGTTGGTGTTGAAGTTCCCGGTGATCGGGGCAATTATGCACAATAGCGCGCTTGCTCGGTTCTCGCGAACAACAGCTGTTACTTTCCGTGCAGGGGTGCCACTGGTAGAGGCATTGGGTATCGTTGCTGGGGCAACCGGCAATAAGGTCTATTCGGATGCTGTGTTCCGCATGCGTGATGATGTCTCAGTTGGCTATTCTATAAATATGTCAATGAGGCAAGTTGGTATCTTCCCTCATATGGTGGTGCAGATGGCTTCCATTGGTGAGGAAGCCGGTGCTCTGGACGCGATGCTGTTTAAAGTCGCTGAGTACTATGAACAGGAAGTCAGTAACGCGGTCGATGGACTCAGCAGTTTGCTGGAACCGCTGATCATGGTCTTTATTGGTGTTATCGTCGGCGGCATGGTCATTGCTATGTATTTGCCGATCTTTAAGCTTGCTTCTGTCGTTGGATAA
>xylefaPr8x
ATGGGGGTGTTGAATGAAGAGCGCTTATGGGTGTGGGGCACGAGCTTTTTAGATTTTGCTGCTAGGGTTTCAGGAACCAGTTACCATGCGTCATCGGTCCGCTTGGGGACGGTGGATGGGAGAACAGCATTGATATTTGCAACACGTACTGCGGTAAATGCTTCGCGTGCTGGGAATACCAGCCCGCCGTTGACTTCGTTTCTTTGGGAAGGGACGGATAAGCGCGGTGTCAAAATCAAGGGGGAACAGACAGCACGCACGGCGAACTTGTTGCGTGCTGAGCTACGTCGTCAAGGCATCACGCCTCTTGTGGTTAAGCCGAGGCCTAAGCCGCTGTTTGGTCAGGCAGGGAAGCGGATCACTCCGAAGGACATTGCCTTTTTTAGTCGCCAGATGGCGACGATGATGAAAGCCGGTGTCCCCATTGTCGGGGCGTTGGATATTTTGGCCAACGGTCAGAAGAATCCGCGTATGCGTACGATGGTCAATCAAATTAAAAATGATATTGAAGGCGGTTCCTCGCTGTATGAATCAATCAGCAAGCACCCGGTATATTTCGATGAGCTTTATCGCAATCTGGTCAGGGCTGGCGAGCGCGCGGGCGTGCTGGAGACGGTGCTTGATACGATTGCTAGTTATAAGGAGAACATTGAGGCTCTGAAGGGAAAAATTCGCAAGGCCTTGTTTTATCCTGTTGCTATTGTCGCGGTTGCTCTCATTGTTAGTTCGATTTTGTTGATATACGTGGTGCCGCAGTTCGAGGATGTGTTCAAAGGATTCGGAGCGGAATTGCCTGCATTCACTCAGATGATTGTCAATTTTTCCAACTTCATGCAGCGGTGGTGGTGGGCCATGTTGGCTCTGCTGATTGTTGTTATCGGTGGTGGTTTGTTTACTTACAAGCGCTCTGAATCCATGCAACATCTGCTGGATAGGTTGGTGTTGAAGTTCCCGGTGATCGGGGCAATTATGCACAATAGCGCGCTTGCTCGGTTCTCGCGAACAACAGCTGTTACTTTCCGTGCAGGGGTGCCACTGGTAGAGGCATTGGGTATCGTTGCTGGGGCAACCGGCAATAAGGTCTATTCGGATGCTGTGTTCCGCATGCGTGATGATGTCTCAGTTGGCTATTCTATAAATATGTCAATGAGGCAAGTTGGTATCTTCCCTCATATGGTGGTGCAGATGGCTTCCATTGGTGAGGAAGCCGGTGCTCTGGACGCGATGCTGTTTAAAGTCGCTGAGTACTATGAACAGGAAGTCAGTAACGCGGTCGATGGACTCAGCAGTTTGCTGGAACCGCTGATCATGGTCTTTATTGGTGTTATCGTCGGCGGCATGGTCATTGCTATGTATTTGCCGATCTTTAAGCTTGCTTCTGTCGTTGGATAA
>xylefaOLS9
ATGGGGGTGTTGAATGAAGAGCGCTTATGGGTGTGGTGCACGAGCTTTTTAGATTTTGCTGCTAGGGTTTCAGGAACCAGTTACCATGCGTCATCGGTCCGCTTGGGGACGGTGGATGGGAGAACAGCATTGATATTTGCAACACGTACTGCGGTAAATGCTTCGCGTGCTGGGAATACCAGCCCGCCGTTGACTTCGTTTCTTTGGGAAGGGACGGATAAGCGCGGTGTCAAAATCAAGGGGGAACAGACAGCACGCACGGCGAACTTGTTGCGTGCTGAGCTACGTCGTCAAGGCATCACGCCTCTTGTGGTTAAGCCGAGGCCTAAGCCGCTGTTTGGTCAGGCAGGGAAGCGGATCACTCCGAAGGACATTGCCTTTTTTAGTCGCCAGATGGCGACGATGATGAAAGCCGGTGTCCCCATTGTCGGGGCGTTGGATATTTTGGCCAACGGTCAGAAGAATCCGCGTATGCGTACGATGGTCAATCAAATTAAAAATGATATTGAAGGCGGTTCCTCGCTGTATGAATCAATCAGCAAGCACCCGGTATATTTCGATGAGCTTTATCGCAATCTGGTCAGGGCTGGCGAGCGCGCGGGCGTACTGGAGACGGTGCTTGATACGATTGCTAGTTATAAGGAGAACATTGAGGCTCTGAAGGGAAAAATTCGCAAGGCCTTGTTTTATCCTGTTGCTATTGTCGCGGTTGCTCTCATTGTTAGTTCGATTTTGTTGATATACGTGGTGCCGCAGTTCGAGGATGTGTTCAAAGGATTCGGAGCGGAATTGCCTGCATTCACTCAGATGATTGTCAATTTTTCCAACTTCATGCAGCGGTGGTGGTGGGCCATGTTGGCTCTGCTGATTGTTGTTATCGGTGGTGGTTTGTTTACTTACAAGCGCTCTGAATCCATGCAACATCTGCTGGATAGGTTGGTGTTGAAGTTCCCGGTGATCGGGGCAATTATGCACAATAGCGCGCTTGCTCGGTTCTCGCGAACAACAGCTGTTACTTTCCGTGCAGGGGTGCCACTGGTAGAGGCATTGGGTATCGTTGCTGGGGCAACCGGCAATAAGGTCTATTCGGATGCTGTGTTCCGCATGCGTGATGATGTCTCAGTTGGCTATTCTATAAATATGTCAATGAGGCAAGTTGGTATCTTCCCTCATATGGTGGTGCAGATGGCTTCCATTGGTGAGGAAGCCGGTGCTCTGGACGCGATGCTGTTTAAAGTCGCTGAGTACTATGAACAGGAAGTCAGTAACGCGGTCGATGGACTCAGCAGTTTGCTGGAACCGCTGATCATGGTCTTTATTGGTGTTATCGTCGGCGGCATGGTCATTGCTATGTATTTGCCGATCTTTAAGCTTGCTTCTGTCGTTGGATAA
>xylefa1199
---GGGGTGTTGAATGAAGAGCGCTTATGGGTGTGGTGCACGAGCTTTTTAGATTTTGCTGCTAGGGTTTCAGGAACCAGTTACCATGCGTCATCGGTCCGTTTGGGGACGGTGGATGGGAGAACAGCATTGATATTTGCAACACGTACTGCGGTAAATGCTTCGCGTGCTGGGAATACCAGCACGCCGTTGACTTCGTTTCTTTGGGAAGGGACGGATAAGCGCGGTGTCAAAATCAAGGGGGAACAGACAGCACGCACGGCGAACTTGTTGCGTGCTGAGCTACGTCGTCAAGGCATCACGCCTCTTGTGGTTAAGCCTAGGCCTAAGCCGCTGTTTGGTCAGGCAGGGAAGCGGATCACTCCGAAGGACATTGCCTTTTTTAGTCGCCAGATGGCGACGATGATGAAAGCCGGTGTCCCCATTGTCGGGGCGTTGGATATTTTGGCCAACGGTCAGAAGAATCCGCGTATGCGTACGATGGTCAATCAAATTAAAAATGATATTGAAGGCGGTTCCTCGCTGTATGAGTCAATCAGCAAGCACCCTGTATATTTCGATGAGCTTTATCGCAATCTGGTCAGGGCTGGCGAGCGCGCGGGCGTGCTGGAGACGGTGCTTGATACGATTGCTAGTTATAAGGAGAACATTGAGGCTCTGAAGGGAAAAATTCGCAAGGCGTTGTTTTATCCTGTTGCTATTGTCGCGGTTGCTCTCATTGTTAGTTCGATTTTATTGATATACGTGGTGCCGCAGTTCGAGGATGTGTTCAAAGGATTCGGAGCGGAATTGCCTGCATTCACTCAGATGATTGTCAATTTTTCCAACTTTATGCAGCGGTGGTGGTGGGCCATGTTGGCTCTGCTGATTGTTGTTATCGGTGGTGGTTTGTTTACTTACAAGCGCTCTGAATCCATGCAACATCTGCTGGATAGGTTGGTGTTGAAGTTCCCGGTGATCGGGGCAATTATGCACAATAGCGCGCTTGCTCGGTTCTCGCGAACAACAGCTGTTACTTTCCGTGCAGGGGTGCCACTGGTAGAGGCATTGGGTATCGTTGCTGGGGCAACCGGCAATAAGGTTTATTCGGATGCTGTGTTCCGCATGCGTGATGATGTCTCAGTTGGCTATTCTATAAATATGTCAATGAGGCAAGTTGGTATCTTCCCTCATATGGTGGTGCAGATGGCTTCCATTGGTGAGGAAGCCGGTGCTCTGGACGCGATGCTGTTTAAAGTCGCTGAGTACTATGAACAGGAAGTCAGTAACGCGGTCGATGGACTCAGCAGTTTGCTGGAACCGCTGATCATGGTCTTTATTGGTGTTATCGTCGGCGGCATGGTCATTGCTATGTATTTGCCGATCTTTAAGCTTGCTTCTGTCGTTGGATAA
>xylefaCVC6
---GGGGTGTTGAATGAAGAGCGCTTATGGGTGTGGTGCACGAGCTTTTTAGATTTTGCTGCTAGGGTTTCAGGAACCAGTTACCATGCGTCATCGGTCCGTTTGGGGACGGTGGATGGGAGAACAGCATTGATATTTGCAACACGTACTGCGGTAAATGCTTCGCGTGCTGGGAATACCAGCACGCCGTTGACTTCGTTTCTTTGGGAAGGGACGGATAAGCGCGGTGTCAAAATCAAGGGGGAACAGACAGCACGCACGGCGAACTTGTTGCGTGCTGAGCTACGTCGTCAAGGCATCACGCCTCTTGTGGTTAAGCCTAGGCCTAAGCCGCTGTTTGGTCAGGCAGGGAAGCGGATCACTCCGAAGGACATTGCCTTTTTTAGTCGCCAGATGGCGACGATGATGAAAGCCGGTGTCCCCATTGTCGGGGCGTTGGATATTTTGGCCAACGGTCAGAAGAATCCGCGTATGCGTACGATGGTCAATCAAATTAAAAATGATATTGAAGGCGGTTCCTCGCTGTATGAGTCAATCAGCAAGCACCCTGTATATTTCGATGAGCTTTATCGCAATCTGGTCAGGGCTGGCGAGCGCGCGGGCGTGCTGGAGACGGTGCTTGATACGATTGCTAGTTATAAGGAGAACATTGAGGCTCTGAAGGGAAAAATTCGCAAGGCGTTGTTTTATCCTGTTGCTATTGTCGCGGTTGCTCTCATTGTTAGTTCGATTTTATTGATATACGTGGTGCCGCAGTTCGAGGATGTGTTCAAAGGATTCGGAGCGGAATTGCCTGCATTCACTCAGATGATTGTCAATTTTTCCAACTTTATGCAGCGGTGGTGGTGGGCCATGTTGGCTCTGCTGATTGTTGTTATCGGTGGTGGTTTGTTTACTTACAAGCGCTCTGAATCCATGCAACATCTGCTGGATAGGTTGGTGTTGAAGTTCCCGGTGATCGGGGCAATTATGCACAATAGCGCGCTTGCTCGGTTCTCGCGAACAACAGCTGTTACTTTCCGTGCAGGGGTGCCACTGGTAGAGGCATTGGGTATCGTTGCTGGGGCAACCGGCAATAAGGTTTATTCGGATGCTGTGTTCCGCATGCGTGATGATGTCTCAGTTGGCTATTCTATAAATATGTCAATGAGGCAAGTTGGTATCTTCCCTCATATGGTGGTGCAGATGGCTTCCATTGGTGAGGAAGCCGGTGCTCTGGACGCGATGCTGTTTAAAGTCGCTGAGTACTATGAACAGGAAGTCAGTAACGCGGTCGATGGACTCAGCAGTTTGCTGGAACCGCTGATCATGGTCTTTATTGGTGTTATCGTCGGCGGCATGGTCATTGCTATGTATTTGCCGATCTTTAAGCTTGCTTCTGTCGTTGGATAA
>xylefaCVC1
---GGGGTGTTGAATGAAGAGCGCTTATGGGTGTGGTGCACGAGCTTTTTAGATTTTGCTGCTAGGGTTTCAGGAACCAGTTACCATGCGTCATCGGTCCGTTTGGGGACGGTGGATGGGAGAACAGCATTGATATTTGCAACACGTACTGCGGTAAATGCTTCGCGTGCTGGGAATACCAGCACGCCGTTGACTTCGTTTCTTTGGGAAGGGACGGATAAGCGCGGTGTCAAAATCAAGGGGGAACAGACAGCACGCACGGCGAACTTGTTGCGTGCTGAGCTACGTCGTCAAGGCATCACGCCTCTTGTGGTTAAGCCTAGGCCTAAGCCGCTGTTTGGTCAGGCAGGGAAGCGGATCACTCCGAAGGACATTGCCTTTTTTAGTCGCCAGATGGCGACGATGATGAAAGCCGGTGTCCCCATTGTCGGGGCGTTGGATATTTTGGCCAACGGTCAGAAGAATCCGCGTATGCGTACGATGGTCAATCAAATTAAAAATGATATTGAAGGCGGTTCCTCGCTGTATGAGTCAATCAGCAAGCACCCTGTATATTTCGATGAGCTTTATCGCAATCTGGTCAGGGCTGGCGAGCGCGCGGGCGTGCTGGAGACGGTGCTTGATACGATTGCTAGTTATAAGGAGAACATTGAGGCTCTGAAGGGAAAAATTCGCAAGGCGTTGTTTTATCCTGTTGCTATTGTCGCGGTTGCTCTCATTGTTAGTTCGATTTTATTGATATACGTGGTGCCGCAGTTCGAGGATGTGTTCAAAGGATTCGGAGCGGAATTGCCTGCATTCACTCAGATGATTGTCAATTTTTCCAACTTTATGCAGCGGTGGTGGTGGGCCATGTTGGCTCTGCTGATTGTTGTTATCGGTGGTGGTTTGTTTACTTACAAGCGCTCTGAATCCATGCAACATCTGCTGGATAGGTTGGTGTTGAAGTTCCCGGTGATCGGGGCAATTATGCACAATAGCGCGCTTGCTCGGTTCTCGCGAACAACAGCTGTTACTTTCCGTGCAGGGGTGCCACTGGTAGAGGCATTGGGTATCGTTGCTGGGGCAACCGGCAATAAGGTTTATTCGGATGCTGTGTTCCGCATGCGTGATGATGTCTCAGTTGGCTATTCTATAAATATGTCAATGAGGCAAGTTGGTATCTTCCCTCATATGGTGGTGCAGATGGCTTCCATTGGTGAGGAAGCCGGTGCTCTGGACGCGATGCTGTTTAAAGTCGCTGAGTACTATGAACAGGAAGTCAGTAACGCGGTCGATGGACTCAGCAGTTTGCTGGAACCGCTGATCATGGTCTTTATTGGTGTTATCGTCGGCGGCATGGTCATTGCTATGTATTTGCCGATCTTTAAGCTTGCTTCTGTCGTTGGATAA
>xylefaJa12
---GGGGTGTTGAATGAAGAGCGCTTATGGGTGTGGTGCACGAGCTTTTTAGATTTTGCTGCTAGGGTTTCAGGAACCAGTTACCATGCGTCATCGGTCCGTTTGGGGACGGTGGATGGGAGAACAGCATTGATATTTGCAACACGTACTGCGGTAAATGCTTCGCGTGCTGGGAATACCAGCACGCCGTTGACTTCGTTTCTTTGGGAAGGGACGGATAAGCGCGGTGTCAAAATCAAGGGGGAACAGACAGCACGCACGGCGAACTTGTTGCGTGCTGAGCTACGTCGTCAAGGCATCACGCCTCTTGTGGTTAAGCCTAGGCCTAAGCCGCTGTTTGGTCAGGCAGGGAAGCGGATCACTCCGAAGGACATTGCCTTTTTTAGTCGCCAGATGGCGACGATGATGAAAGCCGGTGTCCCCATTGTCGGGGCGTTGGATATTTTGGCCAACGGTCAGAAGAATCCGCGTATGCGTACGATGGTCAATCAAATTAAAAATGATATTGAAGGCGGTTCCTCGCTGTATGAGTCAATCAGCAAGCACCCTGTATATTTCGATGAGCTTTATCGCAATCTGGTCAGGGCTGGCGAGCGCGCGGGCGTGCTGGAGACGGTGCTTGATACGATTGCTAGTTATAAGGAGAACATTGAGGCTCTGAAGGGAAAAATTCGCAAGGCGTTGTTTTATCCTGTTGCTATTGTCGCGGTTGCTCTCATTGTTAGTTCGATTTTATTGATATACGTGGTGCCGCAGTTCGAGGATGTGTTCAAAGGATTCGGAGCGGAATTGCCTGCATTCACTCAGATGATTGTCAATTTTTCCAACTTTATGCAGCGGTGGTGGTGGGCCATGTTGGCTCTGCTGATTGTTGTTATCGGTGGTGGTTTGTTTACTTACAAGCGCTCTGAATCCATGCAACATCTGCTGGATAGGTTGGTGTTGAAGTTCCCGGTGATCGGGGCAATTATGCACAATAGCGCGCTTGCTCGGTTCTCGCGAACAACAGCTGTTACTTTCCGTGCAGGGGTGCCACTGGTAGAGGCATTGGGTATCGTTGCTGGGGCAACCGGCAATAAGGTTTATTCGGATGCTGTGTTCCGCATGCGTGATGATGTCTCAGTTGGCTATTCTATAAATATGTCAATGAGGCAAGTTGGTATCTTCCCTCATATGGTGGTGCAGATGGCTTCCATTGGTGAGGAAGCCGGTGCTCTGGACGCGATGCTGTTTAAAGTCGCTGAGTACTATGAACAGGAAGTCAGTAACGCGGTCGATGGACTCAGCAGTTTGCTGGAACCGCTGATCATGGTCTTTATTGGTGTTATCGTCGGCGGCATGGTCATTGCTATGTATTTGCCGATCTTTAAGCTTGCTTCTGTCGTTGGATAA
>long-mer9892_(reversed)
--------------------------------------------------------TGCTGCTAGGGTTTCAGGAACCAGTTACCATGCGTCATCGGTC---------------------------------------------------------------------------------------------------------------------------------------------------------------------------------------------------------------------------------------------------------------------------------------------------------------------------------------------------------------------------------------------------------------------------------------------------------------------------------------------------------------------------------------------------------------------------------------------------------------------------------------------------------------------------------------------------------------------------------------------------------------------------------------------------------------------------------------------------------------------------------------------------------------------------------------------------------------------------------------------------------------------------------------------------------------------------------------------------------------------------------------------------------------------------------------------------------------------------------------------------------------------------------------------------------------------------------------------
