# Supplementary material for: Identification of genetic relationships and subspecies signatures in Xylella fastidiosa
Source: BMC Genomics. 2019 Mar 25;20:239. doi: 10.1186/s12864-019-5565-9 (PMC6434890; doi:10.1186/s12864-019-5565-9)
Supplement: Supplementary file 8 — Analysis of (non-)synonymous SNPs in homologs to CDS harboring specific k-mers for selected enriched GOs. (ZIP 549 kb) [file 12864_2019_5565_MOESM8_ESM.zip › Additional-File8/Additional-File8B_Pauca/GO-0005886 0016021/NC_002488.2438/Clade III assembled to xylefa9a5c.fasta]

>xylefa9a5c
ATGATGAAAGATTTTCCTGCCATGATCGCACTCTCAGATATTGCTGCTGCTGTCAGGAAATATCGCCTGGTGGGCATGCTCGGTTGGCAAGACGTGCGTCAGCGCTACCAGCGCTCCGTGCTCGGGCCGTTTTGGCTGACCATCAGTATGGCCGTGATGATTGCAACGATGGGACTCGTTTTCGGCCAGATACTCAATTTACCATTCAGCGATTTTCTACCGTTTCTCACCGCGGGCATCATTATCTGGAGCTTTATTTCAACAGCCATTAATGAAGGCTGCGGCGCATTCACCTCGGCAGAAGCAATCATCAAGCAGCTGCCAATCCCACTGTTCGTACACGTCATGCGCACCATCTGGCGCAATATCATTATTGTACTGCACAACATCGTTATTCTGCCTGTGGTCTTTATCGTTGCTGGGAAGCACATTAGCTTCACTGCGCTGTTGAGCATCCTCGGCTTTTTAGTACTAGTGTTAAATCTTGGATGGATTACCTTAATTCTGAGCGTGATTTGCACACGGTATCGCGATTTGTCGCAAATCGTATCCAACTCAACCCAAGTCGCGTTCTATTTGACACCGATCATATGGATGCCAACGCACCTGCCCGCAGCAACAGCGAACTATTTGCTTAAGTGGAATCCGATTTATCACATTGTTGAAATTGTGCGTGCACCGCTTTTAGGCAATGTGCCCAATGCTTTGAACTGGCAGATATCTATTTCACTTGCAGTCTTTGGATGGATATTGGCAACCTTTTTTTACAACCGTTACAAGCTCCGCATCGCCTATTGGCTCTAA
>xylefa4626
ATGATGAAAGATTTTCCTGCCATGATCGCACTCTCAGATATTGCTGCTGCTGTCAGGAAATATCGCCTGGTGGGCATGCTCGGTTGGCAAGACGTGCGTCAGCGCTACCAGCGCTCCGTGCTCGGGCCGTTTTGGCTGACCATCAGTATGGCCGTGATGATTGCAACGATGGGACTCGTTTTCGGCCAGATACTCAATTTACCATTCAGCGATTTTCTACCGTTTCTCACCGCGGGCATCATTATCTGGGGCTTTATATCAACAACCATTAATGAAGGCTGCGGCGCATTCACCTCTGCAGAAGCAATCATCAAGCAGCTGCCAATCCCACTGTTCGTACACGTCATGCGTACCATCTGGCGCAATATCATTATTGTGCTGCACAACATCGTTATTCTGCCTGTGGTCTTTATCGTCGTTGGGAAGCACATTAGCTTCACTGCCCTGTTGAGCATCCTCGGCTTTTTAGTGCTGGTGTTAAATCTTGGATGGATTGGCTTAATCCTGAGCGTGATTTGCACACGGTATCGCGATTTGTCGCAAATCGTATCCAACTCAACCCAAGTCGCGTTCTATTTGACACCGATCATATGGATGCCAACGCACCTGCCCGCAGCAACAGCGAACTATTTGCTTAAGTGGAATCCGATTTATCACATTGTTGAAATTGTACGTGCACCGCTTTTAGGCAATGTGCCCAATGCTTTGAACTGGCAGATATCTATTTCACTTGCAGTCTTTGGATGGATATTGGCAACCTTTTTTTACAACCGTTACAAGCGCCGCATCGCCTATTGGCTCTAA
>xylefa4627
ATGATGAAAGATTTTCCTGCCATGATCGCACTCTCAGATATTGCTGCTGCTGTCAGGAAATATCGCCTGGTGGGCATGCTCGGTTGGCAAGACGTGCGTCAGCGCTACCAGCGCTCCGTGCTCGGGCCGTTTTGGCTGACCATCAGTATGGCCGTGATGATTGCAACGATGGGACTCGTTTTCGGCCAGATACTCAATTTACCATTCAGCGATTTTCTACCGTTTCTCACCGCGGGCATCATTATCTGGGGCTTTATTTCAACAACCATTAATGAAGGCTGCGGCGCATTCACCTCGGCAGAAGCAATCATCAAGCAGCTGCCAATCCCACTGTTCGTACACGTCATGCGTACCATCTGGCGCAATATCATTATTGTGCTGCACAACATCGTTATTCTGCCTGTGGTCTTTATCGTCGTTGGGAAGCACATTAGCTTCACTGCCCTGTTGAGCATCCTCGGCTTTTTAGTACTGGTGTTAAATCTTGGATGGATTGGCTTAATCCTGAGCGTGATTTGCACACGGTATCGCGATTTGTCGCAAATCGTATCCAACTCAACCCAAGTCGCGTTCTATTTGACACCGATCATATGGATGCCAACGCACCTGCCCGCAGCAACAGCGAACTATTTGCTTAAGTGGAATCCGATTTATCACATTGTTGAAATTGTACGTGCACCGCTTTTAGGCAATGTGCCCAATGCTTTGAACTGGCAGATATCTATTTCACTTGCAGTCTTTGGATGGATATTGGCAACCTTTTTTTACAACCGTTACAAGCGCCGCATCGCCTATTGGCTCTAA
>xylefa7969
ATGATGAAAGATTTTCCTGCCATGATCGCACTCTCAGATATTGCTGCTGCTGTCAGGAAATATCGCCTGGTGGGCATGCTCGGTTGGCAAGACGTGCGTCAGCGCTACCAGCGCTCCGTGCTCGGGCCGTTTTGGCTGACCATCAGTATGGCCGTGATGATTGCAACGATGGGACTCGTTTTCGGCCAGATACTCAATTTACCATTCAGCGATTTTCTACCGTTTCTCACCGCGGGCATCATTATCTGGGGCTTTATATCAACAACCATTAATGAAGGCTGCGGCGCATTCACCTCTGCAGAAGCAATCATCAAGCAGCTGCCAATCCCACTGTTCGTACACGTCATGCGTACCATCTGGCGCAATATCATTATTGTGCTGCACAACATCGTTATTCTGCCTGTGGTCTTTATCGTCGTTGGGAAGCACATTAGCTTCACTGCCCTGTTGAGCATCCTCGGCTTTTTAGTGCTGGTGTTAAATCTTGGATGGATTGGCTTAATCCTGAGCGTGATTTGCACACGGTATCGCGATTTGTCGCAAATCGTATCCAACTCAACCCAAGTCGCGTTCTATTTGACACCGATCATATGGATGCCAACGCACCTGCCCGCAGCAACAGCGAACTATTTGCTTAAGTGGAATCCGATTTATCACATTGTTGAAATTGTACGTGCACCGCTTTTAGGCAATGTGCCCAATGCTTTGAACTGGCAGATATCTATTTCACTTGCAGTCTTTGGATGGATATTGGCAACCTTTTTTTACAACCGTTACAAGCGCCGCATCGCCTATTGGCTCTAA
>xylefa7970
ATGATGAAAGATTTTCCTGCCATGATCGCACTCTCAGATATTGCTGCTGCTGTCAGGAAATATCGCCTGGTGGGCATGCTCGGTTGGCAAGACGTGCGTCAGCGCTACCAGCGCTCCGTGCTCGGGCCGTTTTGGCTGACCATCAGTATGGCCGTGATGATTGCAACGATGGGACTCGTTTTCGGCCAGATACTCAATTTACCATTCAGCGATTTTCTACCGTTTCTCACCGCGGGCATCATTATCTGGGGCTTTATATCAACAACCATTAATGAAGGCTGCGGCGCATTCACCTCTGCAGAAGCAATCATCAAGCAGCTGCCAATCCCACTGTTCGTACACGTCATGCGTACCATCTGGCGCAATATCATTATTGTGCTGCACAACATCGTTATTCTGCCTGTGGTCTTTATCGTCGTTGGGAAGCACATTAGCTTCACTGCCCTGTTGAGCATCCTCGGCTTTTTAGTGCTGGTGTTAAATCTTGGATGGATTGGCTTAATCCTGAGCGTGATTTGCACACGGTATCGCGATTTGTCGCAAATCGTATCCAACTCAACCCAAGTCGCGTTCTATTTGACACCGATCATATGGATGCCAACGCACCTGCCCGCAGCAACAGCGAACTATTTGCTTAAGTGGAATCCGATTTATCACATTGTTGAAATTGTACGTGCACCGCTTTTAGGCAATGTGCCCAATGCTTTGAACTGGCAGATATCTATTTCACTTGCAGTCTTTGGATGGATATTGGCAACCTTTTTTTACAACCGTTACAAGCGCCGCATCGCCTATTGGCTCTAA
>xylefa8073
ATGATGAAAGATTTTCCTGCCATGATCGCACTCTCAGATATTGCTGCTGCTGTCAGGAAATATCGCCTGGTGGGCATGCTCGGTTGGCAAGACGTGCGTCAGCGCTACCAGCGCTCCGTGCTCGGGCCGTTTTGGCTGACCATCAGTATGGCCGTGATGATTGCAACGATGGGACTCGTTTTCGGCCAGATACTCAATTTACCATTCAGCGATTTTCTACCGTTTCTCACCGCGGGCATCATTATCTGGGGCTTTATTTCAACAACCATTAATGAAGGCTGCGGCGCATTCACCTCGGCAGAAGCAATCATCAAGCAGCTGCCAATCCCACTGTTCGTACACGTCATGCGTACCATCTGGCGCAATATCATTATTGTGCTGCACAACATCGTTATTCTGCCTGTGGTCTTTATCGTCGTTGGGAAGCACATTAGCTTCACTGCCCTGTTGAGCATCCTCGGCTTTTTAGTACTGGTGTTAAATCTTGGATGGATTAGCTTAATCCTGAGCGTGATTTGCACACGGTATCGCGATTTATCGCAAATCGTATCCAACTCAACCCAAGTCGCGTTCTATTTGACACCGATCATATGGATGCCAACGCACCTGCCCGCAGCAACAGCGAACTATTTGCTTAAGTGGAATCCGATTTATCACATTGTTGAAATTGTACGTGCACCGCTTTTAGGCAATGTGCCCAATGCTTTGAACTGGCAGATATCTATTTCACTTGCAGTCTTTGGATGGATATCGGCAACCTTTTTTTACAACCGTTACAAGCGCCGCATCGCCTATTGGCTCTAA
>xylefa8082
ATGATGAAAGATTTTCCTGCCATGATCGCACTCTCAGATATTGCTGCTGCTGTCAGGAAATATCGCCTGGTGGGCATGCTCGGTTGGCAAGACGTGCGTCAGCGCTACCAGCGCTCCGTGCTCGGGCCGTTTTGGCTGACCATCAGTATGGCCGTGATGATTGCAACGATGGGACTCGTTTTCGGCCAGATACTCAATTTACCATTCAGCGATTTTCTACCGTTTCTCACCGCGGGCATCATTATCTGGGGCTTTATATCAACAACCATTAATGAAGGCTGCGGCGCATTCACCTCTGCAGAAGCAATCATCAAGCAGCTGCCAATCCCACTGTTCGTACACGTCATGCGTACCATCTGGCGCAATATCATTATTGTGCTGCACAACATCGTTATTCTGCCTGTGGTCTTTATCGTCGTTGGGAAGCACATTAGCTTCACTGCCCTGTTGAGCATCCTCGGCTTTTTAGTGCTGGTGTTAAATCTTGGATGGATTGGCTTAATCCTGAGCGTGATTTGCACACGGTATCGCGATTTGTCGCAAATCGTATCCAACTCAACCCAAGTCGCGTTCTATTTGACACCGATCATATGGATGCCAACGCACCTGCCCGCAGCAACAGCGAACTATTTGCTTAAGTGGAATCCGATTTATCACATTGTTGAAATTGTACGTGCACCGCTTTTAGGCAATGTGCCCAATGCTTTGAACTGGCAGATATCTATTTCACTTGCAGTCTTTGGATGGATATTGGCAACCTTTTTTTACAACCGTTACAAGCGCCGCATCGCCTATTGGCTCTAA
>xylefa3579
ATGATGAAAGATTTTCCTGCCATGATCGCACTCTCAGATATTGCTGCTGCTGTCAGGAAATATCGCCTGGTGGGCATGCTCGGTTGGCAAGACGTGCGTCAGCGCTACCAGCGCTCCGTGCTCGGGCCGTTTTGGCTGACCATCAGTATGGCCGTGATGATTGCAACGATGGGACTCGTTTTCGGCCAGATACTCAATTTACCATTCAGCGATTTTCTACCGTTTCTCACCGCGGGCATCATTATCTGGGGCTTTATATCAACAACCATTAATGAAGGCTGCGGCGCATTCACCTCTGCAGAAGCAATCATCAAGCAGCTGCCAATCCCACTGTTCGTACACGTCATGCGTACCATCTGGCGCAATATCATTATTGTGCTGCACAACATCGTTATTCTGCCTGTGGTCTTTATCGTCGTTGGGAAGCACATTAGCTTCACTGCCCTGTTGAGCATCCTCGGCTTTTTAGTGCTGGTGTTAAATCTTGGATGGATTGGCTTAATCCTGAGCGTGATTTGCACACGGTATCGCGATTTGTCGCAAATCGTATCCAACTCAACCCAAGTCGCGTTCTATTTGACACCGATCATATGGATGCCAACGCACCTGCCCGCAGCAACAGCGAACTATTTGCTTAAGTGGAATCCGATTTATCACATTGTTGAAATTGTACGTGCACCGCTTTTAGGCAATGTGCCCAATGCTTTGAACTGGCAGATATCTATTTCACTTGCAGTCTTTGGATGGATATTGGCAACCTTTTTTTACAACCGTTACAAGCGCCGCATCGCCTATTGGCTCTAA
>xylefaAnn1
ATGATGAAAGATTTTCCTGCCATGATCGCACTCTCAGATATTGCTGCTGCTGTCAGGAAATATCGCCTGGTGGGCATGCTCGGTTGGCAAGACGTGCGTCAGCGCTACCAGCGCTCCGTGCTCGGGCCGTTTTGGCTGACCATCAGTATGGCCGTGATGATTGCAACGATGGGACTCGTTTTCGGCCAGATACTCAATTTACCATTCAGCGATTTTCTACCGTTTCTCACCGCGGGCATCATTATCTGGGGCTTTATATCAACAACCATTAATGAAGGCTGCGGCGCATTCACCTCGGCAGAAGCAATCATCAAGCAGCTGCCAATCCCACTGTTCGTACACGTCATGCGTACCATCTGGCGCAATATCATTATTGTGCTGCACAACATCGTTATTCTACCTGTGGTCTTTATCGTCGTTGGGAAGCACATTAGCTTCACTGCCCTGTTGAGCATCCTCGGCTTTTTAGTGCTGGTGTTAAATCTTGGATGGATTAGCTTAATCCTGAGCGTGATTTGCACACGGTATCGCGATTTGTCGCAAATCGTATCCAACTCAACCCAAGTCGCGTTTTATTTGACACCGATCATATGGATGCCAACGCACCTGCCCGAAGCAACAGCGAACTATTTGCTTAAGTGGAATCCGATTTATCACATTGTTGAAATTGTGCGTGCACCGCTTTTAGGCAATGTGCCCAATGCTTTGAACTGGCAGATATCTATTTCACTTGCAGTCTTTGGATGGATATCGGCAACCTTTTTTTACAACCGTTACAAGCGCCGCATCGCCTATTGGCTCTAA
>xylefaD026
ATGATGAAAGATTTTCCTGCCATGATCGCACTCTCAGATATTGCTGCTGCTGTCAGGAAATATCGCCTGGTGGGCATGCTCGGTTGGCAAGACGTGCGTCAGCGCTACCAGCGCTCCGTGCTCGGGCCGTTTTGGCTGACCATCAGTATGGCCGTGATGATTGCAACGATGGGACTCGTTTTCGGCCAGATACTCAATTTACCATTCAGCGATTTTCTACCGTTTCTCACCGCGGGCATCATTATCTGGGGCTTTATATCAACAACCATTAATGAAGGCTGCGGCGCATTCACCTCTGCAGAAGCAATCATCAAGCAGCTGCCAATCCCACTGTTCGTACACGTCATGCGTACCATCTGGCGCAATATCATTATTGTGCTGCACAACATCGTTATTCTGCCTGTGGTCTTTATCGTCGTTGGGAAGCACATTAGCTTCACTGCCCTGTTGAGCATCCTCGGCTTTTTAGTGCTGGTGTTAAATCTTGGATGGATTGGCTTAATCCTGAGCGTGATTTGCACACGGTATCGCGATTTGTCGCAAATCGTATCCAACTCAACCCAAGTCGCGTTCTATTTGACACCGATCATATGGATGCCAACGCACCTGCCCGCAGCAACAGCGAACTATTTGCTTAAGTGGAATCCGATTTATCACATTGTTGAAATTGTACGTGCACCGCTTTTAGGCAATGTGCCCAATGCTTTGAACTGGCAGATATCTATTTCACTTGCAGTCTTTGGATGGATATTGGCAACCTTTTTTTACAACCGTTACAAGCGCCGCATCGCCTATTGGCTCTAA
>xylefa8071
ATGATGAAAGATTTTCCTGCCATGATCGCACTCTCAGATATTGCTGCTGCTGTCAGGAAATATCGCCTGGTGGGCATGCTCGGTTGGCAAGACGTGCGTCAGCGCTACCAGCGCTCCGTGCTCGGGCCGTTTTGGCTGACCATCAGTATGGCCGTGATGATTGCAACGATGGGACTCGTTTTCGGCCAGATACTCAATTTACCATTCAGCGATTTTCTACCGTTTCTCACCGCGGGCATCATTATCTGGGGCTTTATATCAACAACCATTAATGAAGGCTGCGGCGCATTCACCTCTGCAGAAGCAATCATCAAGCAGCTGCCAATCCCACTGTTCGTACACGTCATGCGTACCATCTGGCGCAATATCATTATTGTGCTGCACAACATCGTTATTCTGCCTGTGGTCTTTATCGTCGTTGGGAAGCACATTAGCTTCACTGCCCTGTTGAGCATCCTCGGCTTTTTAGTGCTGGTGTTAAATCTTGGATGGATTGGCTTAATCCTGAGCGTGATTTGCACACGGTATCGCGATTTGTCGCAAATCGTATCCAACTCAACCCAAGTCGCGTTCTATTTGACACCGATCATATGGATGCCAACGCACCTGCCCGCAGCAACAGCGAACTATTTGCTTAAGTGGAATCCGATTTATCACATTGTTGAAATTGTACGTGCACCGCTTTTAGGCAATGTGCCCAATGCTTTGAACTGGCAGATATCTATTTCACTTGCAGTCTTTGGATGGATATTGGCAACCTTTTTTTACAACCGTTACAAGCGCCGCATCGCCTATTGGCTCTAA
>xylefaM23s
ATGATGAAAGATTTTCCTGCCATGATCGCACTCTCAGATATTGCTGCTGCTGTCAGGAAATATCGCCTGGTGGGCATGCTCGGTTGGCAAGACGTGCGTCAGCGCTACCAGCGCTCCGTGCTCGGGCCGTTTTGGCTGACCATCAGTATGGCCGTGATGATTGCAACGATGGGACTCGTTTTCGGCCAGATACTCAATTTACCATTCAGCGATTTTCTACCGTTTCTCACCGCGGGCATCATTATCTGGGGCTTTATATCAACAACCATTAATGAAGGCTGCGGCGCATTCACCTCTGCAGAAGCAATCATCAAGCAGCTGCCAATCCCACTGTTCGTACACGTCATGCGTACCATCTGGCGCAATATCATTATTGTGCTGCACAACATCGTTATTCTGCCTGTGGTCTTTATCGTCGTTGGGAAGCACATTAGCTTCACTGCCCTGTTGAGCATCCTCGGCTTTTTAGTGCTGGTGTTAAATCTTGGATGGATTGGCTTAATCCTGAGCGTGATTTGCACACGGTATCGCGATTTGTCGCAAATCGTATCCAACTCAACCCAAGTCGCGTTCTATTTGACACCGATCATATGGATGCCAACGCACCTGCCCGCAGCAACAGCGAACTATTTGCTTAAGTGGAATCCGATTTATCACATTGTTGAAATTGTACGTGCACCGCTTTTAGGCAATGTGCCCAATGCTTTGAACTGGCAGATATCTATTTCACTTGCAGTCTTTGGATGGATATTGGCAACCTTTTTTTACAACCGTTACAAGCGCCGCATCGCCTATTGGCTCTAA
>xylefaMU34
ATGATGAAAGATTTTCCTGCCATGATCGCACTCTCAGATATTGCTGCTGCTGTCAGGAAATATCGCCTGGTGGGCATGCTCGGTTGGCAAGACGTGCGTCAGCGCTACCAGCGCTCCGTGCTCGGGCCGTTTTGGCTGACCATCAGTATGGCCGTGATGATTGCAACGATGGGACTCGTTTTCGGCCAGATACTCAATTTACCATTCAGCGATTTTCTACCGTTTCTCACCGCGGGCATCATTATCTGGGGCTTTATTTCAACAACCATTAATGAAGGCTGCGGCGCATTCACCTCGGCAGAAGCAATCATCAAGCAGCTGCCAATCCCACTGTTCGTACACGTCATGCGTACCATCTGGCGCAATATCATTATTGTGCTGCACAACATCGTTATTCTGCCTGTGGTCTTTATCGTCGTTGGGAAGCACATTAGCTTCACTGCCCTGTTGAGCATCCTCGGCTTTTTAGTACTGGTGTTAAATCTTGGATGGATTGGCTTAATCCTGAGCGTGATTTGCACACGGTATCGCGATTTGTCGCAAATCGTATCCAACTCAACCCAAGTCGCGTTCTATTTGACACCGATCATATGGATGCCAACGCACCTGCCCGCAGCAACAGCGAACTATTTGCTTAAGTGGAATCCGATTTATCACATTGTTGAAATTGTACGTGCACCGCTTTTAGGCAATGTGCCCAATGCTTTGAACTGGCAGATATCTATTTCACTTGCAGTCTTTGGATGGATATTGGCAACCTTTTTTTACAACCGTTACAAGCGCCGCATCGCCTATTGGCTCTAA
>xylefaGB54
ATGATGAAAGATTTTCCTGCCATGATCGCACTCTCAGATATTGCTGCTGCTGTCAGGAAATATCGCCTGGTGGGCATGCTCGGTTGGCAAGACGTGCGTCAGCGCTACCAGCGCTCCGTGCTCGGGCCGTTTTGGCTGACCATCAGTATGGCCGTGATGATTGCAACGATGGGACTCGTTTTCGGCCAGATACTCAATTTACCATTCAGCGATTTTCTACCGTTTCTCACCGCGGGCATCATTATCTGGGGCTTTATATCAACAACCATTAATGAAGGCTGCGGCGCATTCACCTCTGCAGAAGCAATCATCAAGCAGCTGCCAATCCCACTGTTCGTACACGTCATGCGTACCATCTGGCGCAATATCATTATTGTGCTGCACAACATCGTTATTCTGCCTGTGGTCTTTATCGTCGTTGGGAAGCACATTAGCTTCACTGCCCTGTTGAGCATCCTCGGCTTTTTAGTGCTGGTGTTAAATCTTGGATGGATTGGCTTAATCCTGAGCGTGATTTGCACACGGTATCGCGATTTGTCGCAAATCGTATCCAACTCAACCCAAGTCGCGTTCTATTTGACACCGATCATATGGATGCCAACGCACCTGCCCGCAGCAACAGCGAACTATTTGCTTAAGTGGAATCCGATTTATCACATTGTTGAAATTGTACGTGCACCGCTTTTAGGCAATGTGCCCAATGCTTTGAACTGGCAGATATCTATTTCACTTGCAGTCTTTGGATGGATATTGGCAACCTTTTTTTACAACCGTTACAAGCGCCGCATCGCCTATTGGCTCTAA
>xylefaEB92
ATGATGAAAGATTTTCCTGCCATGATCGCACTCTCAGATATTGCTGCTGCTGTCAGGAAATATCGCCTGGTGGGCATGCTCGGTTGGCAAGACGTGCGTCAGCGCTACCAGCGCTCCGTGCTCGGGCCGTTTTGGCTGACCATCAGTATGGCCGTGATGATTGCAACGATGGGACTCGTTTTCGGCCAGATACTCAATTTACCATTCAGCGATTTTCTACCGTTTCTCACCGCGGGCATCATTATCTGGGGCTTTATATCAACAACCATTAATGAAGGCTGCGGCGCATTCACCTCTGCAGAAGCAATCATCAAGCAGCTGCCAATCCCACTGTTCGTACACGTCATGCGTACCATCTGGCGCAATATCATTATTGTGCTGCACAACATCGTTATTCTGCCTGTGGTCTTTATCGTCGTTGGGAAGCACATTAGCTTCACTGCCCTGTTGAGCATCCTCGGCTTTTTAGTGCTGGTGTTAAATCTTGGATGGATTGGCTTAATCCTGAGCGTGATTTGCACACGGTATCGCGATTTGTCGCAAATCGTATCCAACTCAACCCAAGTCGCGTTCTATTTGACACCGATCATATGGATGCCAACGCACCTGCCCGCAGCAACAGCGAACTATTTGCTTAAGTGGAATCCGATTTATCACATTGTTGAAATTGTACGTGCACCGCTTTTAGGCAATGTGCCCAATGCTTTGAACTGGCAGATATCTATTTCACTTGCAGTCTTTGGATGGATATTGGCAACCTTTTTTTACAACCGTTACAAGCGCCGCATCGCCTATTGGCTCTAA
>xylefastag
ATGATGAAAGATTTTCCTGCCATGATCGCACTCTCAGATATTGCTGCTGCTGTCAGGAAATATCGCCTGGTGGGCATGCTCGGTTGGCAAGACGTGCGTCAGCGCTACCAGCGCTCCGTGCTCGGGCCGTTTTGGCTGACCATCAGTATGGCCGTGATGATTGCAACGATGGGACTCGTTTTCGGCCAGATACTCAATTTACCATTCAGCGATTTTCTACCGTTTCTCACCGCGGGCATCATTATCTGGGGCTTTATATCAACAACCATTAATGAAGGCTGCGGCGCATTCACCTCTGCAGAAGCAATCATCAAGCAGCTGCCAATCCCACTGTTCGTACACGTCATGCGTACCATCTGGCGCAATATCATTATTGTGCTGCACAACATCGTTATTCTGCCTGTGGTCTTTATCGTCGTTGGGAAGCACATTAGCTTCACTGCCCTGTTGAGCATCCTCGGCTTTTTAGTGCTGGTGTTAAATCTTGGATGGATTGGCTTAATCCTGAGCGTGATTTGCACACGGTATCGCGATTTGTCGCAAATCGTATCCAACTCAACCCAAGTCGCGTTCTATTTGACACCGATCATATGGATGCCAACGCACCTGCCCGCAGCAACAGCGAACTATTTGCTTAAGTGGAATCCGATTTATCACATTGTTGAAATTGTACGTGCACCGCTTTTAGGCAATGTGCCCAATGCTTTGAACTGGCAGATATCTATTTCACTTGCAGTCTTTGGATGGATATTGGCAACCTTTTTTTACAACCGTTACAAGCGCCGCATCGCCTATTGGCTCTAA
>xylefaMuMD
ATGATGAAAGATTTTCCTGCCATGATCGCACTCTCAGATATTGCTGCTGCTGTCAGGAAATATCGCCTGGTGGGCATGCTCGGTTGGCAAGACGTGCGTCAGCGCTACCAGCGCTCCGTGCTCGGGCCGTTTTGGCTGACCATCAGTATGGCCGTGATGATTGCAACGATGGGACTCGTTTTCGGCCAGATACTCAATTTACCATTCAGCGATTTTCTACCGTTTCTCACCGCGGGCATCATTATCTGGGGCTTTATTTCAACAACCATTAATGAAGGCTGCGGCGCATTCACCTCGGCAGAAGCAATCATCAAGCAGCTGCCAATCCCACTGTTCGTACACGTCATGCGTACCATCTGGCGCAATATCATTATTGTGCTGCACAACATCGTTATTCTGCCTGTGGTCTTTATCGTCGTTGGGAAGCACATTAGCTTCACTGCCCTGTTGAGCATCCTCGGCTTTTTAGTACTGGTGTTAAATCTTGGATGGATTGGCTTAATCCTGAGCGTGATTTGCACACGGTATCGCGATTTGTCGCAAATCGTATCCAACTCAACCCAAGTCGCGTTCTATTTGACACCGATCATATGGATGCCAACGCACCTGCCCGCAGCAACAGCGAACTATTTGCTTAAGTGGAATCCGATTTATCACATTGTTGAAATTGTACGTGCACCGCTTTTAGGCAATGTGCCCAATGCTTTGAACTGGCAGATATCTATTTCACTTGCAGTCTTTGGATGGATATTGGCAACCTTTTTTTACAACCGTTACAAGCGCCGCATCGCCTATTGGCTCTAA
>xylefaco33
ATGATGAAAGATTTTCCTGCCATGATCGCACTCTCAGATATTGCTGCTGCTGTCAGGAAATATCGCCTGGTGGGCATGCTCGGTTGGCAAGACGTGCGTCAGCGCTACCAGCGCTCCGTGCTCGGGCCGTTTTGGCTGACCATCAGTATGGCCGTGATGATTGCAACGATGGGACTCGTTTTCGGCCAGATACTCAATTTACCATTCAGCGATTTTCTACCGTTTCTCACCGCGGGCATCATTATCTGGGGCTTTATTTCAACAACCATTAATGAAGGCTGCGGCGCATTCACCTCGGCAGAAGCAATCATCAAGCAGCTGCCAATCCCACTGTTCGTACACGTCATGCGTACCATCTGGCGCAATATCATTATTGTGCTGCACAACATCGTTATTCTGCCTGTGGTCTTTATCGTCGTTGGGAAGCACATTAGCTTCACTGCCCTGTTGAGCATCCTCGGCTTTTTAGTACTGGTGTTAAATCTTGGATGGATTGGCTTAATCCTGAGCGTGATTTGCACACGGTATCGCGATTTGTCGCAAATCGTATCCAACTCAACCCAAGTCGCGTTCTATTTGACACCGATCATATGGATGCCAACGCACCTGCCCGCAGCAACAGCGAACTATTTGCTTAAGTGGAATCCGATTTATCACATTGTTGAAATTGTACGTGCACCGCTTTTAGGCAATGTGCCCAATGCTTTGAACTGGCAGATATCTATTTCACTTGCAGTCTTTGGATGGATATTGGCAACCTTTTTTTACAACCGTTACAAGCGCCGCATCGCCTATTGGCTCTAA
>xylefaTem1
ATGATGAAAGATTTTCCTGCCATGATCGCACTCTCAGATATTGCTGCTGCTGTCAGGAAATATCGCCTGGTGGGCATGCTCGGTTGGCAAGACGTGCGTCAGCGCTACCAGCGCTCCGTGCTCGGGCCGTTTTGGCTGACCATCAGTATGGCCGTGATGATTGCAACGATGGGACTCGTTTTCGGCCAGATACTCAATTTACCATTCAGCGATTTTCTACCGTTTCTCACCGCGGGCATCATTATCTGGGGCTTTATATCAACAACCATTAATGAAGGCTGCGGCGCATTCACCTCTGCAGAAGCAATCATCAAGCAGCTGCCAATCCCACTGTTCGTACACGTCATGCGTACCATCTGGCGCAATATCATTATTGTGCTGCACAACATCGTTATTCTGCCTGTGGTCTTTATCGTCGTTGGGAAGCACATTAGCTTCACTGCCCTGTTGAGCATCCTCGGCTTTTTAGTGCTGGTGTTAAATCTTGGATGGATTGGCTTAATCCTGAGCGTGATTTGCACACGGTATCGCGATTTGTCGCAAATCGTATCCAACTCAACCCAAGTCGCGTTCTATTTGACACCGATCATATGGATGCCAACGCACCTGCCCGCAGCAACAGCGAACTATTTGCTTAAGTGGAATCCGATTTATCACATTGTTGAAATTGTACGTGCACCGCTTTTAGGCAATGTGCCCAATGCTTTGAACTGGCAGATATCTATTTCACTTGCAGTCTTTGGATGGATATTGGCAACCTTTTTTTACAACCGTTACAAGCGCCGCATCGCCTATTGGCTCTAA
>long-mer10041
------------------------------------------------------------------------------------------------------------------------------------------------------------------------------------------------------------------------------------ACCGCGGGCATCATTATCTGGAGCTTTATTTCAACAGCCATTAATGAAGGCTGCGGCG--------------------------------------------------------------------------------------------------------------------------------------------------------------------------------------------------------------------------------------------------------------------------------------------------------------------------------------------------------------------------------------------------------------------------------------------------------------------------------------------------------------------------------------
>long-mer10042
-----------------------------------------------------------------------------------------------------------------------------------------------------------------------------------------------------------------------------------------------------------------------------------------------------------------------------------------ACTGTTCGTACACGTCATGCGCACCATCTGGCGCAATATCATTATTGTACTGCACAACATCGTTATTCTGCCTGTGGTCTTTATCGTTGCTGGGAAGCACATTAGCTTCACTGCGCTGTTGAGCATCCTCGG-------------------------------------------------------------------------------------------------------------------------------------------------------------------------------------------------------------------------------------------------------------------------------------------------------------------------------------------------------
>long-mer10043
------------------------------------------------------------------------------------------------------------------------------------------------------------------------------------------------------------------------------------------------------------------------------------------------------------------------------------------------------------------------------------------------------------------------------------------------------------------------------TTTTTAGTACTAGTGTTAAATCTTGGATGGATTACCTTAAT-------------------------------------------------------------------------------------------------------------------------------------------------------------------------------------------------------------------------------------------------------------------------------------------------------------
