# Supplementary material for: Identification of genetic relationships and subspecies signatures in Xylella fastidiosa
Source: BMC Genomics. 2019 Mar 25;20:239. doi: 10.1186/s12864-019-5565-9 (PMC6434890; doi:10.1186/s12864-019-5565-9)
Supplement: Supplementary file 8 — Analysis of (non-)synonymous SNPs in homologs to CDS harboring specific k-mers for selected enriched GOs. (ZIP 549 kb) [file 12864_2019_5565_MOESM8_ESM.zip › Additional-File8/Additional-File8B_Pauca/GO-0005886 0016021/NC_002488.2438/Xfp assembled to xylefa9a5c.fasta]

>xylefa9a5c
ATGATGAAAGATTTTCCTGCCATGATCGCACTCTCAGATATTGCTGCTGCTGTCAGGAAATATCGCCTGGTGGGCATGCTCGGTTGGCAAGACGTGCGTCAGCGCTACCAGCGCTCCGTGCTCGGGCCGTTTTGGCTGACCATCAGTATGGCCGTGATGATTGCAACGATGGGACTCGTTTTCGGCCAGATACTCAATTTACCATTCAGCGATTTTCTACCGTTTCTCACCGCGGGCATCATTATCTGGAGCTTTATTTCAACAGCCATTAATGAAGGCTGCGGCGCATTCACCTCGGCAGAAGCAATCATCAAGCAGCTGCCAATCCCACTGTTCGTACACGTCATGCGCACCATCTGGCGCAATATCATTATTGTACTGCACAACATCGTTATTCTGCCTGTGGTCTTTATCGTTGCTGGGAAGCACATTAGCTTCACTGCGCTGTTGAGCATCCTCGGCTTTTTAGTACTAGTGTTAAATCTTGGATGGATTACCTTAATTCTGAGCGTGATTTGCACACGGTATCGCGATTTGTCGCAAATCGTATCCAACTCAACCCAAGTCGCGTTCTATTTGACACCGATCATATGGATGCCAACGCACCTGCCCGCAGCAACAGCGAACTATTTGCTTAAGTGGAATCCGATTTATCACATTGTTGAAATTGTGCGTGCACCGCTTTTAGGCAATGTGCCCAATGCTTTGAACTGGCAGATATCTATTTCACTTGCAGTCTTTGGATGGATATTGGCAACCTTTTTTTACAACCGTTACAAGCTCCGCATCGCCTATTGGCTCTAA
>xylefa1199
ATGATGAAAGATTTTCCTGCCATGATCGCACTCTCAGATATTGCTGCTGCTGTCAGGAAATATCGCCTGGTGGGCATGCTCGGTTGGCAAGACGTGCGTCAGCGCTACCAGCGCTCCGTGCTCGGGCCGTTTTGGCTGACCATCAGTATGGCCGTGATGATTGCAACGATGGGACTCGTTTTCGGCCAGATACTCAATTTACCATTCAGCGATTTTCTACCGTTTCTCACCGCGGGCATCATTATCTGGAGCTTTATTTCAACAGCCATTAATGAAGGCTGCGGCGCATTCACCTCGGCAGAAGCAATCATCAAGCAGCTGCCAATCCCACTGTTCGTACACGTCATGCGCACCATCTGGCGCAATATCATTATTGTACTGCACAACATCGTTATTCTGCCTGTGGTCTTTATCGTTGCTGGGAAGCACATTAGCTTCACTGCGCTGTTGAGCATCCTCGGCTTTTTAGTACTAGTGTTAAATCTTGGATGGATTACCTTAATTCTGAGCGTGATTTGCACACGGTATCGCGATTTGTCGCAAATCGTATCCAACTCAACCCAAGTCGCGTTCTATTTGACACCGATCATATGGATGCCAACGCACCTGCCCGCAGCAACAGCGAACTATTTGCTTAAGTGGAATCCGATTTATCACATTGTTGAAATTGTGCGTGCACCGCTTTTAGGCAATGTGCCCAATGCTTTGAACTGGCAGATATCTATTTCACTTGCAGTCTTTGGATGGATATTGGCAACCTTTTTTTACAACCGTTACAAGCTCCGCATCGCCTATTGGCTCTAA
>xylefa8072
ATGATGAAAGATTTTCCTGCCATGATCGCACTCTCAGATATTGCTGCTGCTGTCAGGAAATATCGCCTGGTGGGCATGCTCGGTTGGCAAGACGTGCGTCAGCGCTACCAGCGCTCCGTGCTCGGGCCGTTTTGGCTGACCATCAGTATGGCCGTGATGATTGCAACGATGGGACTCGTTTTCGGCCAGATACTCAATTTACCATTCAGCGATTTTCTACCGTTTCTCACCGCGGGCATCATTATCTGGAGCTTTATTTCAACAGCCATTAATGAAGGCTGCGGCGCATTCACCTCGGCAGAAGCAATCATCAAGCAGCTGCCAATCCCACTGTTCGTACACGTCATGCGCACCATCTGGCGCAATATCATTATTGTACTGCACAACATCGTTATTCTGCCTGTGGTCTTTATCGTTGCTGGGAAGCACATTAGCTTCACTGCGCTGTTGAGCATCCTCGGCTTTTTAGTACTAGTGTTAAATCTTGGATGGATTACCTTAATCCTGAGCGTGATTTGCACACGGTATCGCGATTTGTCGCAAATCGTATCCAACTCAACCCAAGTCGCGTTCTATTTGACACCGATCATATGGATGCCAACGCACCTGCCCGCAGCAACAGCGAACTATTTGCTTAAGTGGAATCCGATTTATCACATTGTTGAAATTGTGCGTGCACCGCTTTTAGGCAATGTGCCCAATGCTTTGAACTGGCAGATATCTATTTCACTTGCAGTCTTTGGATGGATATTGGCAACCTTTTTTTACAACCGTTACAAGCGCCGCATCGCCTATTGGCTCTAA
>xylefa3124
ATGATGAAAGATTTTCCTGCCATGATCGCACTCTCAGATATTGCTGCTGCTGTCAGGAAATATCGCCTGGTGGGCATGCTCGGTTGGCAAGACGTGCGTCAGCGCTACCAGCGCTCCGTGCTCGGGCCGTTTTGGCTGACCATCAGTATGGCCGTGATGATTGCAACGATGGGACTCGTTTTCGGCCAGATACTCAATTTACCATTCAGCGATTTTCTACCGTTTCTCACCGCGGGCATCATTATCTGGAGCTTTATTTCAACAGCCATTAATGAAGGCTGCGGCGCATTCACCTCGGCAGAAGCAATCATCAAGCAGCTGCCAATCCCACTGTTCGTACACGTCATGCGCACCATCTGGCGCAATATCATTATTGTACTGCACAACATCGTTATTCTGCCTGTGGTCTTTATCGTTGCTGGGAAGCACATTAGCTTCACTGCGCTGTTGAGCATCCTCGGCTTTTTAGTACTAGTGTTAAATCTTGGATGGATTACCTTAATTCTGAGCGTGATTTGCACACGGTATCGCGATTTGTCGCAAATCGTATCCAACTCAACCCAAGTCGCGTTCTATTTGACACCGATCATATGGATGCCAACGCACCTGCCCGCAGCAACAGCGAACTATTTGCTTAAGTGGAATCCGATTTATCACATTGTTGAAATTGTGCGTGCACCGCTTTTAGGCAATGTGCCCAATGCTTTGAACTGGCAGATATCTATTTCACTTGCAGTCTTTGGATGGATATTGGCAACCTTTTTTTACAACCGTTACAAGCGCCGCATCGCCTATTGGCTCTAA
>xylefaco6c
ATGATGAAAGATTTTCCTGCCATGATCGCACTCTCAGATATTGCTGCTGCTGTCAGGAAATATCGCCTGGTGGGCATGCTCGGTTGGCAAGACGTGCGTCAGCGCTACCAGCGCTCCGTGCTCGGGCCGTTTTGGCTGACCATCAGTATGGCCGTGATGATTGCAACGATGGGACTCGTTTTCGGCCAGATACTCAATTTACCATTCAGCGATTTTCTACCGTTTCTCACCGCGGGCATCATTATCTGGAGCTTTATTTCAACAGCCATTAATGAAGGCTGCGGCGCATTCACCTCGGCAGAAGCAATCATCAAGCAGCTGCCAATCCCACTGTTCGTACACGTCATGCGCACCATCTGGCGCAATATCATTATTGTACTGCACAACATCGTTATTCTGCCTGTGGTCTTTATCGTTGCTGGGAAGCACATTAGCTTCACTGCGCTGTTGAGCATCCTCGGCTTTTTAGTACTAGTGTTAAATCTTGGATGGATTACCTTAATTCTGAGCGTGATTTGCACACGGTATCGCGATTTGTCGCAAATCGTATCCAACTCAACCCAAGTCGCGTTCTATTTGACACCGATCATATGGATGCCAACGCACCTGCCCGCAGCAACAGCGAACTATTTGCTTAAGTGGAATCCGATTTATCACATTGTTGAAATTGTGCGTGCACCGCTTTTAGGCAATGTGCCCAATGCTTTGAACTGGCAGATATCTATTTCACTTGCAGTCTTTGGATGGATATTGGCAACCTTTTTTTACAACCGTTACAAGCGCCGCATCGCCTATTGGCTCTAA
>xylefaco32
ATGATGAAAGATTTTCCTGCCATGATCGCACTCTCAGATATTGCTGCTGCTGTCAGGAAATATCGCCTGGTGGGCATGCTCGGTTGGCAAGACGTGCGTCAGCGCTACCAGCGCTCCGTGCTCGGGCCGTTTTGGCTGACCATCAGTATGGCCGTGATGATTGCAACGATGGGACTCGTTTTCGGCCAGATACTCAATTTACCATTCAGCGATTTTCTACCGTTTCTCACCGCGGGCATCATTATCTGGAGCTTTATTTCAACAGCCATTAATGAAGGCTGCGGCGCATTCACCTCGGCAGAAGCAATCATCAAGCAGCTGCCAATCCCACTGTTCGTACACGTCATGCGCACCATCTGGCGCAATATCATTATTGTACTGCACAACATCGTTATTCTGCCTGTGGTCTTTATCGTTGCTGGGAAGCACATTAGCTTCACTGCGCTGTTGAGCATCCTCGGCTTTTTAGTACTAGTGTTAAATCTTGGATGGATTACCTTAATTCTGAGCGTGATTTGCACACGGTATCGCGATTTGTCGCAAATCGTATCCAACTCAACCCAAGTCGCGTTCTATTTGACACCGATCATATGGATGCCAACGCACCTGCCCGCAGCAACAGCGAACTATTTGCTTAAGTGGAATCCGATTTATCACATTGTTGAAATTGTGCGTGCACCGCTTTTAGGCAATGTGCCCAATGCTTTGAACTGGCAGATATCTATTTCACTTGCAGTCTTTGGATGGATATTGGCAACCTTTTTTTACAACCGTTACAAGCGCCGCATCGCCTATTGGCTCTAA
>xylefacodi
ATGATGAAAGATTTTCCTGCCATGATCGCACTCTCAGATATTGCTGCTGCTGTCAGGAAATATCGCCTGGTGGGCATGCTCGGTTGGCAAGACGTGCGTCAGCGCTACCAGCGCTCCGTGCTCGGGCCGTTTTGGCTGACCATCAGTATGGCCGTGATGATTGCAACGATGGGACTCGTTTTCGGCCAGATACTCAATTTACCATTCAGCGATTTTCTACCGTTTCTCACCGCGGGCATCATTATCTGGAGCTTTATTTCAACAGCCATTAATGAAGGCTGCGGCGCATTCACCTCGGCAGAAGCAATCATCAAGCAGCTGCCAATCCCACTGTTCGTACACGTCATGCGCACCATCTGGCGCAATATCATTATTGTACTGCACAACATCGTTATTCTGCCTGTGGTCTTTATCGTTGCTGGGAAGCACATTAGCTTCACTGCGCTGTTGAGCATCCTCGGCTTTTTAGTACTAGTGTTAAATCTTGGATGGATTACCTTAATCCTGAGCGTGATTTGCACACGGTATCGCGATTTGTCGCAAATCGTATCCAACTCAACCCAAGTCGCGTTCTATTTGACACCGATCATATGGATGCCAACGCACCTGCCCGCAGCAACAGCGAACTATTTGCTTAAGTGGAATCCGATTTATCACATTGTTGAAATTGTGCGTGCACCGCTTTTAGGCAATGTGCCCAATGCTTTGAACTGGCAGATATCTATTTCACTTGCAGTCTTTGGATGGATATTGGCAACCTTTTTTTACAACCGTTACAAGCGCCGCATCGCCTATTGGCTCTAA
>xylefaCVC1
ATGATGAAAGATTTTCCTGCCATGATCGCACTCTCAGATATTGCTGCTGCTGTCAGGAAATATCGCCTGGTGGGCATGCTCGGTTGGCAAGACGTGCGTCAGCGCTACCAGCGCTCCGTGCTCGGGCCGTTTTGGCTGACCATCAGTATGGCCGTGATGATTGCAACGATGGGACTCGTTTTCGGCCAGATACTCAATTTACCATTCAGCGATTTTCTACCGTTTCTCACCGCGGGCATCATTATCTGGAGCTTTATTTCAACAGCCATTAATGAAGGCTGCGGCGCATTCACCTCGGCAGAAGCAATCATCAAGCAGCTGCCAATCCCACTGTTCGTACACGTCATGCGCACCATCTGGCGCAATATCATTATTGTACTGCACAACATCGTTATTCTGCCTGTGGTCTTTATCGTTGCTGGGAAGCACATTAGCTTCACTGCGCTGTTGAGCATCCTCGGCTTTTTAGTACTAGTGTTAAATCTTGGATGGATTACCTTAATTCTGAGCGTGATTTGCACACGGTATCGCGATTTGTCGCAAATCGTATCCAACTCAACCCAAGTCGCGTTCTATTTGACACCGATCATATGGATGCCAACGCACCTGCCCGCAGCAACAGCGAACTATTTGCTTAAGTGGAATCCGATTTATCACATTGTTGAAATTGTGCGTGCACCGCTTTTAGGCAATGTGCCCAATGCTTTGAACTGGCAGATATCTATTTCACTTGCAGTCTTTGGATGGATATTGGCAACCTTTTTTTACAACCGTTACAAGCTCCGCATCGCCTATTGGCTCTAA
>xylefaCVC6
ATGATGAAAGATTTTCCTGCCATGATCGCACTCTCAGATATTGCTGCTGCTGTCAGGAAATATCGCCTGGTGGGCATGCTCGGTTGGCAAGACGTGCGTCAGCGCTACCAGCGCTCCGTGCTCGGGCCGTTTTGGCTGACCATCAGTATGGCCGTGATGATTGCAACGATGGGACTCGTTTTCGGCCAGATACTCAATTTACCATTCAGCGATTTTCTACCGTTTCTCACCGCGGGCATCATTATCTGGAGCTTTATTTCAACAGCCATTAATGAAGGCTGCGGCGCATTCACCTCGGCAGAAGCAATCATCAAGCAGCTGCCAATCCCACTGTTCGTACACGTCATGCGCACCATCTGGCGCAATATCATTATTGTACTGCACAACATCGTTATTCTGCCTGTGGTCTTTATCGTTGCTGGGAAGCACATTAGCTTCACTGCGCTGTTGAGCATCCTCGGCTTTTTAGTACTAGTGTTAAATCTTGGATGGATTACCTTAATTCTGAGCGTGATTTGCACACGGTATCGCGATTTGTCGCAAATCGTATCCAACTCAACCCAAGTCGCGTTCTATTTGACACCGATCATATGGATGCCAACGCACCTGCCCGCAGCAACAGCGAACTATTTGCTTAAGTGGAATCCGATTTATCACATTGTTGAAATTGTGCGTGCACCGCTTTTAGGCAATGTGCCCAATGCTTTGAACTGGCAGATATCTATTTCACTTGCAGTCTTTGGATGGATATTGGCAACCTTTTTTTACAACCGTTACAAGCTCCGCATCGCCTATTGGCTCTAA
>xylefaHib4
ATGATGAAAGATTTTCCTGCCATGATCGCACTCTCAGATATTGCTGCTGCTGTCAGGAAATATCGCCTGGTGGGCATGCTCGGTTGGCAAGACGTGCGTCAGCGCTACCAGCGCTCCGTGCTCGGGCCGTTTTGGCTGACCATCAGTATGGCCGTGATGATTGCAACGATGGGACTCGTTTTCGGCCAGATACTCAATTTACCATTCAGCGATTTTCTACCGTTTCTCACCGCGGGCATCATTATCTGGAGCTTTATTTCAACAGCCATTAATGAAGGCTGCGGCGCATTCACCTCGGCAGAAGCAATCATCAAGCAGCTGCCAATCCCACTGTTCGTACACGTCATGCGCACCATCTGGCGCAATATCATTATTGTACTGCACAACATCGTTATTCTGCCTGTGGTCTTTATCGTTGCTGGGAAGCACATTAGCTTCACTGCGCTGTTGAGCATCCTCGGATTTTTAGTACTAGTGTTAAATCTTGGATGGATTACCTTAATCCTGAGCGTGATTTGCACACGGTATCGCGATTTGTCGCAAATCGTATCCAACTCAACCCAAGTCGCGTTCTATTTGACACCGATCATATGGATGCCAACGCACCTGCCCGCAGCAACAGCGAACTATTTGCTTAAGTGGAATCCGATTTATCACATTGTTGAAATTGTGCGTGCACCGCTTTTAGGCAATGTGCCCAATGCTTTGAACTGGCAGATATCTATTTCACTTGCAGTCTTTGGATGGATATTGGCAACCTTTTTTTACAACCGTTACAAGCGCCGCATCGCCTATTGGCTCTAA
>xylefaJa12
ATGATGAAAGATTTTCCTGCCATGATCGCACTCTCAGATATTGCTGCTGCTGTCAGGAAATATCGCCTGGTGGGCATGCTCGGTTGGCAAGACGTGCGTCAGCGCTACCAGCGCTCCGTGCTCGGGCCGTTTTGGCTGACCATCAGTATGGCCGTGATGATTGCAACGATGGGACTCGTTTTCGGCCAGATACTCAATTTACCATTCAGCGATTTTCTACCGTTTCTCACCGCGGGCATCATTATCTGGAGCTTTATTTCAACAGCCATTAATGAAGGCTGCGGCGCATTCACCTCGGCAGAAGCAATCATCAAGCAGCTGCCAATCCCACTGTTCGTACACGTCATGCGCACCATCTGGCGCAATATCATTATTGTACTGCACAACATCGTTATTCTGCCTGTGGTCTTTATCGTTGCTGGGAAGCACATTAGCTTCACTGCGCTGTTGAGCATCCTCGGCTTTTTAGTACTAGTGTTAAATCTTGGATGGATTACCTTAATTCTGAGCGTGATTTGCACACGGTATCGCGATTTGTCGCAAATCGTATCCAACTCAACCCAAGTCGCGTTCTATTTGACACCGATCATATGGATGCCAACGCACCTGCCCGCAGCAACAGCGAACTATTTGCTTAAGTGGAATCCGATTTATCACATTGTTGAAATTGTGCGTGCACCGCTTTTAGGCAATGTGCCCAATGCTTTGAACTGGCAGATATCTATTTCACTTGCAGTCTTTGGATGGATATTGGCAACCTTTTTTTACAACCGTTACAAGCTCCGCATCGCCTATTGGCTCTAA
>xylefaOLS9
ATGATGAAAGATTTTCCTGCCATGATCGCACTCTCAGATATTGCTGCTGCTGTCAGGAAATATCGCCTGGTGGGCATGCTCGGTTGGCAAGACGTGCGTCAGCGCTACCAGCGCTCCGTGCTCGGGCCGTTTTGGCTGACCATCAGTATGGCCGTGATGATTGCAACGATGGGACTCGTTTTCGGCCAGATACTCAATTTACCATTCAGCGATTTTCTACCGTTTCTCACCGCGGGCATCATTATCTGGAGCTTTATTTCAACAGCCATTAATGAAGGCTGCGGCGCATTCACCTCGGCAGAAGCAATCATCAAGCAGCTGCCAATCCCACTGTTCGTACACGTCATGCGCACCATCTGGCGCAATATCATTATTGTACTGCACAACATCGTTATTCTGCCTGTGGTCTTTATCGTTGCTGGGAAGCACATTAGCTTCACTGCGCTGTTGAGCATCCTCGGCTTTTTAGTACTAGTGTTAAATCTTGGATGGATTACCTTAATCCTGAGCGTGATTTGCACACGGTATCGCGATTTGTCGCAAATCGTATCCAACTCAACCCAAGTCGCGTTCTATTTGACACCGATCATATGGATGCCAACGCACCTGCCCGCAGCAACAGCGAACTATTTGCTTAAGTGGAATCCGATTTATCACATTGTTGAAATTGTGCGTGCACCGCTTTTAGGCAATGTGCCCAATGCTTTGAACTGGCAGATATCTATTTCACTTGCAGTCTTTGGATGGATATTGGCAACCTTTTTTTACAACCGTTACAAGCGCCGCATCGCCTATTGGCTCTAA
>xylefaPr8x
ATGATGAAAGATTTTCCTGCCATGATCGCACTCTCAGATATTGCTGCTGCTGTCAGGAAATATCGCCTGGTGGGCATGCTCGGTTGGCAAGACGTGCGTCAGCGCTACCAGCGCTCCGTGCTCGGGCCGTTTTGGCTGACCATCAGTATGGCCGTGATGATTGCAACGATGGGACTCGTTTTCGGCCAGATACTCAATTTACCATTCAGCGATTTTCTACCGTTTCTCACCGCGGGCATCATTATCTGGAGCTTTATTTCAACAGCCATTAATGAAGGCTGCGGCGCATTCACCTCGGCAGAAGCAATCATCAAGCAGCTGCCAATCCCACTGTTCGTACACGTCATGCGCACCATCTGGCGCAATATCATTATTGTACTGCACAACATCGTTATTCTGCCTGTGGTCTTTATCGTTGCTGGGAAGCACATTAGCTTCACTGCGCTGTTGAGCATCCTCGGCTTTTTAGTACTAGTGTTAAATCTTGGATGGATTACCTTAATTCTGAGCGTGATTTGCACACGGTATCGCGATTTGTCGCAAATCGTATCCAACTCAACCCAAGTCGCGTTCTATTTGACACCGATCATATGGATGCCAACGCACCTGCCCGCAGCAACAGCGAACTATTTGCTTAAGTGGAATCCGATTTATCACATTGTTGAAATTGTGCGTGCACCGCTTTTAGGCAATGTGCCCAATGCTTTGAACTGGCAGATATCTATTTCACTTGCAGTCTTTGGATGGATATTGGCAACCTTTTTTTACAACCGTTACAAGCGCCGCATCGCCTATTGGCTCTAA
>xylefasFb7
ATGATGAAAGATTTTCCTGCCATGATCGCACTCTCAGATATTGCTGCTGCTGTCAGGAAATATCGCCTGGTGGGCATGCTCGGTTGGCAAGACGTGCGTCAGCGCTACCAGCGCTCCGTGCTCGGGCCGTTTTGGCTGACCATCAGTATGGCCGTGATGATTGCAACGATGGGACTCGTTTTCGGCCAGATACTCAATTTACCATTCAGCGATTTTCTACCGTTTCTCACCGCGGGCATCATTATCTGGAGCTTTATTTCAACAGCCATTAATGAAGGCTGCGGCGCATTCACCTCGGCAGAAGCAATCATCAAGCAGCTGCCAATCCCACTGTTCGTACACGTCATGCGCACCATCTGGCGCAATATCATTATTGTACTGCACAACATCGTTATTCTGCCTGTGGTCTTTATCGTTGCTGGGAAGCACATTAGCTTCACTGCGCTGTTGAGCATCCTCGGCTTTTTAGTACTAGTGTTAAATCTTGGATGGATTACCTTAATTCTGAGCGTGATTTGCACACGGTATCGCGATTTGTCGCAAATCGTATCCAACTCAACCCAAGTCGCGTTCTATTTGACACCGATCATATGGATGCCAACGCACCTGCCCGCAGCAACAGCGAACTATTTGCTTAAGTGGAATCCGATTTATCACATTGTTGAAATTGTGCGTGCACCGCTTTTAGGCAATGTGCCCAATGCTTTGAACTGGCAGATATCTATTTCACTTGCAGTCTTTGGATGGATATTGGCAACCTTTTTTTACAACCGTTACAAGCGCCGCATCGCCTATTGGCTCTAA
>xylefaCOF7
ATGATGAAAGATTTTCCTGCCATGATCGCACTCTCAGATATTGCTGCTGCTGTCAGGAAATATCGCCTGGTGGGCATGCTCGGTTGGCAAGACGTGCGTCAGCGCTACCAGCGCTCCGTGCTCGGGCCGTTTTGGCTGACCATCAGTATGGCCGTGATGATTGCAACGATGGGACTCGTTTTCGGCCAGATACTCAATTTACCATTCAGCGATTTTCTACCGTTTCTCACCGCGGGCATCATTATCTGGAGCTTTATTTCAACAGCCATTAATGAAGGCTGCGGCGCATTCACCTCGGCAGAAGCAATCATCAAGCAGCTGCCAATCCCACTGTTCGTACACGTCATGCGCACCATCTGGCGCAATATCATTATTGTACTGCACAACATCGTTATTCTGCCTGTGGTCTTTATCGTTGCTGGGAAGCACATTAGCTTCACTGCGCTGTTGAGCATCCTCGGCTTTTTAGTACTAGTGTTAAATCTTGGATGGATTACCTTAATCCTGAGCGTGATTTGCACACGGTATCGCGATTTGTCGCAAATCGTATCCAACTCAACCCAAGTCGCGTTCTATTTGACACCGATCATATGGATGCCAACGCACCTGCCCGCAGCAACAGCGAACTATTTGCTTAAGTGGAATCCGATTTATCACATTGTTGAAATTGTGCGTGCACCGCTTTTAGGCAATGTGCCCAATGCTTTGAACTGGCAGATATCTATTTCACTTGCAGTCTTTGGATGGATATTGGCAACCTTTTTTTACAACCGTTACAAGCGCCGCATCGCCTATTGGCTCTAA
>xylefaCOF4
ATGATGAAAGATTTTCCTGCCATGATCGCACTCTCAGATATTGCTGCTGCTGTCAGGAAATATCGCCTGGTGGGCATGCTCGGTTGGCAAGACGTGCGTCAGCGCTACCAGCGCTCCGTGCTCGGGCCGTTTTGGCTGACCATCAGTATGGCCGTGATGATTGCAACGATGGGACTCGTTTTCGGCCAGATACTCAATTTACCATTCAGCGATTTTCTACCGTTTCTCACCGCGGGCATCATTATCTGGAGCTTTATTTCAACAGCCATTAATGAAGGCTGCGGCGCATTCACCTCGGCAGAAGCAATCATCAAGCAGCTGCCAATCCCACTGTTCGTACACGTCATGCGCACCATCTGGCGCAATATCATTATTGTACTGCACAACATCGTTATTCTGCCTGTGGTCTTTATCGTTGCTGGGAAGCACATTAGCTTCACTGCGCTGTTGAGCATCCTCGGCTTTTTAGTACTAGTGTTAAATCTTGGATGGATTACCTTAATTCTGAGCGTGATTTGCACACGGTATCGCGATTTGTCGCAAATCGTATCCAACTCAACCCAAGTCGCGTTCTATTTGACACCGATCATATGGATGCCAACGCACCTGCCCGCAGCAACAGCGAACTATTTGCTTAAGTGGAATCCGATTTATCACATTGTTGAAATTGTGCGTGCACCGCTTTTAGGCAATGTGCCCAATGCTTTGAACTGGCAGATATCTATTTCACTTGCAGTCTTTGGATGGATATTGGCAACCTTTTTTTACAACCGTTACAAGCGCCGCATCGCCTATTGGCTCTAA
>xylefaOLS8
ATGATGAAAGATTTTCCTGCCATGATCGCACTCTCAGATATTGCTGCTGCTGTCAGGAAATATCGCCTGGTGGGCATGCTCGGTTGGCAAGACGTGCGTCAGCGCTACCAGCGCTCCGTGCTCGGGCCGTTTTGGCTGACCATCAGTATGGCCGTGATGATTGCAACGATGGGACTCGTTTTCGGCCAGATACTCAATTTACCATTCAGCGATTTTCTACCGTTTCTCACCGCGGGCATCATTATCTGGAGCTTTATTTCAACAGCCATTAATGAAGGCTGCGGCGCATTCACCTCGGCAGAAGCAATCATCAAGCAGCTGCCAATCCCACTGTTCGTACACGTCATGCGCACCATCTGGCGCAATATCATTATTGTACTGCACAACATCGTTATTCTGCCTGTGGTCTTTATCGTTGCTGGGAAGCACATTAGCTTCACTGCGCTGTTGAGCATCCTCGGCTTTTTAGTACTAGTGTTAAATCTTGGATGGATTACCTTAATCCTGAGCGTGATTTGCACACGGTATCGCGATTTGTCGCAAATCGTATCCAACTCAACCCAAGTCGCGTTCTATTTGACACCGATCATATGGATGCCAACGCACCTGCCCGCAGCAACAGCGAACTATTTGCTTAAGTGGAATCCGATTTATCACATTGTTGAAATTGTGCGTGCACCGCTTTTAGGCAATGTGCCCAATGCTTTGAACTGGCAGATATCTATTTCACTTGCAGTCTTTGGATGGATATTGGCAACCTTTTTTTACAACCGTTACAAGCGCCGCATCGCCTATTGGCTCTAA
>xylefaU24D
ATGATGAAAGATTTTCCTGCCATGATCGCACTCTCAGATATTGCTGCTGCTGTCAGGAAATATCGCCTGGTGGGCATGCTCGGTTGGCAAGACGTGCGTCAGCGCTACCAGCGCTCCGTGCTCGGGCCGTTTTGGCTGACCATCAGTATGGCCGTGATGATTGCAACGATGGGACTCGTTTTCGGCCAGATACTCAATTTACCATTCAGCGATTTTCTACCGTTTCTCACCGCGGGCATCATTATCTGGAGCTTTATTTCAACAGCCATTAATGAAGGCTGCGGCGCATTCACCTCGGCAGAAGCAATCATCAAGCAGCTGCCAATCCCACTGTTCGTACACGTCATGCGCACCATCTGGCGCAATATCATTATTGTACTGCACAACATCGTTATTCTGCCTGTGGTCTTTATCGTTGCTGGGAAGCACATTAGCTTCACTGCGCTGTTGAGCATCCTCGGCTTTTTAGTACTAGTGTTAAATCTTGGATGGATTACCTTAATTCTGAGCGTGATTTGCACACGGTATCGCGATTTGTCGCAAATCGTATCCAACTCAACCCAAGTCGCGTTCTATTTGACACCGATCATATGGATGCCAACGCACCTGCCCGCAGCAACAGCGAACTATTTGCTTAAGTGGAATCCGATTTATCACATTGTTGAAATTGTGCGTGCACCGCTTTTAGGCAATGTGCCCAATGCTTTGAACTGGCAGATATCTATTTCACTTGCAGTCTTTGGATGGATATTGGCAACCTTTTTTTACAACCGTTACAAGCTCCGCATCGCCTATTGGCTCTAA
>long-mer10041
------------------------------------------------------------------------------------------------------------------------------------------------------------------------------------------------------------------------------------ACCGCGGGCATCATTATCTGGAGCTTTATTTCAACAGCCATTAATGAAGGCTGCGGCG--------------------------------------------------------------------------------------------------------------------------------------------------------------------------------------------------------------------------------------------------------------------------------------------------------------------------------------------------------------------------------------------------------------------------------------------------------------------------------------------------------------------------------------
>long-mer10042
-----------------------------------------------------------------------------------------------------------------------------------------------------------------------------------------------------------------------------------------------------------------------------------------------------------------------------------------ACTGTTCGTACACGTCATGCGCACCATCTGGCGCAATATCATTATTGTACTGCACAACATCGTTATTCTGCCTGTGGTCTTTATCGTTGCTGGGAAGCACATTAGCTTCACTGCGCTGTTGAGCATCCTCGG-------------------------------------------------------------------------------------------------------------------------------------------------------------------------------------------------------------------------------------------------------------------------------------------------------------------------------------------------------
>long-mer10043
------------------------------------------------------------------------------------------------------------------------------------------------------------------------------------------------------------------------------------------------------------------------------------------------------------------------------------------------------------------------------------------------------------------------------------------------------------------------------TTTTTAGTACTAGTGTTAAATCTTGGATGGATTACCTTAAT-------------------------------------------------------------------------------------------------------------------------------------------------------------------------------------------------------------------------------------------------------------------------------------------------------------
