# Supplementary material for: Identification of genetic relationships and subspecies signatures in Xylella fastidiosa
Source: BMC Genomics. 2019 Mar 25;20:239. doi: 10.1186/s12864-019-5565-9 (PMC6434890; doi:10.1186/s12864-019-5565-9)
Supplement: Supplementary file 8 — Analysis of (non-)synonymous SNPs in homologs to CDS harboring specific k-mers for selected enriched GOs. (ZIP 549 kb) [file 12864_2019_5565_MOESM8_ESM.zip › Additional-File8/Additional-File8B_Pauca/GO-0005886 0016021/NC_002488.2489/Clade III assembled to xylefa9a5c.fasta]

>xylefa9a5c
ATGTTGACTCGTATTGTCTTGTTTGCCATCACCAATCTTGCAGTGTTGATTTTAGCTAGCATCGTGATGTCGTTGCTGGGTGTCAATCCGACACAAATGAGTGGGCTGTTGGTTATGGCCTTAATTTTTGGCTTCGCTGGTTCGTTTATCTCGCTATTGATGTCTAAAGCCATCGCTAAGCGTACGACTGGTGCCTATGTGATTGATCAACCCCGGAATCTAAGTGAGCGCTGGTTACTAGACACGGTAAGTCGGCAAGCCGAGATTGTTGGCATCGGCAGGCCTGAGATAGCTATCTATGAGGGAGTTGAGATCAATGCTTTTGCAACTGGTGCTGATCGCAACAATGCACTGGTGGCAGTGTCTACCGGTTTATTACAGAACATGAGTCAGGATGAGGTCGAGGCAGTGTTGGGGCATGAGATCGCGCATGTTGCTAACGGTGACATGGTGACTATGGCGTTGCTGCAGGGCGTGCTTAATACATTTGTGATCGTACTAGCGCGGGTCGTCGGAGGGTTTATTGACAGTCTGCTTTCCGGAAATCGTGGCGGTGCTCGTGGTGTTGCTTACTACGCGATTGTATTGGTATTGGAATTATTGTTTGGCCTTTTTGCAACGATGATTACCATGTGGTTTTCGCGTCGTCGTGAGTTTCGTGCTGATGAGGGCGGCGCATACTTGGCCGGTCGTAATAAAATGATTGCTGCATTAGAGCGGCTTGGGATTAACCATGGTCAAAGTACGTTACCGACGCAAGTGCAAGCTTTTGGTATTTATGGCGGTATCGGTGAAGGGCTGCGTAAGCTTTTTTTGAGTCATCCGCCTTTGAGTGAGCGTATTGCTGCGCTTCGTGTGGCTAGACAATAA
>xylefa4627
ATGTTGACTCGTATTGTCTTGTTTGCCATCACCAATCTTGCAGTGTTGATTTTAGCTAGCATCGTGATGTCGTTGCTGGGTGTCAATCCGACACAAATGAGTGGGCTGTTGGTTATGGCCTTAATTTTTGGCTTCGCTGGTTCGTTTATCTCGCTATTGATGTCTAAAGCCATCGCTAAGCGTACGACTGGTGCCTATGTGATTGATCAACCCCGGAATCTAAGTGAGCGCTGGTTACTAGACACGGTAAGTCGGCAAGCCGAGATTGTTGGCATCGGCAGGCCTGAGATAGCTATCTATGAGGGAGTTGAGATCAATGCTTTTGCAACTGGTGCTGATCGCAACAATGCACTGGTGGCAGTGTCTACCGGTTTATTACAGAACATGAGTCAGGATGAGGTCGAGGCAGTGTTGGGGCATGAGATCGCGCATGTTGCTAACGGTGACATGGTGACTATGGCGTTGCTGCAGGGTGTGCTTAATACATTTGTGATCGTACTAGCGCGGGTCGTCGGAGGGTTTATTGACAGTCTGCTTTCCGGAAATCGTGGCGGTGCTCGTGGTGTTGCTTACTACGCGATTGTATTGGTATTGGAATTATTGTTTGGCCTTTTTGCAACGATGATTACCATGTGGTTTTCGCGTCGTCGTGAGTTTCGTGCTGATGAGGGCGGCGCATACTTGGCCGGTCGTAATAAAATGATTGCTGCATTAGAGCGGCTTGGGATTAACCATGGTCAAAGTACGTTACCGACGCAAGTGCAAGCTTTTGGTATTTATGGCGGTATCGGTGAAGGGCTGCGTAAGCTTTTTTTGAGTCATCCGCCTTTGAGTGAGCGTATTGCTGCGCTTCGTGTGGCTAGACAATAA
>xylefa7969
ATGTTGACTCGTATTGTCTTATTTGCCATCACCAATATTGCAGTATTGATTTTAGCTAGCATCGTGATGTCGTTGCTGGGTGTCAATCCGACACAAATGAGTGGGCTGTTGGTTATGGCTTTAATTTTGGGTTTTGGTGGTTCGCTTATCTCGCTATTGATGTCTAAAGCCATCGCTAAGCATACGACTGGTGCCTATGTGATTGAGCAACCCAGGAATCCAAGTCAGCGCTGGTTACTAGACACTGTAAGGCGGCAAGCCGAGATTGTTGGCATCGGCATGCCTGAGGTAGCTATCTATGAGGGACCTGAGATCAATGCTTTTGCAACTGGTGCTGATCGCAACAATGCGCTGGTGGCAGTATCTACCGGTTTGTTGCAGAACATGAGTCAGGATGAGGCCGAGGCAGTGTTGGGGCATGAGATCGCACATGTTGCCAACGGTGACATGGTGACTATGGCGTTGCTGCAGGGTGTGCTTAATACATTTGTGATCGTACTAGCGCGGGTCGTTGGAGGGTTTATTGACAGTCTGCTTTCCGGAAATCGTGGTGGTGGTCGTGGTGTTGCTTACTACGGGATTGTATTGGTATTGGAATTATTGTTTGGTCTTTTTGCGACGATAATTACCATGTGGTTTTCGCGTCGTCGTGAGTTTCGTGCTGATGAGGGCGGTGCATACTTGGCCGGCCGCAATAAAATGATTGCTGCATTAGAGCGGCTTGGGATTAACCATGGCCAAAGTACGTTACCGACGCAGGTGCAAGCTTTTGGTATTTATGGTGGTATCGGTGAAGGGCTGCGTAAGCTTTTCTTGAGTCATCCGCCTTTGAGTGAGCGTATTGCTGCGCTTCGTATGGCTAGAGAGTAA
>xylefa8071
ATGTTGACTCGTATTGTCTTATTTGCCATCACCAATATTGCAGTATTGATTTTAGCTAGCATCGTGATGTCGTTGCTGGGTGTCAATCCGACACAAATGAGTGGGCTGTTGGTTATGGCTTTAATTTTGGGTTTTGGTGGTTCGCTTATCTCGCTATTGATGTCTAAAGCCATCGCTAAGCATACGACTGGTGCCTATGTGATTGAGCAACCCAGGAATCCAAGTCAGCGCTGGTTACTAGACACTGTAAGGCGGCAAGCCGAGATTGTTGGCATCGGCATGCCTGAGGTAGCTATCTATGAGGGACCTGAGATCAATGCTTTTGCAACTGGTGCTGATCGCAACAATGCGCTGGTGGCAGTATCTACCGGTTTGTTGCAGAACATGAGTCAGGATGAGGCCGAGGCAGTGTTGGGGCATGAGATCGCACATGTTGCCAACGGTGACATGGTGACTATGGCGTTGCTGCAGGGTGTGCTTAATACATTTGTGATCGTACTAGCGCGGGTCGTTGGAGGGTTTATTGACAGTCTGCTTTCCGGAAATCGTGGTGGTGGTCGTGGTGTTGCTTACTACGGGATTGTATTGGTATTGGAATTATTGTTTGGTCTTTTTGCGACGATAATTACCATGTGGTTTTCGCGTCGTCGTGAGTTTCGTGCTGATGAGGGCGGTGCATACTTGGCCGGCCGCAATAAAATGATTGCTGCATTAGAGCGGCTTGGGATTAACCATGGCCAAAGTACGTTACCGACGCAGGTGCAAGCTTTTGGTATTTATGGTGGTATCGGTGAAGGGCTGCGTAAGCTTTTCTTGAGTCATCCGCCTTTGAGTGAGCGTATTGCTGCGCTTCGTATGGCTAGAGAGTAA
>xylefa8073
ATGTTGACTCGTATTGTCTTATTTGCCATCACCAATATTGCAGTATTGATTTTAGCTAGCATCGTGATGTCGTTGCTGGGTGTCAATCCGACACAAATGAGTGGGCTGTTGGTTATGGCTTTAATTTTGGGTTTTGGTGGTTCGCTTATCTCGCTATTGATGTCTAAAGCCATCGCTAAGCATACGACTGGTGCCTATGTGATTGAGCAACCCAGGAATCCAAGTCAGCGCTGGTTACTAGACACTGTAAGGCGGCAAGCCGAGATTGTTGGCATCGGTATGCCTGAGGTAGCTATCTATGAGGGACCTGAGATCAATGCTTTTGCAACTGGTGCTGATCGCAACAATGCGCTGGTGGCAGTATCTACCGGTTTGTTGCAGAACATGAGTCAGGATGAGGCCGAGGCAGTGTTGGGGCATGAGATCGCACATGTTGCCAACGGTGACATGGTGACTATGGCGTTGCTGCAGGGTGTGCTTAATACATTTGTGATCGTACTAGCGCGGGTCGTTGGAGGGTTTATTGACAGTCTGCTTTCCGGAAATCGTGGTGGTGGTCGTGGTGTTGCTTACTACGGGATTGTATTGGTATTGGAATTATTGTTTGGTCTTTTTGCGACGATAATTACCATGTGGTTTTCGCGTCGTCGTGAGTTTCGTGCTGATGAGGGCGGTGCATACTTGGCCGGCCGCAATAAAATGATTGCTGCATTAGAGCGGCTTGGGATTAACCATGGTCAAAGTACGTTACCGACGCAGGTGCAAGCTTTTGGTATTTATGGTGGTATCGGTGAAGGGCTGCGTAAGCTTTTCTTGAGTCATCCGCCTTTGAGTGAGCGTATTGCTGCGCTTCGTATGGCTAGAGAGTAA
>xylefa3579
ATGTTGACTCGTATTGTCTTATTTGCCATCACCAATATTGCAGTATTGATTTTAGCTAGCATCGTGATGTCGTTGCTGGGTGTCAATCCGACACAAATGAGTGGGCTGTTGGTTATGGCTTTAATTTTGGGTTTTGGTGGTTCGCTTATCTCGCTATTGATGTCTAAAGCCATCGCTAAGCATACGACTGGTGCCTATGTGATTGAGCAACCCAGGAATCCAAGTCAGCGCTGGTTACTAGACACTGTAAGGCGGCAAGCCGAGATTGTTGGCATCGGCATGCCTGAGGTAGCTATCTATGAGGGACCTGAGATCAATGCTTTTGCAACTGGTGCTGATCGCAACAATGCGCTGGTGGCAGTATCTACCGGTTTGTTGCAGAACATGAGTCAGGATGAGGCCGAGGCAGTGTTGGGGCATGAGATCGCACATGTTGCCAACGGTGACATGGTGACTATGGCGTTGCTGCAGGGTGTGCTTAATACATTTGTGATCGTACTAGCGCGGGTCGTTGGAGGGTTTATTGACAGTCTGCTTTCCGGAAATCGTGGTGGTGGTCGTGGTGTTGCTTACTACGGGATTGTATTGGTATTGGAATTATTGTTTGGTCTTTTTGCGACGATAATTACCATGTGGTTTTCGCGTCGTCGTGAGTTTCGTGCTGATGAGGGCGGTGCATACTTGGCCGGCCGCAATAAAATGATTGCTGCATTAGAGCGGCTTGGGATTAACCATGGCCAAAGTACGTTACCGACGCAGGTGCAAGCTTTTGGTATTTATGGTGGTATCGGTGAAGGGCTGCGTAAGCTTTTCTTGAGTCATCCGCCTTTGAGTGAGCGTATTGCTGCGCTTCGTATGGCTAGAGAGTAA
>xylefaAnn1
ATGTTGACTCGTATTGTCTTATTTGCCATCACTAATCTTGCAGTATTGATTTTAGCTAGCATCGTGATGTCGTTGCTGGGTGTCAATCCGACACAAATGAGTGGGCTGTTGGTTATGGCTTTAATTTTTGGTTTTGGTGGTTCGCTTATCTCGCTATTGATGTCTAAAGCCATCGCTAAGCATACGACTGGTGCCTATGTGATTGAGCAACCCAGGAATCCAAGTCAGCGCTGGTTACTAGACACTGTAAGGCGGCAAGCCGAGATTGTTGGCATCGGCATGCCTGAGGTAGCTATCTATGAGGGACCTGAGATCAATGCTTTTGCAACTGGTGCTGATCGCAACAATGCGCTGGTGGCAGTATCTACCGGTTTGTTGCAGAACATGAGTCAGGATGAGGCCGAGGCAGTGTTGGGGCATGAGATCGCACATGTTGCCAACGGTGACATGGTGACTATGGCGTTGCTGCAGGGTGTGCTTAATACATTTGTCATCGTACTAGCGCGGGTCGTTGGAGGGTTTATTGACAGTCTGCTTTCCGGAAATCGTGGTGGTGGTCGTGGTGTTGCTTACTACGGGATTGTATTGGTATTGGAATTATTGTTTGGTCTTTTTGCAACGATAATTACCATGTGGTTTTCGCGTCGTCGTGAGTTTCGTGCTGATGAGGGCGGTGCATACTTGGCCGGCCGCAATAAAATGATTGCTGCATTAGAGCGGCTTGGGATTAACCATGGTCAAAGTACGTTACCGACGCAGGTGCAAGCTTTTGGTATTTATGGCGGTATCGGTGAAGGTCTGCGTAAGCTTTTCTTGAGTCATCCGCCTTTGAGTGAGCGTATTGCTGCGCTTCGTATGGCTAGAGAGTAA
>xylefaco33
ATGTTGACTCGTATTGTCTTGTTTGCCATCACCAATCTTGCAGTGTTGATTTTAGCTAGCATCGTGATGTCGTTGCTGGGTGTCAATCCGACACAAATGAGTGGGCTGTTGGTTATGGCCTTAATTTTTGGCTTCGCTGGTTCGTTTATCTCGCTATTGATGTCTAAAGCCATCGCTAAGCGTACGACTGGTGCCTATGTGATTGATCAACCCCGGAATCTAAGTGAGCGCTGGTTACTAGACACGGTAAGTCGGCAAGCCGAGATTGTTGGCATCGGCAGGCCTGAGATAGCTATCTATGAGGGAGTTGAGATCAATGCTTTTGCAACTGGTGCTGATCGCAACAATGCACTGGTGGCAGTGTCTACCGGTTTATTACAGAACATGAGTCAGGATGAGGTCGAGGCAGTGTTGGGGCATGAGATCGCGCATGTTGCTAACGGTGACATGGTGACTATGGCGTTGCTGCAGGGTGTGCTTAATACATTTGTGATCGTACTAGCGCGGGTCGTCGGAGGGTTTATTGACAGTCTGCTTTCCGGAAATCGTGGCGGTGCTCGTGGTGTTGCTTACTACGCGATTGTATTGGTATTGGAATTATTGTTTGGCCTTTTTGCAACGATGATTACCATGTGGTTTTCGCGTCGTCGTGAGTTTCGTGCTGATGAGGGCGGCGCATACTTGGCCGGTCGTAATAAAATGATTGCTGCATTAGAGCGGCTTGGGATTAACCATGGTCAAAGTACGTTACCGACGCAAGTGCAAGCTTTTGGTATTTATGGCGGTATCGGTGAAGGGCTGCGTAAGCTTTTTTTGAGTCATCCGCCTTTGAGTGAGCGTATTGCTGCGCTTCGTGTGGCTAGACAATAA
>xylefaEB92
ATGTTGACTCGTATTGTCTTATTTGCCATCACCAATATTGCAGTATTGATTTTAGCTAGCATCGTGATGTCGTTGCTGGGTGTCAATCCGACACAAATGAGTGGGCTGTTGGTTATGGCTTTAATTTTGGGTTTTGGTGGTTCGCTTATCTCGCTATTGATGTCTAAAGCCATCGCTAAGCATACGACTGGTGCCTATGTGATTGAGCAACCCAGGAATCCAAGTCAGCGCTGGTTACTAGACACTGTAAGGCGGCAAGCCGAGATTGTTGGCATCGGCATGCCTGAGGTAGCTATCTATGAGGGACCTGAGATCAATGCTTTTGCAACTGGTGCTGATCGCAACAATGCGCTGGTGGCAGTATCTACCGGTTTGTTGCAGAACATGAGTCAGGATGAGGCCGAGGCAGTGTTGGGGCATGAGATCGCACATGTTGCCAACGGTGACATGGTGACTATGGCGTTGCTGCAGGGTGTGCTTAATACATTTGTGATCGTACTAGCGCGGGTCGTTGGAGGGTTTATTGACAGTCTGCTTTCCGGAAATCGTGGTGGTGGTCGTGGTGTTGCTTACTACGGGATTGTATTGGTATTGGAATTATTGTTTGGTCTTTTTGCGACGATAATTACCATGTGGTTTTCGCGTCGTCGTGAGTTTCGTGCTGATGAGGGCGGTGCATACTTGGCCGGCCGCAATAAAATGATTGCTGCATTAGAGCGGCTTGGGATTAACCATGGCCAAAGTACGTTACCGACGCAGGTGCAAGCTTTTGGTATTTATGGTGGTATCGGTGAAGGGCTGCGTAAGCTTTTCTTGAGTCATCCGCCTTTGAGTGAGCGTATTGCTGCGCTTCGTATGGCTAGAGAGTAA
>xylefaGB54
ATGTTGACTCGTATTGTCTTATTTGCCATCACCAATATTGCAGTATTGATTTTAGCTAGCATCGTGATGTCGTTGCTGGGTGTCAATCCGACACAAATGAGTGGGCTGTTGGTTATGGCTTTAATTTTGGGTTTTGGTGGTTCGCTTATCTCGCTATTGATGTCTAAAGCCATCGCTAAGCATACGACTGGTGCCTATGTGATTGAGCAACCCAGGAATCCAAGTCAGCGCTGGTTACTAGACACTGTAAGGCGGCAAGCCGAGATTGTTGGCATCGGCATGCCTGAGGTAGCTATCTATGAGGGACCTGAGATCAATGCTTTTGCAACTGGTGCTGATCGCAACAATGCGCTGGTGGCAGTATCTACCGGTTTGTTGCAGAACATGAGTCAGGATGAGGCCGAGGCAGTGTTGGGGCATGAGATCGCACATGTTGCCAACGGTGACATGGTGACTATGGCGTTGCTGCAGGGTGTGCTTAATACATTTGTGATCGTACTAGCGCGGGTCGTTGGAGGGTTTATTGACAGTCTGCTTTCCGGAAATCGTGGTGGTGGTCGTGGTGTTGCTTACTACGGGATTGTATTGGTATTGGAATTATTGTTTGGTCTTTTTGCGACGATAATTACCATGTGGTTTTCGCGTCGTCGTGAGTTTCGTGCTGATGAGGGCGGTGCATACTTGGCCGGCCGCAATAAAATGATTGCTGCATTAGAGCGGCTTGGGATTAACCATGGCCAAAGTACGTTACCGACGCAGGTGCAAGCTTTTGGTATTTATGGTGGTATCGGTGAAGGGCTGCGTAAGCTTTTCTTGAGTCATCCGCCTTTGAGTGAGCGTATTGCTGCGCTTCGTATGGCTAGAGAGTAA
>xylefa8082
ATGTTGACTCGTATTGTCTTATTTGCCATCACCAATATTGCAGTATTGATTTTAGCTAGCATCGTGATGTCGTTGCTGGGTGTCAATCCGACACAAATGAGTGGGCTGTTGGTTATGGCTTTAATTTTGGGTTTTGGTGGTTCGCTTATCTCGCTATTGATGTCTAAAGCCATCGCTAAGCATACGACTGGTGCCTATGTGATTGAGCAACCCAGGAATCCAAGTCAGCGCTGGTTACTAGACACTGTAAGGCGGCAAGCCGAGATTGTTGGCATCGGCATGCCTGAGGTAGCTATCTATGAGGGACCTGAGATCAATGCTTTTGCAACTGGTGCTGATCGCAACAATGCGCTGGTGGCAGTATCTACCGGTTTGTTGCAGAACATGAGTCAGGATGAGGCCGAGGCAGTGTTGGGGCATGAGATCGCACATGTTGCCAACGGTGACATGGTGACTATGGCGTTGCTGCAGGGTGTGCTTAATACATTTGTGATCGTACTAGCGCGGGTCGTTGGAGGGTTTATTGACAGTCTGCTTTCCGGAAATCGTGGTGGTGGTCGTGGTGTTGCTTACTACGGGATTGTATTGGTATTGGAATTATTGTTTGGTCTTTTTGCGACGATAATTACCATGTGGTTTTCGCGTCGTCGTGAGTTTCGTGCTGATGAGGGCGGTGCATACTTGGCCGGCCGCAATAAAATGATTGCTGCATTAGAGCGGCTTGGGATTAACCATGGCCAAAGTACGTTACCGACGCAGGTGCAAGCTTTTGGTATTTATGGTGGTATCGGTGAAGGGCTGCGTAAGCTTTTCTTGAGTCATCCGCCTTTGAGTGAGCGTATTGCTGCGCTTCGTATGGCTAGAGAGTAA
>xylefa7970
ATGTTGACTCGTATTGTCTTATTTGCCATCACCAATATTGCAGTATTGATTTTAGCTAGCATCGTGATGTCGTTGCTGGGTGTCAATCCGACACAAATGAGTGGGCTGTTGGTTATGGCTTTAATTTTGGGTTTTGGTGGTTCGCTTATCTCGCTATTGATGTCTAAAGCCATCGCTAAGCATACGACTGGTGCCTATGTGATTGAGCAACCCAGGAATCCAAGTCAGCGCTGGTTACTAGACACTGTAAGGCGGCAAGCCGAGATTGTTGGCATCGGCATGCCTGAGGTAGCTATCTATGAGGGACCTGAGATCAATGCTTTTGCAACTGGTGCTGATCGCAACAATGCGCTGGTGGCAGTATCTACCGGTTTGTTGCAGAACATGAGTCAGGATGAGGCCGAGGCAGTGTTGGGGCATGAGATCGCACATGTTGCCAACGGTGACATGGTGACTATGGCGTTGCTGCAGGGTGTGCTTAATACATTTGTGATCGTACTAGCGCGGGTCGTTGGAGGGTTTATTGACAGTCTGCTTTCCGGAAATCGTGGTGGTGGTCGTGGTGTTGCTTACTACGGGATTGTATTGGTATTGGAATTATTGTTTGGTCTTTTTGCGACGATAATTACCATGTGGTTTTCGCGTCGTCGTGAGTTTCGTGCTGATGAGGGCGGTGCATACTTGGCCGGCCGCAATAAAATGATTGCTGCATTAGAGCGGCTTGGGATTAACCATGGCCAAAGTACGTTACCGACGCAGGTGCAAGCTTTTGGTATTTATGGTGGTATCGGTGAAGGGCTGCGTAAGCTTTTCTTGAGTCATCCGCCTTTGAGTGAGCGTATTGCTGCGCTTCGTATGGCTAGAGAGTAA
>xylefa4626
ATGTTGACTCGTATTGTCTTATTTGCCATCACCAATATTGCAGTATTGATTTTAGCTAGCATCGTGATGTCGTTGCTGGGTGTCAATCCGACACAAATGAGTGGGCTGTTGGTTATGGCTTTAATTTTGGGTTTTGGTGGTTCGCTTATCTCGCTATTGATGTCTAAAGCCATCGCTAAGCATACGACTGGTGCCTATGTGATTGAGCAACCCAGGAATCCAAGTCAGCGCTGGTTACTAGACACTGTAAGGCGGCAAGCCGAGATTGTTGGCATCGGCATGCCTGAGGTAGCTATCTATGAGGGACCTGAGATCAATGCTTTTGCAACTGGTGCTGATCGCAACAATGCGCTGGTGGCAGTATCTACCGGTTTGTTGCAGAACATGAGTCAGGATGAGGCCGAGGCAGTGTTGGGGCATGAGATCGCACATGTTGCCAACGGTGACATGGTGACTATGGCGTTGCTGCAGGGTGTGCTTAATACATTTGTGATCGTACTAGCGCGGGTCGTTGGAGGGTTTATTGACAGTCTGCTTTCCGGAAATCGTGGTGGTGGTCGTGGTGTTGCTTACTACGGGATTGTATTGGTATTGGAATTATTGTTTGGTCTTTTTGCGACGATAATTACCATGTGGTTTTCGCGTCGTCGTGAGTTTCGTGCTGATGAGGGCGGTGCATACTTGGCCGGCCGCAATAAAATGATTGCTGCATTAGAGCGGCTTGGGATTAACCATGGCCAAAGTACGTTACCGACGCAGGTGCAAGCTTTTGGTATTTATGGTGGTATCGGTGAAGGGCTGCGTAAGCTTTTCTTGAGTCATCCGCCTTTGAGTGAGCGTATTGCTGCGCTTCGTATGGCTAGAGAGTAA
>xylefaMuMD
ATGTTGACTCGTATTGTCTTATTTGCCATCACCAATCTTGCAGTATTGATTTTAGCTAGCATCGTGATGTCGTTGCTGGGTGTCAATCCGACACAAATGAGTGGGCTGTTGGTTATGGCTTTAATTTTGGGCTTCGGTGGTTCGCTTATCTCGCTATTGATGTCTAAAGCCATCGCTAAGCATACGACTGGTGCCTATGTGATTGAGCAACCCCGGAATCCAAGTCAGCGCTGGTTACTAGACACTGTAAGGCGGCAAGCCGAGATTGTTGGCATCGGCATGCCTGAGGTAGCTATCTATGAGGGACCTGAGATCAATGCTTTTGCAACTGGTGCTGATCGCAACAATGCGCTGGTGGCAGTATCTACCGGCTTGTTGCAGAACATGAGTCAGGATGAGGCCGAGGCAGTGTTGGGGCATGAGATCGCACATGTTGCCAACGGTGACATGGTGACTATGGCGTTGCTGCAGGGTGTGCTTAATACATTTGTGATCGTACTAGCGCGGGTCGTTGGAGGGTTTATTGACAGTCTGCTTTCCGGAAATCGTGGTAGTGGTCGTGGTGTTGCTTACTACGGGATTGTATTGGTATTGGAATTATTGTTTGGTCTTTTTGCAACGATAATTACCATGTGGTTTTCGCGTCGTCGTGAGTTTCGTGCTGATGAGGGCGGTGCATACTTGGCCGGCCGCAATAAAATGATTTCTGCATTAGAGCGGCTTGGGATTAACCATGGTCAAAGTACGTTACCGACGCAGGTGCAAGCTTTTGGTATTTATGGTGGTATCGGTGAAGGGCTGCGTAAGCTTTTCTTGAGTCATCCGCCTTTGAGTGAGCGTATTGCTGCGCTTCGTATGGCTAGAGAGTAA
>xylefaMU34
ATGTTGACTCGTATTGTCTTATTTGCCATCACCAATCTTGCAGTATTGATTTTAGCTAGCATCGTGATGTCGTTGCTGGGTGTCAATCCGACACAAATGAGTGGGCTGTTGGTTATGGCTTTAATTTTGGGCTTCGGTGGTTCGCTTATCTCGCTATTGATGTCTAAAGCCATCGCTAAGCATACGACTGGTGCCTATGTGATTGAGCAACCCCGGAATCCAAGTCAGCGCTGGTTACTAGACACTGTAAGGCGGCAAGCCGAGATTGTTGGCATCGGCATGCCTGAGGTAGCTATCTATGAGGGACCTGAGATCAATGCTTTTGCAACTGGTGCTGATCGCAACAATGCGCTGGTGGCAGTATCTACCGGCTTGTTGCAGAACATGAGTCAGGATGAGGCCGAGGCAGTGTTGGGGCATGAGATCGCACATGTTGCCAACGGTGACATGGTGACTATGGCGTTGCTGCAGGGTGTGCTTAATACATTTGTGATCGTACTAGCGCGGGTCGTTGGAGGGTTTATTGACAGTCTGCTTTCCGGAAATCGTGGTAGTGGTCGTGGTGTTGCTTACTACGGGATTGTATTGGTATTGGAATTATTGTTTGGTCTTTTTGCAACGATAATTACCATGTGGTTTTCGCGTCGTCGTGAGTTTCGTGCTGATGAGGGCGGTGCATACTTGGCCGGCCGCAATAAAATGATTTCTGCATTAGAGCGGCTTGGGATTAACCATGGTCAAAGTACGTTACCGACGCAGGTGCAAGCTTTTGGTATTTATGGTGGTATCGGTGAAGGGCTGCGTAAGCTTTTCTTGAGTCATCCGCCTTTGAGTGAGCGTATTGCTGCGCTTCGTATGGCTAGAGAGTAA
>xylefastag
ATGTTGACTCGTATTGTCTTATTTGCCATCACCAATATTGCAGTATTGATTTTAGCTAGCATCGTGATGTCGTTGCTGGGTGTCAATCCGACACAAATGAGTGGGCTGTTGGTTATGGCTTTAATTTTGGGTTTTGGTGGTTCGCTTATCTCGCTATTGATGTCTAAAGCCATCGCTAAGCATACGACTGGTGCCTATGTGATTGAGCAACCCAGGAATCCAAGTCAGCGCTGGTTACTAGACACTGTAAGGCGGCAAGCCGAGATTGTTGGCATCGGCATGCCTGAGGTAGCTATCTATGAGGGACCTGAGATCAATGCTTTTGCAACTGGTGCTGATCGCAACAATGCGCTGGTGGCAGTATCTACCGGTTTGTTGCAGAACATGAGTCAGGATGAGGCCGAGGCAGTGTTGGGGCATGAGATCGCACATGTTGCCAACGGTGACATGGTGACTATGGCGTTGCTGCAGGGTGTGCTTAATACATTTGTGATCGTACTAGCGCGGGTCGTTGGAGGGTTTATTGACAGTCTGCTTTCCGGAAATCGTGGTGGTGGTCGTGGTGTTGCTTACTACGGGATTGTATTGGTATTGGAATTATTGTTTGGTCTTTTTGCGACGATAATTACCATGTGGTTTTCGCGTCGTCGTGAGTTTCGTGCTGATGAGGGCGGTGCATACTTGGCCGGCCGCAATAAAATGATTGCTGCATTAGAGCGGCTTGGGATTAACCATGGCCAAAGTACGTTACCGACGCAGGTGCAAGCTTTTGGTATTTATGGTGGTATCGGTGAAGGGCTGCGTAAGCTTTTCTTGAGTCATCCGCCTTTGAGTGAGCGTATTGCTGCGCTTCGTATGGCTAGAGAGTAA
>xylefaM23s
ATGTTGACTCGTATTGTCTTATTTGCCATCACCAATATTGCAGTATTGATTTTAGCTAGCATCGTGATGTCGTTGCTGGGTGTCAATCCGACACAAATGAGTGGGCTGTTGGTTATGGCTTTAATTTTGGGTTTTGGTGGTTCGCTTATCTCGCTATTGATGTCTAAAGCCATCGCTAAGCATACGACTGGTGCCTATGTGATTGAGCAACCCAGGAATCCAAGTCAGCGCTGGTTACTAGACACTGTAAGGCGGCAAGCCGAGATTGTTGGCATCGGCATGCCTGAGGTAGCTATCTATGAGGGACCTGAGATCAATGCTTTTGCAACTGGTGCTGATCGCAACAATGCGCTGGTGGCAGTATCTACCGGTTTGTTGCAGAACATGAGTCAGGATGAGGCCGAGGCAGTGTTGGGGCATGAGATCGCACATGTTGCCAACGGTGACATGGTGACTATGGCGTTGCTGCAGGGTGTGCTTAATACATTTGTGATCGTACTAGCGCGGGTCGTTGGAGGGTTTATTGACAGTCTGCTTTCCGGAAATCGTGGTGGTGGTCGTGGTGTTGCTTACTACGGGATTGTATTGGTATTGGAATTATTGTTTGGTCTTTTTGCGACGATAATTACCATGTGGTTTTCGCGTCGTCGTGAGTTTCGTGCTGATGAGGGCGGTGCATACTTGGCCGGCCGCAATAAAATGATTGCTGCATTAGAGCGGCTTGGGATTAACCATGGCCAAAGTACGTTACCGACGCAGGTGCAAGCTTTTGGTATTTATGGTGGTATCGGTGAAGGGCTGCGTAAGCTTTTCTTGAGTCATCCGCCTTTGAGTGAGCGTATTGCTGCGCTTCGTATGGCTAGAGAGTAA
>xylefaD026
ATGTTGACTCGTATTGTCTTATTTGCCATCACCAATATTGCAGTATTGATTTTAGCTAGCATCGTGATGTCGTTGCTGGGTGTCAATCCGACACAAATGAGTGGGCTGTTGGTTATGGCTTTAATTTTGGGTTTTGGTGGTTCGCTTATCTCGCTATTGATGTCTAAAGCCATCGCTAAGCATACGACTGGTGCCTATGTGATTGAGCAACCCAGGAATCCAAGTCAGCGCTGGTTACTAGACACTGTAAGGCGGCAAGCCGAGATTGTTGGCATCGGCATGCCTGAGGTAGCTATCTATGAGGGACCTGAGATCAATGCTTTTGCAACTGGTGCTGATCGCAACAATGCGCTGGTGGCAGTATCTACCGGTTTGTTGCAGAACATGAGTCAGGATGAGGCCGAGGCAGTGTTGGGGCATGAGATCGCACATGTTGCCAACGGTGACATGGTGACTATGGCGTTGCTGCAGGGTGTGCTTAATACATTTGTGATCGTACTAGCGCGGGTCGTTGGAGGGTTTATTGACAGTCTGCTTTCCGGAAATCGTGGTGGTGGTCGTGGTGTTGCTTACTACGGGATTGTATTGGTATTGGAATTATTGTTTGGTCTTTTTGCGACGATAATTACCATGTGGTTTTCGCGTCGTCGTGAGTTTCGTGCTGATGAGGGCGGTGCATACTTGGCCGGCCGCAATAAAATGATTGCTGCATTAGAGCGGCTTGGGATTAACCATGGCCAAAGTACGTTACCGACGCAGGTGCAAGCTTTTGGTATTTATGGTGGTATCGGTGAAGGGCTGCGTAAGCTTTTCTTGAGTCATCCGCCTTTGAGTGAGCGTATTGCTGCGCTTCGTATGGCTAGAGAGTAA
>xylefaTem1
ATGTTGACTCGTATTGTCTTATTTGCCATCACCAATATTGCAGTATTGATTTTAGCTAGCATCGTGATGTCGTTGCTGGGTGTCAATCCGACACAAATGAGTGGGCTGTTGGTTATGGCTTTAATTTTGGGTTTTGGTGGTTCGCTTATCTCGCTATTGATGTCTAAAGCCATCGCTAAGCATACGACTGGTGCCTATGTGATTGAGCAACCCAGGAATCCAAGTCAGCGCTGGTTACTAGACACTGTAAGGCGGCAAGCCGAGATTGTTGGCATCGGCATGCCTGAGGTAGCTATCTATGAGGGACCTGAGATCAATGCTTTTGCAACTGGTGCTGATCGCAACAATGCGCTGGTGGCAGTATCTACCGGTTTGTTGCAGAACATGAGTCAGGATGAGGCCGAGGCAGTGTTGGGGCATGAGATCGCACATGTTGCCAACGGTGACATGGTGACTATGGCGTTGCTGCAGGGTGTGCTTAATACATTTGTGATCGTACTAGCGCGGGTCGTTGGAGGGTTTATTGACAGTCTGCTTTCCGGAAATCGTGGTGGTGGTCGTGGTGTTGCTTACTACGGGATTGTATTGGTATTGGAATTATTGTTTGGTCTTTTTGCGACGATAATTACCATGTGGTTTTCGCGTCGTCGTGAGTTTCGTGCTGATGAGGGCGGTGCATACTTGGCCGGCCGCAATAAAATGATTGCTGCATTAGAGCGGCTTGGGATTAACCATGGCCAAAGTACGTTACCGACGCAGGTGCAAGCTTTTGGTATTTATGGTGGTATCGGTGAAGGGCTGCGTAAGCTTTTCTTGAGTCATCCGCCTTTGAGTGAGCGTATTGCTGCGCTTCGTATGGCTAGAGAGTAA
>long-mer10394_(reversed)
--------------------------------------------------------------------------------------------------------------------------------------------------------------------------------------------------------------------------------------------------------------------------------------------------------------------------------------------------------------------------------------------------------------------------------------------------------------------GACTATGGCGTTGCTGCAGGGCGTGCTTAATACATTTGTGATC---------------------------------------------------------------------------------------------------------------------------------------------------------------------------------------------------------------------------------------------------------------------------------------------------------------------------------------------------------------------------------------
