# Supplementary material for: Identification of genetic relationships and subspecies signatures in Xylella fastidiosa
Source: BMC Genomics. 2019 Mar 25;20:239. doi: 10.1186/s12864-019-5565-9 (PMC6434890; doi:10.1186/s12864-019-5565-9)
Supplement: Supplementary file 8 — Analysis of (non-)synonymous SNPs in homologs to CDS harboring specific k-mers for selected enriched GOs. (ZIP 549 kb) [file 12864_2019_5565_MOESM8_ESM.zip › Additional-File8/Additional-File8B_Pauca/GO-0005886 0016021/NC_002488.2489/Xfp assembled to xylefa9a5c.fasta]

>xylefa9a5c
ATGTTGACTCGTATTGTCTTGTTTGCCATCACCAATCTTGCAGTGTTGATTTTAGCTAGCATCGTGATGTCGTTGCTGGGTGTCAATCCGACACAAATGAGTGGGCTGTTGGTTATGGCCTTAATTTTTGGCTTCGCTGGTTCGTTTATCTCGCTATTGATGTCTAAAGCCATCGCTAAGCGTACGACTGGTGCCTATGTGATTGATCAACCCCGGAATCTAAGTGAGCGCTGGTTACTAGACACGGTAAGTCGGCAAGCCGAGATTGTTGGCATCGGCAGGCCTGAGATAGCTATCTATGAGGGAGTTGAGATCAATGCTTTTGCAACTGGTGCTGATCGCAACAATGCACTGGTGGCAGTGTCTACCGGTTTATTACAGAACATGAGTCAGGATGAGGTCGAGGCAGTGTTGGGGCATGAGATCGCGCATGTTGCTAACGGTGACATGGTGACTATGGCGTTGCTGCAGGGCGTGCTTAATACATTTGTGATCGTACTAGCGCGGGTCGTCGGAGGGTTTATTGACAGTCTGCTTTCCGGAAATCGTGGCGGTGCTCGTGGTGTTGCTTACTACGCGATTGTATTGGTATTGGAATTATTGTTTGGCCTTTTTGCAACGATGATTACCATGTGGTTTTCGCGTCGTCGTGAGTTTCGTGCTGATGAGGGCGGCGCATACTTGGCCGGTCGTAATAAAATGATTGCTGCATTAGAGCGGCTTGGGATTAACCATGGTCAAAGTACGTTACCGACGCAAGTGCAAGCTTTTGGTATTTATGGCGGTATCGGTGAAGGGCTGCGTAAGCTTTTTTTGAGTCATCCGCCTTTGAGTGAGCGTATTGCTGCGCTTCGTGTGGCTAGACAATAA
>xylefa1199
ATGTTGACTCGTATTGTCTTGTTTGCCATCACCAATCTTGCAGTGTTGATTTTAGCTAGCATCGTGATGTCGTTGCTGGGTGTCAATCCGACACAAATGAGTGGGCTGTTGGTTATGGCCTTAATTTTTGGCTTCGCTGGTTCGTTTATCTCGCTATTGATGTCTAAAGCCATCGCTAAGCGTACGACTGGTGCCTATGTGATTGATCAACCCCGGAATCTAAGTGAGCGCTGGTTACTAGACACGGTAAGTCGGCAAGCCGAGATTGTTGGCATCGGCAGGCCTGAGATAGCTATCTATGAGGGAGTTGAGATCAATGCTTTTGCAACTGGTGCTGATCGCAACAATGCACTGGTGGCAGTGTCTACCGGTTTATTACAGAACATGAGTCAGGATGAGGTCGAGGCAGTGTTGGGGCATGAGATCGCGCATGTTGCTAACGGTGACATGGTGACTATGGCGTTGCTGCAGGGCGTGCTTAATACATTTGTGATCGTACTAGCGCGGGTCGTCGGAGGGTTTATTGACAGTCTGCTTTCCGGAAATCGTGGCGGTGCTCGTGGTGTTGCTTACTACGCGATTGTATTGGTATTGGAATTATTGTTTGGCCTTTTTGCAACGATGATTACCATGTGGTTTTCGCGTCGTCGTGAGTTTCGTGCTGATGAGGGCGGCGCATACTTGGCCGGTCGTAATAAAATGATTGCTGCATTAGAGCGGCTTGGGATTAACCATGGTCAAAGTACGTTACCGACGCAAGTGCAAGCTTTTGGTATTTATGGCGGTATCGGTGAAGGGCTGCGTAAGCTTTTTTTGAGTCATCCGCCTTTGAGTGAGCGTATTGCTGCGCTTCGTGTGGCTAGACAATAA
>xylefa8072
ATGTTGACTCGTATTGTCTTGTTTGCCATCACCAATCTTGCAGTGTTGATTTTAGCTAGCATCGTGATGTCGTTGCTGGGTGTCAATCCGACACAAATGAGTGGGCTGTTGGTTATGGCCTTAATTTTTGGCTTCGCTGGTTCGTTTATCTCGCTATTGATGTCTAAAGCCATCGCTAAGCGTACGACTGGTGCCTATGTGATTGATCAACCCCGGAATCTAAGTGAGCGCTGGTTACTAGACACGGTAAGTCGGCAAGCCGAGATTGTTGGCATCGGCAGGCCTGAGATAGCTATCTATGAGGGAGTTGAGATCAATGCTTTTGCAACTGGTGCTGATCGCAACAATGCACTGGTGGCAGTGTCTACCGGTTTATTACAGAACATGAGTCAGGATGAGGTCGAGGCAGTGTTGGGGCATGAGATCGCGCATGTTGCTAACGGTGACATGGTGACTATGGCGTTGCTGCAGGGCGTGCTTAATACATTTGTGATCGTACTAGCGCGGGTCGTCGGAGGGTTTATTGACAGTCTGCTTTCCGGAAATCGTGGCGGTGCTCGTGGTGTTGCTTACTACGCGATTGTATTGGTATTGGAATTATTGTTTGGCCTTTTTGCAACGATGATTACCATGTGGTTTTCGCGTCGTCGTGAGTTTCGTGCTGATGAGGGCGGCGCATACTTGGCCGGTCGTAATAAAATGATTGCTGCATTAGAGCGGCTTGGGATTAACCATGGTCAAAGTACGTTACCGACGCAAGTGCAAGCTTTTGGTATTTATGGCGGTATCGGTGAAGGGCTGCGTAAGCTTTTTTTGAGTCATCCGCCTTTGAGTGAGCGTATTGCTGCGCTTCGTGTGGCTAGACAATAA
>xylefaco6c
ATGTTGACTCGTATTGTCTTGTTTGCCATCACCAATCTTGCAGTGTTGATTTTAGCTAGCATCGTGATGTCGTTGCTGGGTGTCAATCCGACACAAATGAGTGGGCTGTTGGTTATGGCCTTAATTTTTGGCTTCGCTGGTTCGTTTATCTCGCTATTGATGTCTAAAGCCATCGCTAAGCGTACGACTGGTGCCTATGTGATTGATCAACCCCGGAATCTAAGTGAGCGCTGGTTACTAGACACGGTAAGTCGGCAAGCCGAGATTGTTGGCATCGGCAGGCCTGAGATAGCTATCTATGAGGGAGTTGAGATCAATGCTTTTGCAACTGGTGCTGATCGCAACAATGCACTGGTGGCAGTGTCTACCGGTTTATTACAGAACATGAGTCAGGATGAGGTCGAGGCAGTGTTGGGGCATGAGATCGCGCATGTTGCTAACGGTGACATGGTGACTATGGCGTTGCTGCAGGGCGTGCTTAATACATTTGTGATCGTACTAGCGCGGGTCGTCGGAGGGTTTATTGACAGTCTGCTTTCCGGAAATCGTGGCGGTGCTCGTGGTGTTGCTTACTACGCGATTGTATTGGTATTGGAATTATTGTTTGGCCTTTTTGCAACGATGATTACCATGTGGTTTTCGCGTCGTCGTGAGTTTCGTGCTGATGAGGGCGGCGCATACTTGGCCGGTCGTAATAAAATGATTGCTGCATTAGAGCGGCTTGGGATTAACCATGGTCAAAGTACGTTACCGACGCAAGTGCAAGCTTTTGGTATTTATGGCGGTATCGGTGAAGGGCTGCGTAAGCTTTTTTTGAGTCATCCGCCTTTGAGTGAGCGTATTGCTGCGCTTCGTGTGGCTAGACAATAA
>xylefa3124
ATGTTGACTCGTATTGTCTTGTTTGCCATCACCAATCTTGCAGTGTTGATTTTAGCTAGCATCGTGATGTCGTTGCTGGGTGTCAATCCGACACAAATGAGTGGGCTGTTGGTTATGGCCTTAATTTTTGGCTTCGCTGGTTCGTTTATCTCGCTATTGATGTCTAAAGCCATCGCTAAGCGTACGACTGGTGCCTATGTGATTGATCAACCCCGGAATCTAAGTGAGCGCTGGTTACTAGACACGGTAAGTCGGCAAGCCGAGATTGTTGGCATCGGCAGGCCTGAGATAGCTATCTATGAGGGAGTTGAGATCAATGCTTTTGCAACTGGTGCTGATCGCAACAATGCACTGGTGGCAGTGTCTACCGGTTTATTACAGAACATGAGTCAGGATGAGGTCGAGGCAGTGTTGGGGCATGAGATCGCGCATGTTGCTAACGGTGACATGGTGACTATGGCGTTGCTGCAGGGCGTGCTTAATACATTTGTGATCGTACTAGCGCGGGTCGTCGGAGGGTTTATTGACAGTCTGCTTTCCGGAAATCGTGGCGGTGCTCGTGGTGTTGCTTACTACGCGATTGTATTGGTATTGGAATTATTGTTTGGCCTTTTTGCAACGATGATTACCATGTGGTTTTCGCGTCGTCGTGAGTTTCGTGCTGATGAGGGCGGCGCATACTTGGCCGGTCGTAATAAAATGATTGCTGCATTAGAGCGGCTTGGGATTAACCATGGTCAAAGTACGTTACCGACGCAAGTGCAAGCTTTTGGTATTTATGGCGGTATCGGTGAAGGGCTGCGTAAGCTTTTTTTGAGTCATCCGCCTTTGAGTGAGCGTATTGCTGCGCTTCGTGTGGCTAGACAATAA
>xylefaCOF4
ATGTTGACTCGTATTGTCTTGTTTGCCATCACCAATCTTGCAGTGTTGATTTTAGCTAGCATCGTGATGTCGTTGCTGGGTGTCAATCCGACACAAATGAGTGGGCTGTTGGTTATGGCCTTAATTTTTGGCTTCGCTGGTTCGTTTATCTCGCTATTGATGTCTAAAGCCATCGCTAAGCGTACGACTGGTGCCTATGTGATTGATCAACCCCGGAATCTAAGTGAGCGCTGGTTACTAGACACGGTAAGTCGGCAAGCCGAGATTGTTGGCATCGGCAGGCCTGAGATAGCTATCTATGAGGGAGTTGAGATCAATGCTTTTGCAACTGGTGCTGATCGCAACAATGCACTGGTGGCAGTGTCTACCGGTTTATTACAGAACATGAGTCAGGATGAGGTCGAGGCAGTGTTGGGGCATGAGATCGCGCATGTTGCTAACGGTGACATGGTGACTATGGCGTTGCTGCAGGGCGTGCTTAATACATTTGTGATCGTACTAGCGCGGGTCGTCGGAGGGTTTATTGACAGTCTGCTTTCCGGAAATCGTGGCGGTGCTCGTGGTGTTGCTTACTACGCGATTGTATTGGTATTGGAATTATTGTTTGGCCTTTTTGCAACGATGATTACCATGTGGTTTTCGCGTCGTCGTGAGTTTCGTGCTGATGAGGGCGGCGCATACTTGGCCGGTCGTAATAAAATGATTGCTGCATTAGAGCGGCTTGGGATTAACCATGGTCAAAGTACGTTACCGACGCAAGTGCAAGCTTTTGGTATTTATGGCGGTATCGGTGAAGGGCTGCGTAAGCTTTTTTTGAGTCATCCGCCTTTGAGTGAGCGTATTGCTGCGCTTCGTGTGGCTAGACAATAA
>xylefacodi
ATGTTGACTCGTATTGTCTTGTTTGCCATCACCAATCTTGCAGTGTTGATTTTAGCTAGCATCGTGATGTCGTTGCTGGGTGTCAATCCGACACAAATGAGTGGGCTGTTGGTTATGGCCTTAATTTTTGGCTTCGCTGGTTCGTTTATCTCGCTATTGATGTCTAAAGCCATCGCTAAGCGTACGACTGGTGCCTATGTGATTGATCAACCCCGGAATCTAAGTGAGCGCTGGTTACTAGACACGGTAAGTCGGCAAGCCGAGATTGTTGGCATCGGCAGGCCTGAGATAGCTATCTATGAGGGAGTTGAGATCAATGCTTTTGCAACTGGTGCTGATCGCAACAATGCACTGGTGGCAGTGTCTACCGGTTTATTACAGAACATGAGTCAGGATGAGGTCGAGGCAGTGTTGGGGCATGAGATCGCGCATGTTGCTAACGGTGACATGGTGACTATGGCGTTGCTGCAGGGCGTGCTTAATACATTTGTGATCGTACTAGCGCGGGTCGTCGGAGGGTTTATTGACAGTCTGCTTTCCGGAAATCGTGGCGGTGCTCGTGGTGTTGCTTACTACGCGATTGTATTGGTATTGGAATTATTGTTTGGCCTTTTTGCAACGATGATTACCATGTGGTTTTCGCGTCGTCGTGAGTTTCGTGCTGATGAGGGCGGCGCATACTTGGCCGGTCGTAATAAAATGATTGCTGCATTAGAGCGGCTTGGGATTAACCATGGTCAAAGTACGTTACCGACGCAAGTGCAAGCTTTTGGTATTTATGGCGGTATCGGTGAAGGGCTGCGTAAGCTTTTTTTGAGTCATCCGCCTTTGAGTGAGCGTATTGCTGCGCTTCGTGTGGCTAGACAATAA
>xylefaCVC1
ATGTTGACTCGTATTGTCTTGTTTGCCATCACCAATCTTGCAGTGTTGATTTTAGCTAGCATCGTGATGTCGTTGCTGGGTGTCAATCCGACACAAATGAGTGGGCTGTTGGTTATGGCCTTAATTTTTGGCTTCGCTGGTTCGTTTATCTCGCTATTGATGTCTAAAGCCATCGCTAAGCGTACGACTGGTGCCTATGTGATTGATCAACCCCGGAATCTAAGTGAGCGCTGGTTACTAGACACGGTAAGTCGGCAAGCCGAGATTGTTGGCATCGGCAGGCCTGAGATAGCTATCTATGAGGGAGTTGAGATCAATGCTTTTGCAACTGGTGCTGATCGCAACAATGCACTGGTGGCAGTGTCTACCGGTTTATTACAGAACATGAGTCAGGATGAGGTCGAGGCAGTGTTGGGGCATGAGATCGCGCATGTTGCTAACGGTGACATGGTGACTATGGCGTTGCTGCAGGGCGTGCTTAATACATTTGTGATCGTACTAGCGCGGGTCGTCGGAGGGTTTATTGACAGTCTGCTTTCCGGAAATCGTGGCGGTGCTCGTGGTGTTGCTTACTACGCGATTGTATTGGTATTGGAATTATTGTTTGGCCTTTTTGCAACGATGATTACCATGTGGTTTTCGCGTCGTCGTGAGTTTCGTGCTGATGAGGGCGGCGCATACTTGGCCGGTCGTAATAAAATGATTGCTGCATTAGAGCGGCTTGGGATTAACCATGGTCAAAGTACGTTACCGACGCAAGTGCAAGCTTTTGGTATTTATGGCGGTATCGGTGAAGGGCTGCGTAAGCTTTTTTTGAGTCATCCGCCTTTGAGTGAGCGTATTGCTGCGCTTCGTGTGGCTAGACAATAA
>xylefaCVC6
ATGTTGACTCGTATTGTCTTGTTTGCCATCACCAATCTTGCAGTGTTGATTTTAGCTAGCATCGTGATGTCGTTGCTGGGTGTCAATCCGACACAAATGAGTGGGCTGTTGGTTATGGCCTTAATTTTTGGCTTCGCTGGTTCGTTTATCTCGCTATTGATGTCTAAAGCCATCGCTAAGCGTACGACTGGTGCCTATGTGATTGATCAACCCCGGAATCTAAGTGAGCGCTGGTTACTAGACACGGTAAGTCGGCAAGCCGAGATTGTTGGCATCGGCAGGCCTGAGATAGCTATCTATGAGGGAGTTGAGATCAATGCTTTTGCAACTGGTGCTGATCGCAACAATGCACTGGTGGCAGTGTCTACCGGTTTATTACAGAACATGAGTCAGGATGAGGTCGAGGCAGTGTTGGGGCATGAGATCGCGCATGTTGCTAACGGTGACATGGTGACTATGGCGTTGCTGCAGGGCGTGCTTAATACATTTGTGATCGTACTAGCGCGGGTCGTCGGAGGGTTTATTGACAGTCTGCTTTCCGGAAATCGTGGCGGTGCTCGTGGTGTTGCTTACTACGCGATTGTATTGGTATTGGAATTATTGTTTGGCCTTTTTGCAACGATGATTACCATGTGGTTTTCGCGTCGTCGTGAGTTTCGTGCTGATGAGGGCGGCGCATACTTGGCCGGTCGTAATAAAATGATTGCTGCATTAGAGCGGCTTGGGATTAACCATGGTCAAAGTACGTTACCGACGCAAGTGCAAGCTTTTGGTATTTATGGCGGTATCGGTGAAGGGCTGCGTAAGCTTTTTTTGAGTCATCCGCCTTTGAGTGAGCGTATTGCTGCGCTTCGTGTGGCTAGACAATAA
>xylefaco32
ATGTTGACTCGTATTGTCTTGTTTGCCATCACCAATCTTGCAGTGTTGATTTTAGCTAGCATCGTGATGTCGTTGCTGGGTGTCAATCCGACACAAATGAGTGGGCTGTTGGTTATGGCCTTAATTTTTGGCTTCGCTGGTTCGTTTATCTCGCTATTGATGTCTAAAGCCATCGCTAAGCGTACGACTGGTGCCTATGTGATTGATCAACCCCGGAATCTAAGTGAGCGCTGGTTACTAGACACGGTAAGTCGGCAAGCCGAGATTGTTGGCATCGGCAGGCCTGAGATAGCTATCTATGAGGGAGTTGAGATCAATGCTTTTGCAACTGGTGCTGATCGCAACAATGCACTGGTGGCAGTGTCTACCGGTTTATTACAGAACATGAGTCAGGATGAGGTCGAGGCAGTGTTGGGGCATGAGATCGCGCATGTTGCTAACGGTGACATGGTGACTATGGCGTTGCTGCAGGGCGTGCTTAATACATTTGTGATCGTACTAGCGCGGGTCGTCGGAGGGTTTATTGACAGTCTGCTTTCCGGAAATCGTGGCGGTGCTCGTGGTGTTGCTTACTACGCGATTGTATTGGTATTGGAATTATTGTTTGGCCTTTTTGCAACGATGATTACCATGTGGTTTTCGCGTCGTCGTGAGTTTCGTGCTGATGAGGGCGGCGCATACTTGGCCGGTCGTAATAAAATGATTGCTGCATTAGAGCGGCTTGGGATTAACCATGGTCAAAGTACGTTACCGACGCAAGTGCAAGCTTTTGGTATTTATGGCGGTATCGGTGAAGGGCTGCGTAAGCTTTTTTTGAGTCATCCGCCTTTGAGTGAGCGTATTGCTGCGCTTCGTGTGGCTAGACAATAA
>xylefaHib4
ATGTTGACTCGTATTGTCTTGTTTGCCATCACCAATCTTGCAGTGTTGATTTTAGCTAGCATCGTGATGTCGTTGCTGGGTGTCAATCCGACACAAATGAGTGGGCTGTTGGTTATGGCCTTAATTTTTGGCTTCGCTGGTTCGTTTATCTCGCTATTGATGTCTAAAGCCATCGCTAAGCGTACGACTGGTGCCTATGTGATTGATCAACCCCGGAATCTAAGTGAGCGCTGGTTACTAGACACGGTAAGTCGGCAAGCCGAGATTGTTGGCATCGGCAGGCCTGAGATAGCTATCTATGAGGGAGTTGAGATCAATGCTTTTGCAACTGGTGCTGATCGCAACAATGCACTGGTGGCAGTGTCTACCGGTTTATTACAGAACATGAGTCAGGATGAGGTCGAGGCAGTGTTGGGGCATGAGATCGCGCATGTTGCTAACGGTGACATGGTGACTATGGCGTTGCTGCAGGGCGTGCTTAATACATTTGTGATCGTACTAGCGCGGGTCGTCGGAGGGTTTATTGACAGTCTGCTTTCCGGAAATCGTGGCGGTGCTCGTGGTGTTGCTTACTACGCGATTGTATTGGTATTGGAATTATTGTTTGGCCTTTTTGCAACGATGATTACCATGTGGTTTTCGCGTCGTCGTGAGTTTCGTGCTGATGAGGGCGGCGCATACTTGGCCGGTCGTAATAAAATGATTGCTGCATTAGAGCGGCTTGGGATTAACCATGGTCAAAGTACGTTACCGACGCAAGTGCAAGCTTTTGGTATTTATGGCGGTATCGGTGAAGGGCTGCGTAAGCTTTTTTTGAGTCATCCGCCTTTGAGTGAGCGTATTGCTGCGCTTCGTGTGGCTAGACAATAA
>xylefaOLS8
ATGTTGACTCGTATTGTCTTGTTTGCCATCACCAATCTTGCAGTGTTGATTTTAGCTAGCATCGTGATGTCGTTGCTGGGTGTCAATCCGACACAAATGAGTGGGCTGTTGGTTATGGCCTTAATTTTTGGCTTCGCTGGTTCGTTTATCTCGCTATTGATGTCTAAAGCCATCGCTAAGCGTACGACTGGTGCCTATGTGATTGATCAACCCCGGAATCTAAGTGAGCGCTGGTTACTAGACACGGTAAGTCGGCAAGCCGAGATTGTTGGCATCGGCAGGCCTGAGATAGCTATCTATGAGGGAGTTGAGATCAATGCTTTTGCAACTGGTGCTGATCGCAACAATGCACTGGTGGCAGTGTCTACCGGTTTATTACAGAACATGAGTCAGGATGAGGTCGAGGCAGTGTTGGGGCATGAGATCGCGCATGTTGCTAACGGTGACATGGTGACTATGGCGTTGCTGCAGGGCGTGCTTAATACATTTGTGATCGTACTAGCGCGGGTCGTCGGAGGGTTTATTGACAGTCTGCTTTCCGGAAATCGTGGCGGTGCTCGTGGTGTTGCTTACTACGCGATTGTATTGGTATTGGAATTATTGTTTGGCCTTTTTGCAACGATGATTACCATGTGGTTTTCGCGTCGTCGTGAGTTTCGTGCTGATGAGGGCGGCGCATACTTGGCCGGTCGTAATAAAATGATTGCTGCATTAGAGCGGCTTGGGATTAACCATGGTCAAAGTACGTTACCGACGCAAGTGCAAGCTTTTGGTATTTATGGCGGTATCGGTGAAGGGCTGCGTAAGCTTTTTTTGAGTCATCCGCCTTTGAGTGAGCGTATTGCTGCGCTTCGTGTGGCTAGACAATAA
>xylefaPr8x
ATGTTGACTCGTATTGTCTTGTTTGCCATCACCAATCTTGCAGTGTTGATTTTAGCTAGCATCGTGATGTCGTTGCTGGGTGTCAATCCGACACAAATGAGTGGGCTGTTGGTTATGGCCTTAATTTTTGGCTTCGCTGGTTCGTTTATCTCGCTATTGATGTCTAAAGCCATCGCTAAGCGTACGACTGGTGCCTATGTGATTGATCAACCCCGGAATCTAAGTGAGCGCTGGTTACTAGACACGGTAAGTCGGCAAGCCGAGATTGTTGGCATCGGCAGGCCTGAGATAGCTATCTATGAGGGAGTTGAGATCAATGCTTTTGCAACTGGTGCTGATCGCAACAATGCACTGGTGGCAGTGTCTACCGGTTTATTACAGAACATGAGTCAGGATGAGGTCGAGGCAGTGTTGGGGCATGAGATCGCGCATGTTGCTAACGGTGACATGGTGACTATGGCGTTGCTGCAGGGCGTGCTTAATACATTTGTGATCGTACTAGCGCGGGTCGTCGGAGGGTTTATTGACAGTCTGCTTTCCGGAAATCGTGGCGGTGCTCGTGGTGTTGCTTACTACGCGATTGTATTGGTATTGGAATTATTGTTTGGCCTTTTTGCAACGATGATTACCATGTGGTTTTCGCGTCGTCGTGAGTTTCGTGCTGATGAGGGCGGCGCATACTTGGCCGGTCGTAATAAAATGATTGCTGCATTAGAGCGGCTTGGGATTAACCATGGTCAAAGTACGTTACCGACGCAAGTGCAAGCTTTTGGTATTTATGGCGGTATCGGTGAAGGGCTGCGTAAGCTTTTTTTGAGTCATCCGCCTTTGAGTGAGCGTATTGCTGCGCTTCGTGTGGCTAGACAATAA
>xylefaOLS9
ATGTTGACTCGTATTGTCTTGTTTGCCATCACCAATCTTGCAGTGTTGATTTTAGCTAGCATCGTGATGTCGTTGCTGGGTGTCAATCCGACACAAATGAGTGGGCTGTTGGTTATGGCCTTAATTTTTGGCTTCGCTGGTTCGTTTATCTCGCTATTGATGTCTAAAGCCATCGCTAAGCGTACGACTGGTGCCTATGTGATTGATCAACCCCGGAATCTAAGTGAGCGCTGGTTACTAGACACGGTAAGTCGGCAAGCCGAGATTGTTGGCATCGGCAGGCCTGAGATAGCTATCTATGAGGGAGTTGAGATCAATGCTTTTGCAACTGGTGCTGATCGCAACAATGCACTGGTGGCAGTGTCTACCGGTTTATTACAGAACATGAGTCAGGATGAGGTCGAGGCAGTGTTGGGGCATGAGATCGCGCATGTTGCTAACGGTGACATGGTGACTATGGCGTTGCTGCAGGGCGTGCTTAATACATTTGTGATCGTACTAGCGCGGGTCGTCGGAGGGTTTATTGACAGTCTGCTTTCCGGAAATCGTGGCGGTGCTCGTGGTGTTGCTTACTACGCGATTGTATTGGTATTGGAATTATTGTTTGGCCTTTTTGCAACGATGATTACCATGTGGTTTTCGCGTCGTCGTGAGTTTCGTGCTGATGAGGGCGGCGCATACTTGGCCGGTCGTAATAAAATGATTGCTGCATTAGAGCGGCTTGGGATTAACCATGGTCAAAGTACGTTACCGACGCAAGTGCAAGCTTTTGGTATTTATGGCGGTATCGGTGAAGGGCTGCGTAAGCTTTTTTTGAGTCATCCGCCTTTGAGTGAGCGTATTGCTGCGCTTCGTGTGGCTAGACAATAA
>xylefaU24D
ATGTTGACTCGTATTGTCTTGTTTGCCATCACCAATCTTGCAGTGTTGATTTTAGCTAGCATCGTGATGTCGTTGCTGGGTGTCAATCCGACACAAATGAGTGGGCTGTTGGTTATGGCCTTAATTTTTGGCTTCGCTGGTTCGTTTATCTCGCTATTGATGTCTAAAGCCATCGCTAAGCGTACGACTGGTGCCTATGTGATTGATCAACCCCGGAATCTAAGTGAGCGCTGGTTACTAGACACGGTAAGTCGGCAAGCCGAGATTGTTGGCATCGGCAGGCCTGAGATAGCTATCTATGAGGGAGTTGAGATCAATGCTTTTGCAACTGGTGCTGATCGCAACAATGCACTGGTGGCAGTGTCTACCGGTTTATTACAGAACATGAGTCAGGATGAGGTCGAGGCAGTGTTGGGGCATGAGATCGCGCATGTTGCTAACGGTGACATGGTGACTATGGCGTTGCTGCAGGGCGTGCTTAATACATTTGTGATCGTACTAGCGCGGGTCGTCGGAGGGTTTATTGACAGTCTGCTTTCCGGAAATCGTGGCGGTGCTCGTGGTGTTGCTTACTACGCGATTGTATTGGTATTGGAATTATTGTTTGGCCTTTTTGCAACGATGATTACCATGTGGTTTTCGCGTCGTCGTGAGTTTCGTGCTGATGAGGGCGGCGCATACTTGGCCGGTCGTAATAAAATGATTGCTGCATTAGAGCGGCTTGGGATTAACCATGGTCAAAGTACGTTACCGACGCAAGTGCAAGCTTTTGGTATTTATGGCGGTATCGGTGAAGGGCTGCGTAAGCTTTTTTTGAGTCATCCGCCTTTGAGTGAGCGTATTGCTGCGCTTCGTGTGGCTAGACAATAA
>xylefaJa12
ATGTTGACTCGTATTGTCTTGTTTGCCATCACCAATCTTGCAGTGTTGATTTTAGCTAGCATCGTGATGTCGTTGCTGGGTGTCAATCCGACACAAATGAGTGGGCTGTTGGTTATGGCCTTAATTTTTGGCTTCGCTGGTTCGTTTATCTCGCTATTGATGTCTAAAGCCATCGCTAAGCGTACGACTGGTGCCTATGTGATTGATCAACCCCGGAATCTAAGTGAGCGCTGGTTACTAGACACGGTAAGTCGGCAAGCCGAGATTGTTGGCATCGGCAGGCCTGAGATAGCTATCTATGAGGGAGTTGAGATCAATGCTTTTGCAACTGGTGCTGATCGCAACAATGCACTGGTGGCAGTGTCTACCGGTTTATTACAGAACATGAGTCAGGATGAGGTCGAGGCAGTGTTGGGGCATGAGATCGCGCATGTTGCTAACGGTGACATGGTGACTATGGCGTTGCTGCAGGGCGTGCTTAATACATTTGTGATCGTACTAGCGCGGGTCGTCGGAGGGTTTATTGACAGTCTGCTTTCCGGAAATCGTGGCGGTGCTCGTGGTGTTGCTTACTACGCGATTGTATTGGTATTGGAATTATTGTTTGGCCTTTTTGCAACGATGATTACCATGTGGTTTTCGCGTCGTCGTGAGTTTCGTGCTGATGAGGGCGGCGCATACTTGGCCGGTCGTAATAAAATGATTGCTGCATTAGAGCGGCTTGGGATTAACCATGGTCAAAGTACGTTACCGACGCAAGTGCAAGCTTTTGGTATTTATGGCGGTATCGGTGAAGGGCTGCGTAAGCTTTTTTTGAGTCATCCGCCTTTGAGTGAGCGTATTGCTGCGCTTCGTGTGGCTAGACAATAA
>xylefasFb7
ATGTTGACTCGTATTGTCTTGTTTGCCATCACCAATCTTGCAGTGTTGATTTTAGCTAGCATCGTGATGTCGTTGCTGGGTGTCAATCCGACACAAATGAGTGGGCTGTTGGTTATGGCCTTAATTTTTGGCTTCGCTGGTTCGTTTATCTCGCTATTGATGTCTAAAGCCATCGCTAAGCGTACGACTGGTGCCTATGTAATTGATCAACCCCGGAATCTAAGTGAGCGCTGGTTACTAGACACGGTAAGTCGGCAAGCCGAGATTGTTGGCATCGGCAGGCCTGAGATAGCTATCTATGAGGGAGTTGAGATCAATGCTTTTGCAACTGGTGCTGATCGCAACAATGCACTGGTGGCAGTGTCTACCGGTTTATTACAGAACATGAGTCAGGATGAGGTCGAGGCAGTGTTGGGGCATGAGATCGCGCATGTTGCTAACGGTGACATGGTGACTATGGCGTTGCTGCAGGGCGTGCTTAATACATTTGTGATCGTACTAGCGCGGGTCGTCGGAGGGTTTATTGACAGTCTGCTTTCCGGAAATCGTGGCGGTGCTCGTGGTGTTGCTTACTACGCGATTGTATTGGTATTGGAATTATTGTTTGGCCTTTTTGCAACGATGATTACCATGTGGTTTTCGCGTCGTCGTGAGTTTCGTGCTGATGAGGGCGGCGCATACTTGGCCGGTCGTAATAAAATGATTGCTGCATTAGAGCGGCTTGGGATTAACCATGGTCAAAGTACGTTACCGACGCAAGTGCAAGCTTTTGGTATTTATGGCGGTATCGGTGAAGGGCTGCGTAAGCTTTTTTTGAGTCATCCGCCTTTGAGTGAGCGTATTGCTGCGCTTCGTGTGGCTAGACAATAA
>xylefaCOF7
ATGTTGACTCGTATTGTCTTGTTTGCCATCACCAATCTTGCAGTGTTGATTTTAGCTAGCATCGTGATGTCGTTGCTGGGTGTCAATCCGACACAAATGAGTGGGCTGTTGGTTATGGCCTTAATTTTTGGCTTCGCTGGTTCGTTTATCTCGCTATTGATGTCTAAAGCCATCGCTAAGCGTACGACTGGTGCCTATGTGATTGATCAACCCCGGAATCTAAGTGAGCGCTGGTTACTAGACACGGTAAGTCGGCAAGCCGAGATTGTTGGCATCGGCAGGCCTGAGATAGCTATCTATGAGGGAGTTGAGATCAATGCTTTTGCAACTGGTGCTGATCGCAACAATGCACTGGTGGCAGTGTCTACCGGTTTATTACAGAACATGAGTCAGGATGAGGTCGAGGCAGTGTTGGGGCATGAGATCGCGCATGTTGCTAACGGTGACATGGTGACTATGGCGTTGCTGCAGGGCGTGCTTAATACATTTGTGATCGTACTAGCGCGGGTCGTCGGAGGGTTTATTGACAGTCTGCTTTCCGGAAATCGTGGCGGTGCTCGTGGTGTTGCTTACTACGCGATTGTATTGGTATTGGAATTATTGTTTGGCCTTTTTGCAACGATGATTACCATGTGGTTTTCGCGTCGTCGTGAGTTTCGTGCTGATGAGGGCGGCGCATACTTGGCCGGTCGTAATAAAATGATTGCTGCATTAGAGCGGCTTGGGATTAACCATGGTCAAAGTACGTTACCGACGCAAGTGCAAGCTTTTGGTATTTATGGCGGTATCGGTGAAGGGCTGCGTAAGCTTTTTTTGAGTCATCCGCCTTTGAGTGAGCGTATTGCTGCGCTTCGTGTGGCTAGACAATAA
>long-mer10394_(reversed)
--------------------------------------------------------------------------------------------------------------------------------------------------------------------------------------------------------------------------------------------------------------------------------------------------------------------------------------------------------------------------------------------------------------------------------------------------------------------GACTATGGCGTTGCTGCAGGGCGTGCTTAATACATTTGTGATC---------------------------------------------------------------------------------------------------------------------------------------------------------------------------------------------------------------------------------------------------------------------------------------------------------------------------------------------------------------------------------------
