# Supplementary material for: Identification of genetic relationships and subspecies signatures in Xylella fastidiosa
Source: BMC Genomics. 2019 Mar 25;20:239. doi: 10.1186/s12864-019-5565-9 (PMC6434890; doi:10.1186/s12864-019-5565-9)
Supplement: Supplementary file 8 — Analysis of (non-)synonymous SNPs in homologs to CDS harboring specific k-mers for selected enriched GOs. (ZIP 549 kb) [file 12864_2019_5565_MOESM8_ESM.zip › Additional-File8/Additional-File8B_Pauca/GO-0005886 0016021/NC_002488.2502/Clade III assembled to xylefa9a5c.fasta]

>xylefa9a5c
ATGAAAACAAAAATCGAACCTATTAAAAGCACCGTTCTTAGTGGAGATATTTTCAAATACTTCATTGCTAGCTTGCTGTTGGTGTTAGGGGTGTTTGTATGGTTTTTGTTTAGTAGAGCTGTGGATTTTCTTATGCTGGGTTCTTGGGCTCCACAGTTGCGTGGTTTGGTTGTTATGCTCGTTTTCGTCGCTGCTGTATCGGTGCTTATGACTACAGCAAAGGGCCGTGAATTTCGTGGATTCTTGTTTGAGTCCCGTTTTGAGTTGCGTAAGGTGGTCTGGCCTACACGTCAGGAGGCTATTCGTATCACTTGGGTTGTAATTGTCATGATTACTATACTCAGTCTGTTGTTGGGTGGCTTTGATTTCGTGATACAGAAGCTCACGCAGTGGTTCCTATCGCGTTGA
>xylefa4627
ATGAAAACAAAAAACGAACCTATTAAAAGCACCGTTCTTAGCGGAGATATTTTCAAATACTTCATTGCTAGTTTGCTATTGGTGTTAGGGGTGTTTGTATGGTTTTTGTTTAGTGGAGCTGTGGATTTTCTTATGCTAGGTTCTTGGGCTCCACAGTTGCGTGGTTTGGTTGTTATTCTCGTTTTCGTCGCTGCTGTATCGGTGCTTATGACTACAGCAAGGGGTCGTGAATTTCGTGGGTTCTTGTTTGAGTCCCGTTTTGAGTTGCGTAAGGTGGTCTGGCCTACACGTCACGAGGCTATTCGTATCACTTGGGTTGTAATTGTCATGATTACTATACTAAGTTTGTTGTTGGGTGGCTTTGATTTCGTGATACAGAAGCTCACGCAGTGGTTCCTATCGCGTTGA
>xylefa7969
ATGAAAACAAAAATCGAACCTATTAAAAGCACCGTTCTTAGCGGAGATATTTTCAAATACTTCATTGCTAGTTTGCTATTGGTGTTAGGGGTGTTTGTATGGTTTTTGTTTAGTAGAGCTGTGGATTTTCTTATGCTAGGTTCTTGGGGTCCACAGTTGCGTGGTTTGGTTGTTATTCTCGTTTTCGTCGCTGCTGTATCGGTGCTTATGACTACAGCAAGGGGCCGTGAATTTCGTGGGTTCTTGTTTGAGTCCCGTTTTGAGTTGCGTAAGGTGGTCTGGCCTACTCGTCACGAGGCTATTCGTATCACTTGGGTTGTAATTGTCATGATTACTATACTAAGTTTGTTGTTGGGTGGCTTTGATTTCGTGATACAGAAGCTCACGCAGTGGTTCCTATCGCGTTGA
>xylefa7970
ATGAAAACAAAAATCGAACCTATTAAAAGCACCGTTCTTAGCGGAGATATTTTCAAATACTTCATTGCTAGTTTGCTATTGGTGTTAGGGGTGTTTGTATGGTTTTTGTTTAGTAGAGCTGTGGATTTTCTTATGCTAGGTTCTTGGGGTCCACAGTTGCGTGGTTTGGTTGTTATTCTCGTTTTCGTCGCTGCTGTATCGGTGCTTATGACTACAGCAAGGGGCCGTGAATTTCGTGGGTTCTTGTTTGAGTCCCGTTTTGAGTTGCGTAAGGTGGTCTGGCCTACTCGTCACGAGGCTATTCGTATCACTTGGGTTGTAATTGTCATGATTACTATACTAAGTTTGTTGTTGGGTGGCTTTGATTTCGTGATACAGAAGCTCACGCAGTGGTTCCTATCGCGTTGA
>xylefa3579
ATGAAAACAAAAATCGAACCTATTAAAAGCACCGTTCTTAGCGGAGATATTTTCAAATACTTCATTGCTAGTTTGCTATTGGTGTTAGGGGTGTTTGTATGGTTTTTGTTTAGTAGAGCTGTGGATTTTCTTATGCTAGGTTCTTGGGGTCCACAGTTGCGTGGTTTGGTTGTTATTCTCGTTTTCGTCGCTGCTGTATCGGTGCTTATGACTACAGCAAGGGGCCGTGAATTTCGTGGGTTCTTGTTTGAGTCCCGTTTTGAGTTGCGTAAGGTGGTCTGGCCTACTCGTCACGAGGCTATTCGTATCACTTGGGTTGTAATTGTCATGATTACTATACTAAGTTTGTTGTTGGGTGGCTTTGATTTCGTGATACAGAAGCTCACGCAGTGGTTCCTATCGCGTTGA
>xylefa8082
ATGAAAACAAAAATCGAACCTATTAAAAGCACCGTTCTTAGCGGAGATATTTTCAAATACTTCATTGCTAGTTTGCTATTGGTGTTAGGGGTGTTTGTATGGTTTTTGTTTAGTAGAGCTGTGGATTTTCTTATGCTAGGTTCTTGGGGTCCACAGTTGCGTGGTTTGGTTGTTATTCTCGTTTTCGTCGCTGCTGTATCGGTGCTTATGACTACAGCAAGGGGCCGTGAATTTCGTGGGTTCTTGTTTGAGTCCCGTTTTGAGTTGCGTAAGGTGGTCTGGCCTACTCGTCACGAGGCTATTCGTATCACTTGGGTTGTAATTGTCATGATTACTATACTAAGTTTGTTGTTGGGTGGCTTTGATTTCGTGATACAGAAGCTCACGCAGTGGTTCCTATCGCGTTGA
>xylefa8071
ATGAAAACAAAAATCGAACCTATTAAAAGCACCGTTCTTAGCGGAGATATTTTCAAATACTTCATTGCTAGTTTGCTATTGGTGTTAGGGGTGTTTGTATGGTTTTTGTTTAGTAGAGCTGTGGATTTTCTTATGCTAGGTTCTTGGGGTCCACAGTTGCGTGGTTTGGTTGTTATTCTCGTTTTCGTCGCTGCTGTATCGGTGCTTATGACTACAGCAAGGGGCCGTGAATTTCGTGGGTTCTTGTTTGAGTCCCGTTTTGAGTTGCGTAAGGTGGTCTGGCCTACTCGTCACGAGGCTATTCGTATCACTTGGGTTGTAATTGTCATGATTACTATACTAAGTTTGTTGTTGGGTGGCTTTGATTTCGTGATACAGAAGCTCACGCAGTGGTTCCTATCGCGTTGA
>xylefaco33
ATGAAAACAAAAAACGAACCTATTAAAAGCACCGTTCTTAGCGGAGATATTTTCAAATACTTCATTGCTAGTTTGCTATTGGTGTTAGGGGTGTTTGTATGGTTTTTGTTTAGTGGAGCTGTGGATTTTCTTATGCTAGGTTCTTGGGCTCCACAGTTGCGTGGTTTGGTTGTTATTCTCGTTTTCGTCGCTGCTGTATCGGTGCTTATGACTACAGCAAGGGGTCGTGAATTTCGTGGGTTCTTGTTTGAGTCCCGTTTTGAGTTGCGTAAGGTGGTCTGGCCTACACGTCACGAGGCTATTCGTATCACTTGGGTTGTAATTGTCATGATTACTATACTAAGTTTGTTGTTGGGTGGCTTTGATTTCGTGATACAGAAGCTCACGCAGTGGTTCCTATCGCGTTGA
>xylefaAnn1
ATGAAAACAAAAATCGAACCTATTAAAAGCACCGTTCTTAGCGGAGATATTTTCAAATACTTCATTGCTAGTTTGCTATTGGTGTTAGGGGTGTTTGTATGGTTTTTGTTTAGTAGAGCTGTGGATTTTCTTATGCTAGGTTCTTGGGCTCCACAGTTGCGTGGTTTGGTTGTTATTCTCGTTTTCGTCGCTGCTGTATCGGTGCTTATGACTACAGCAAGGGGCCGTGAATTTCGTGGGTTCTTGTTTGAGTCCCGTTTTGAGTTGCGTAAGGTGGTCTGGCCTACACGTCACGAGGCTATTCGTATCACTTGGGTTGTAATTGTCATGATTACTATACTAAGTTTGTTGTTGGGTGGCTTTGATTTCGTGATACAGAAGCTCACGCAGTGGTTCCTATCGCGTTGA
>xylefaD026
ATGAAAACAAAAATCGAACCTATTAAAAGCACCGTTCTTAGCGGAGATATTTTCAAATACTTCATTGCTAGTTTGCTATTGGTGTTAGGGGTGTTTGTATGGTTTTTGTTTAGTAGAGCTGTGGATTTTCTTATGCTAGGTTCTTGGGGTCCACAGTTGCGTGGTTTGGTTGTTATTCTCGTTTTCGTCGCTGCTGTATCGGTGCTTATGACTACAGCAAGGGGCCGTGAATTTCGTGGGTTCTTGTTTGAGTCCCGTTTTGAGTTGCGTAAGGTGGTCTGGCCTACTCGTCACGAGGCTATTCGTATCACTTGGGTTGTAATTGTCATGATTACTATACTAAGTTTGTTGTTGGGTGGCTTTGATTTCGTGATACAGAAGCTCACGCAGTGGTTCCTATCGCGTTGA
>xylefaEB92
ATGAAAACAAAAATCGAACCTATTAAAAGCACCGTTCTTAGCGGAGATATTTTCAAATACTTCATTGCTAGTTTGCTATTGGTGTTAGGGGTGTTTGTATGGTTTTTGTTTAGTAGAGCTGTGGATTTTCTTATGCTAGGTTCTTGGGGTCCACAGTTGCGTGGTTTGGTTGTTATTCTCGTTTTCGTCGCTGCTGTATCGGTGCTTATGACTACAGCAAGGGGCCGTGAATTTCGTGGGTTCTTGTTTGAGTCCCGTTTTGAGTTGCGTAAGGTGGTCTGGCCTACTCGTCACGAGGCTATTCGTATCACTTGGGTTGTAATTGTCATGATTACTATACTAAGTTTGTTGTTGGGTGGCTTTGATTTCGTGATACAGAAGCTCACGCAGTGGTTCCTATCGCGTTGA
>xylefa4626
ATGAAAACAAAAATCGAACCTATTAAAAGCACCGTTCTTAGCGGAGATATTTTCAAATACTTCATTGCTAGTTTGCTATTGGTGTTAGGGGTGTTTGTATGGTTTTTGTTTAGTAGAGCTGTGGATTTTCTTATGCTAGGTTCTTGGGGTCCACAGTTGCGTGGTTTGGTTGTTATTCTCGTTTTCGTCGCTGCTGTATCGGTGCTTATGACTACAGCAAGGGGCCGTGAATTTCGTGGGTTCTTGTTTGAGTCCCGTTTTGAGTTGCGTAAGGTGGTCTGGCCTACTCGTCACGAGGCTATTCGTATCACTTGGGTTGTAATTGTCATGATTACTATACTAAGTTTGTTGTTGGGTGGCTTTGATTTCGTGATACAGAAGCTCACGCAGTGGTTCCTATCGCGTTGA
>xylefa8073
ATGAAAACAAAAATCGAACCTATTAAAAGCACCGTTCTTAGCGGAGATATTTTCAAATACTTCATTGCTAGTTTGCTATTGGTGTTAGGGGTGTTTGTATGGTTTTTGTTTAGTAGAGCTGTGGATTTTCTTATGCTAGGTTCTTGGGGTCCACAGTTGCGTGGTTTGGTTGTTATTCTCGTTTTCGTCGCTGCTGTATCGGTGCTTATGACTACAGCAAGGGGCCGTGAATTTCGTGGGTTCTTGTTTGAGTCCCGTTTTGAGTTGCGTAAGGTGGTCTGGCCTACTCGTCACGAGGCTATTCGTATCACTTGGGTTGTAATTGTCATGATTACTATACTAAGTTTGTTGTTGGGTGGCTTTGATTTCGTGATACAGAAGCTCACGCAGTGGTTCCTATCGCGTTGA
>xylefaM23s
ATGAAAACAAAAATCGAACCTATTAAAAGCACCGTTCTTAGCGGAGATATTTTCAAATACTTCATTGCTAGTTTGCTATTGGTGTTAGGGGTGTTTGTATGGTTTTTGTTTAGTAGAGCTGTGGATTTTCTTATGCTAGGTTCTTGGGGTCCACAGTTGCGTGGTTTGGTTGTTATTCTCGTTTTCGTCGCTGCTGTATCGGTGCTTATGACTACAGCAAGGGGCCGTGAATTTCGTGGGTTCTTGTTTGAGTCCCGTTTTGAGTTGCGTAAGGTGGTCTGGCCTACTCGTCACGAGGCTATTCGTATCACTTGGGTTGTAATTGTCATGATTACTATACTAAGTTTGTTGTTGGGTGGCTTTGATTTCGTGATACAGAAGCTCACGCAGTGGTTCCTATCGCGTTGA
>xylefaMU34
ATGAAAACAAAAATCGAACCTATTAAAAGCACCGTTCTTAGCGGAGATATTTTCAAATACTTCATTGCTAGTTTGCTATTGGTGTTAGGGGTGTTTGTATGGTTTTTGTTTAGTAGAGCTGTGGATTTTCTTATGCTAGGTTCTTGGGGTCCACAGTTGCGTGGTTTGGTTGTTATTCTCGTTTTCGTCGCTGCTGTATCGGTGCTTATGACTACAGCAAGGGGCCGTGAATTTCGTGGGTTCTTGTTTGAGTCCCGTTTTGAGTTGCGTAAGGTGGTCTGGCCTACTCGTCACGAGGCTATTCGTATCACTTGGGTTGTAATTGTCATGATTACTATACTAAGTTTGTTGTTGGGTGGCTTTGATTTCGTGATACAGAAGCTCACGCAGTGGTTCCTATCGCGTTGA
>xylefaMuMD
ATGAAAACAAAAATCGAACCTATTAAAAGCACCGTTCTTAGCGGAGATATTTTCAAATACTTCATTGCTAGTTTGCTATTGGTGTTAGGGGTGTTTGTATGGTTTTTGTTTAGTAGAGCTGTGGATTTTCTTATGCTAGGTTCTTGGGGTCCACAGTTGCGTGGTTTGGTTGTTATTCTCGTTTTCGTCGCTGCTGTATCGGTGCTTATGACTACAGCAAGGGGCCGTGAATTTCGTGGGTTCTTGTTTGAGTCCCGTTTTGAGTTGCGTAAGGTGGTCTGGCCTACTCGTCACGAGGCTATTCGTATCACTTGGGTTGTAATTGTCATGATTACTATACTAAGTTTGTTGTTGGGTGGCTTTGATTTCGTGATACAGAAGCTCACGCAGTGGTTCCTATCGCGTTGA
>xylefastag
ATGAAAACAAAAATCGAACCTATTAAAAGCACCGTTCTTAGCGGAGATATTTTCAAATACTTCATTGCTAGTTTGCTATTGGTGTTAGGGGTGTTTGTATGGTTTTTGTTTAGTAGAGCTGTGGATTTTCTTATGCTAGGTTCTTGGGGTCCACAGTTGCGTGGTTTGGTTGTTATTCTCGTTTTCGTCGCTGCTGTATCGGTGCTTATGACTACAGCAAGGGGCCGTGAATTTCGTGGGTTCTTGTTTGAGTCCCGTTTTGAGTTGCGTAAGGTGGTCTGGCCTACTCGTCACGAGGCTATTCGTATCACTTGGGTTGTAATTGTCATGATTACTATACTAAGTTTGTTGTTGGGTGGCTTTGATTTCGTGATACAGAAGCTCACGCAGTGGTTCCTATCGCGTTGA
>xylefaGB54
ATGAAAACAAAAATCGAACCTATTAAAAGCACCGTTCTTAGCGGAGATATTTTCAAATACTTCATTGCTAGTTTGCTATTGGTGTTAGGGGTGTTTGTATGGTTTTTGTTTAGTAGAGCTGTGGATTTTCTTATGCTAGGTTCTTGGGGTCCACAGTTGCGTGGTTTGGTTGTTATTCTCGTTTTCGTCGCTGCTGTATCGGTGCTTATGACTACAGCAAGGGGCCGTGAATTTCGTGGGTTCTTGTTTGAGTCCCGTTTTGAGTTGCGTAAGGTGGTCTGGCCTACTCGTCACGAGGCTATTCGTATCACTTGGGTTGTAATTGTCATGATTACTATACTAAGTTTGTTGTTGGGTGGCTTTGATTTCGTGATACAGAAGCTCACGCAGTGGTTCCTATCGCGTTGA
>xylefaTem1
ATGAAAACAAAAATCGAACCTATTAAAAGCACCGTTCTTAGCGGAGATATTTTCAAATACTTCATTGCTAGTTTGCTATTGGTGTTAGGGGTGTTTGTATGGTTTTTGTTTAGTAGAGCTGTGGATTTTCTTATGCTAGGTTCTTGGGGTCCACAGTTGCGTGGTTTGGTTGTTATTCTCGTTTTCGTCGCTGCTGTATCGGTGCTTATGACTACAGCAAGGGGCCGTGAATTTCGTGGGTTCTTGTTTGAGTCCCGTTTTGAGTTGCGTAAGGTGGTCTGGCCTACTCGTCACGAGGCTATTCGTATCACTTGGGTTGTAATTGTCATGATTACTATACTAAGTTTGTTGTTGGGTGGCTTTGATTTCGTGATACAGAAGCTCACGCAGTGGTTCCTATCGCGTTGA
>long-mer10504_(reversed)
--------------------TATTAAAAGCACCGTTCTTAGTGGAGATATTTTCAAATACTTCATTGCTAGCTTGCTGTTGGTGTTAGGGGTGTTTGTA---------------------------------------------------------------------------------------------------------------------------------------------------------------------------------------------------------------------------------------------------------------------------------------------------------------------
>long-mer10503_(reversed)
--------------------------------------------------------------------------------------------------------------------AGCTGTGGATTTTCTTATGCTGGGTTCTTGGGCTCCACAGTTG---------------------------------------------------------------------------------------------------------------------------------------------------------------------------------------------------------------------------------------------------------
>long-mer10502_(reversed)
-------------------------------------------------------------------------------------------------------------------------------------------------------------------------------TGCTCGTTTTCGTCGCTGCTGTA------------------------------------------------------------------------------------------------------------------------------------------------------------------------------------------------------------------
>long-mer10501_(reversed)
-----------------------------------------------------------------------------------------------------------------------------------------------------------------------------------------------------------------------------------------------------------------------------------------------ACGTCAGGAGGCTATTCGTATCACTTGG---------------------------------------------------------------------------------------------
