# Supplementary material for: Identification of genetic relationships and subspecies signatures in Xylella fastidiosa
Source: BMC Genomics. 2019 Mar 25;20:239. doi: 10.1186/s12864-019-5565-9 (PMC6434890; doi:10.1186/s12864-019-5565-9)
Supplement: Supplementary file 8 — Analysis of (non-)synonymous SNPs in homologs to CDS harboring specific k-mers for selected enriched GOs. (ZIP 549 kb) [file 12864_2019_5565_MOESM8_ESM.zip › Additional-File8/Additional-File8B_Pauca/GO-0005886 0016021/NC_002488.2502/Xfp assembled to xylefa9a5c.fasta]

>xylefa9a5c
ATGAAAACAAAAATCGAACCTATTAAAAGCACCGTTCTTAGTGGAGATATTTTCAAATACTTCATTGCTAGCTTGCTGTTGGTGTTAGGGGTGTTTGTATGGTTTTTGTTTAGTAGAGCTGTGGATTTTCTTATGCTGGGTTCTTGGGCTCCACAGTTGCGTGGTTTGGTTGTTATGCTCGTTTTCGTCGCTGCTGTATCGGTGCTTATGACTACAGCAAAGGGCCGTGAATTTCGTGGATTCTTGTTTGAGTCCCGTTTTGAGTTGCGTAAGGTGGTCTGGCCTACACGTCAGGAGGCTATTCGTATCACTTGGGTTGTAATTGTCATGATTACTATACTCAGTCTGTTGTTGGGTGGCTTTGATTTCGTGATACAGAAGCTCACGCAGTGGTTCCTATCGCGTTGA
>xylefa1199
ATGAAAACAAAAATCGAACCTATTAAAAGCACCGTTCTTAGTGGAGATATTTTCAAATACTTCATTGCTAGCTTGCTGTTGGTGTTAGGGGTGTTTGTATGGTTTTTGTTTAGTAGAGCTGTGGATTTTCTTATGCTGGGTTCTTGGGCTCCACAGTTGCGTGGTTTGGTTGTTATGCTCGTTTTCGTCGCTGCTGTATCGGTGCTTATGACTACAGCAAAGGGCCGTGAATTTCGTGGATTCTTGTTTGAGTCCCGTTTTGAGTTGCGTAAGGTGGTCTGGCCTACACGTCAGGAGGCTATTCGTATCACTTGGGTTGTAATTGTCATGATTACTATACTCAGTCTGTTGTTGGGTGGCTTTGATTTCGTGATACAGAAGCTCACGCAGTGGTTCCTATCGCGTTGA
>xylefa3124
ATGAAAACAAAAATCGAACCTATTAAAAGCACCGTTCTTAGTGGAGATATTTTCAAATACTTCATTGCTAGCTTGCTGTTGGTGTTAGGGGTGTTTGTATGGTTTTTGTTTAGTAGAGCTGTGGATTTTCTTATGCTGGGTTCTTGGGCTCCACAGTTGCGTGGTTTGGTTGTTATGCTCGTTTTCGTCGCTGCTGTATCGGTGCTTATGACTACAGCAAAGGGCCGTGAATTTCGTGGATTCTTGTTTGAGTCCCGTTTTGAGTTGCGTAAGGTGGTCTGGCCTACACGTCAGGAGGCTATTCGTATCACTTGGGTTGTAATTGTCATGATTACTATACTCAGTCTGTTGTTGGGTGGCTTTGATTTCGTGATACAGAAGCTCACGCAGTGGTTCCTATCGCGTTGA
>xylefa8072
ATGAAAACAAAAATCGAACCTATTAAAAGCACCGTTCTTAGTGGAGATATTTTCAAATACTTCATTGCTAGCTTGCTGTTGGTGTTAGGGGTGTTTGTATGGTTTTTGTTTAGTAGAGCTGTGGATTTTCTTATGCTGGGTTCTTGGGCTCCACAGTTGCGTGGTTTGGTTGTTATGCTCGTTTTCGTCGCTGCTGTATCGGTGCTTATGACTACAGCAAAGGGCCGTGAATTTCGTGGATTCTTGTTTGAGTCCCGTTTTGAGTTGCGTAAGGTGGTCTGGCCTACACGTCAGGAGGCTATTCGTATCACTTGGGTTGTAATTGTCATGATTACTATACTCAGTCTGTTGTTGGGTGGCTTTGATTTCGTGATACAGAAGCTCACGCAGTGGTTCCTATCGCGTTGA
>xylefaco32
ATGAAAACAAAAATCGAACCTATTAAAAGCACCGTTCTTAGTGGAGATATTTTCAAATACTTCATTGCTAGCTTGCTGTTGGTGTTAGGGGTGTTTGTATGGTTTTTGTTTAGTAGAGCTGTGGATTTTCTTATGCTGGGTTCTTGGGCTCCACAGTTGCGTGGTTTGGTTGTTATGCTCGTTTTCGTCGCTGCTGTATCGGTGCTTATGACTACAGCAAAGGGCCGTGAATTTCGTGGATTCTTGTTTGAGTCCCGTTTTGAGTTGCGTAAGGTGGTCTGGCCTACACGTCAGGAGGCTATTCGTATCACTTGGGTTGTAATTGTCATGATTACTATACTCAGTCTGTTGTTGGGTGGCTTTGATTTCGTGATACAGAAGCTCACGCAGTGGTTCCTATCGCGTTGA
>xylefacodi
ATGAAAACAAAAATCGAACCTATTAAAAGCACCGTTCTTAGTGGAGATATTTTCAAATACTTCATTGCTAGCTTGCTGTTGGTGTTAGGGGTGTTTGTATGGTTTTTGTTTAGTAGAGCTGTGGATTTTCTTATGCTGGGTTCTTGGGCTCCACAGTTGCGTGGTTTGGTTGTTATGCTCGTTTTCGTCGCTGCTGTATCGGTGCTTATGACTACAGCAAAGGGCCGTGAATTTCGTGGATTCTTGTTTGAGTCCCGTTTTGAGTTGCGTAAGGTGGTCTGGCCTACACGTCAGGAGGCTATTCGTATCACTTGGGTTGTAATTGTCATGATTACTATACTCAGTCTGTTGTTGGGTGGCTTTGATTTCGTGATACAGAAGCTCACGCAGTGGTTCCTATCGCGTTGA
>xylefaco6c
ATGAAAACAAAAATCGAACCTATTAAAAGCACCGTTCTTAGTGGAGATATTTTCAAATACTTCATTGCTAGCTTGCTGTTGGTGTTAGGGGTGTTTGTATGGTTTTTGTTTAGTAGAGCTGTGGATTTTCTTATGCTGGGTTCTTGGGCTCCACAGTTGCGTGGTTTGGTTGTTATGCTCGTTTTCGTCGCTGCTGTATCGGTGCTTATGACTACAGCAAAGGGCCGTGAATTTCGTGGATTCTTGTTTGAGTCCCGTTTTGAGTTGCGTAAGGTGGTCTGGCCTACACGTCAGGAGGCTATTCGTATCACTTGGGTTGTAATTGTCATGATTACTATACTCAGTCTGTTGTTGGGTGGCTTTGATTTCGTGATACAGAAGCTCACGCAGTGGTTCCTATCGCGTTGA
>xylefaCOF7
ATGAAAACAAAAATCGAACCTATTAAAAGCACCGTTCTTAGTGGAGATATTTTCAAATACTTCATTGCTAGCTTGCTGTTGGTGTTAGGGGTGTTTGTATGGTTTTTGTTTAGTAGAGCTGTGGATTTTCTTATGCTGGGTTCTTGGGCTCCACAGTTGCGTGGTTTGGTTGTTATGCTCGTTTTCGTCGCTGCTGTATCGGTGCTTATGACTACAGCAAAGGGCCGTGAATTTCGTGGATTCTTGTTTGAGTCCCGTTTTGAGTTGCGTAAGGTGGTCTGGCCTACACGTCAGGAGGCTATTCGTATCACTTGGGTTGTAATTGTCATGATTACTATACTCAGTCTGTTGTTGGGTGGCTTTGATTTCGTGATACAGAAGCTCACGCAGTGGTTCCTATCGCGTTGA
>xylefaCVC1
ATGAAAACAAAAATCGAACCTATTAAAAGCACCGTTCTTAGTGGAGATATTTTCAAATACTTCATTGCTAGCTTGCTGTTGGTGTTAGGGGTGTTTGTATGGTTTTTGTTTAGTAGAGCTGTGGATTTTCTTATGCTGGGTTCTTGGGCTCCACAGTTGCGTGGTTTGGTTGTTATGCTCGTTTTCGTCGCTGCTGTATCGGTGCTTATGACTACAGCAAAGGGCCGTGAATTTCGTGGATTCTTGTTTGAGTCCCGTTTTGAGTTGCGTAAGGTGGTCTGGCCTACACGTCAGGAGGCTATTCGTATCACTTGGGTTGTAATTGTCATGATTACTATACTCAGTCTGTTGTTGGGTGGCTTTGATTTCGTGATACAGAAGCTCACGCAGTGGTTCCTATCGCGTTGA
>xylefaCVC6
ATGAAAACAAAAATCGAACCTATTAAAAGCACCGTTCTTAGTGGAGATATTTTCAAATACTTCATTGCTAGCTTGCTGTTGGTGTTAGGGGTGTTTGTATGGTTTTTGTTTAGTAGAGCTGTGGATTTTCTTATGCTGGGTTCTTGGGCTCCACAGTTGCGTGGTTTGGTTGTTATGCTCGTTTTCGTCGCTGCTGTATCGGTGCTTATGACTACAGCAAAGGGCCGTGAATTTCGTGGATTCTTGTTTGAGTCCCGTTTTGAGTTGCGTAAGGTGGTCTGGCCTACACGTCAGGAGGCTATTCGTATCACTTGGGTTGTAATTGTCATGATTACTATACTCAGTCTGTTGTTGGGTGGCTTTGATTTCGTGATACAGAAGCTCACGCAGTGGTTCCTATCGCGTTGA
>xylefaJa12
ATGAAAACAAAAATCGAACCTATTAAAAGCACCGTTCTTAGTGGAGATATTTTCAAATACTTCATTGCTAGCTTGCTGTTGGTGTTAGGGGTGTTTGTATGGTTTTTGTTTAGTAGAGCTGTGGATTTTCTTATGCTGGGTTCTTGGGCTCCACAGTTGCGTGGTTTGGTTGTTATGCTCGTTTTCGTCGCTGCTGTATCGGTGCTTATGACTACAGCAAAGGGCCGTGAATTTCGTGGATTCTTGTTTGAGTCCCGTTTTGAGTTGCGTAAGGTGGTCTGGCCTACACGTCAGGAGGCTATTCGTATCACTTGGGTTGTAATTGTCATGATTACTATACTCAGTCTGTTGTTGGGTGGCTTTGATTTCGTGATACAGAAGCTCACGCAGTGGTTCCTATCGCGTTGA
>xylefaOLS8
ATGAAAACAAAAATCGAACCTATTAAAAGCACCGTTCTTAGTGGAGATATTTTCAAATACTTCATTGCTAGCTTGCTGTTGGTGTTAGGGGTGTTTGTATGGTTTTTGTTTAGTAGAGCTGTGGATTTTCTTATGCTGGGTTCTTGGGCTCCACAGTTGCGTGGTTTGGTTGTTATGCTCGTTTTCGTCGCTGCTGTATCGGTGCTTATGACTACAGCAAAGGGCCGTGAATTTCGTGGATTCTTGTTTGAGTCCCGTTTTGAGTTGCGTAAGGTGGTCTGGCCTACACGTCAGGAGGCTATTCGTATCACTTGGGTTGTAATTGTCATGATTACTATACTCAGTCTGTTGTTGGGTGGCTTTGATTTCGTGATACAGAAGCTCACGCAGTGGTTCCTATCGCGTTGA
>xylefaOLS9
ATGAAAACAAAAATCGAACCTATTAAAAGCACCGTTCTTAGTGGAGATATTTTCAAATACTTCATTGCTAGCTTGCTGTTGGTGTTAGGGGTGTTTGTATGGTTTTTGTTTAGTAGAGCTGTGGATTTTCTTATGCTGGGTTCTTGGGCTCCACAGTTGCGTGGTTTGGTTGTTATGCTCGTTTTCGTCGCTGCTGTATCGGTGCTTATGACTACAGCAAAGGGCCGTGAATTTCGTGGATTCTTGTTTGAGTCCCGTTTTGAGTTGCGTAAGGTGGTCTGGCCTACACGTCAGGAGGCTATTCGTATCACTTGGGTTGTAATTGTCATGATTACTATACTCAGTCTGTTGTTGGGTGGCTTTGATTTCGTGATACAGAAGCTCACGCAGTGGTTCCTATCGCGTTGA
>xylefaPr8x
ATGAAAACAAAAATCGAACCTATTAAAAGCACCGTTCTTAGTGGAGATATTTTCAAATACTTCATTGCTAGCTTGCTGTTGGTGTTAGGGGTGTTTGTATGGTTTTTGTTTAGTAGAGCTGTGGATTTTCTTATGCTGGGTTCTTGGGCTCCACAGTTGCGTGGTTTGGTTGTTATGCTCGTTTTCGTCGCTGCTGTATCGGTGCTTATGACTACAGCAAAGGGCCGTGAATTTCGTGGATTCTTGTTTGAGTCCCGTTTTGAGTTGCGTAAGGTGGTCTGGCCTACACGTCAGGAGGCTATTCGTATCACTTGGGTTGTAATTGTCATGATTACTATACTCAGTCTGTTGTTGGGTGGCTTTGATTTCGTGATACAGAAGCTCACGCAGTGGTTCCTATCGCGTTGA
>xylefasFb7
ATGAAAACAAAAATCGAACCTATTAAAAGCACCGTTCTTAGTGGAGATATTTTCAAATACTTCATTGCTAGCTTGCTGTTGGTGTTAGGGGTGTTTGTATGGTTTTTGTTTAGTAGAGCTGTGGATTTTCTTATGCTGGGTTCTTGGGCTCCACAGTTGCGTGGTTTGGTTGTTATGCTCGTTTTCGTCGCTGCTGTATCGGTGCTTATGACTACAGCAAAGGGCCGTGAATTTCGTGGATTCTTGTTTGAGTCCCGTTTTGAGTTGCGTAAGGTGGTCTGGCCTACACGTCAGGAGGCTATTCGTATCACTTGGGTTGTAATTGTCATGATTACTATACTCAGTCTGTTGTTGGGTGGCTTTGATTTCGTGATACAGAAGCTCACGCAGTGGTTCCTATCGCGTTGA
>xylefaU24D
ATGAAAACAAAAATCGAACCTATTAAAAGCACCGTTCTTAGTGGAGATATTTTCAAATACTTCATTGCTAGCTTGCTGTTGGTGTTAGGGGTGTTTGTATGGTTTTTGTTTAGTAGAGCTGTGGATTTTCTTATGCTGGGTTCTTGGGCTCCACAGTTGCGTGGTTTGGTTGTTATGCTCGTTTTCGTCGCTGCTGTATCGGTGCTTATGACTACAGCAAAGGGCCGTGAATTTCGTGGATTCTTGTTTGAGTCCCGTTTTGAGTTGCGTAAGGTGGTCTGGCCTACACGTCAGGAGGCTATTCGTATCACTTGGGTTGTAATTGTCATGATTACTATACTCAGTCTGTTGTTGGGTGGCTTTGATTTCGTGATACAGAAGCTCACGCAGTGGTTCCTATCGCGTTGA
>xylefaHib4
ATGAAAACAAAAATCGAACCTATTAAAAGCACCGTTCTTAGTGGAGATATTTTCAAATACTTCATTGCTAGCTTGCTGTTGGTGTTAGGGGTGTTTGTATGGTTTTTGTTTAGTAGAGCTGTGGATTTTCTTATGCTGGGTTCTTGGGCTCCACAGTTGCGTGGTTTGGTTGTTATGCTCGTTTTCGTCGCTGCTGTATCGGTGCTTATGACTACAGCAAAGGGCCGTGAATTTCGTGGATTCTTGTTTGAGTCCCGTTTTGAGTTGCGTAAGGTGGTCTGGCCTACACGTCAGGAGGCTATTCGTATCACTTGGGTTGTAATTGTCATGATTACTATACTCAGTCTGTTGTTGGGTGGCTTTGATTTCGTGATACAGAAGCTCACGCAGTGGTTCCTATCGCGTTGA
>xylefaCOF4
ATGAAAACAAAAATCGAACCTATTAAAAGCACCGTTCTTAGTGGAGATATTTTCAAATACTTCATTGCTAGCTTGCTGTTGGTGTTAGGGGTGTTTGTATGGTTTTTGTTTAGTAGAGCTGTGGATTTTCTTATGCTGGGTTCTTGGGCTCCACAGTTGCGTGGTTTGGTTGTTATGCTCGTTTTCGTCGCTGCTGTATCGGTGCTTATGACTACAGCAAAGGGCCGTGAATTTCGTGGATTCTTGTTTGAGTCCCGTTTTGAGTTGCGTAAGGTGGTCTGGCCTACACGTCAGGAGGCTATTCGTATCACTTGGGTTGTAATTGTCATGATTACTATACTCAGTCTGTTGTTGGGTGGCTTTGATTTCGTGATACAGAAGCTCACGCAGTGGTTCCTATCGCGTTGA
>long-mer10504_(reversed)
--------------------TATTAAAAGCACCGTTCTTAGTGGAGATATTTTCAAATACTTCATTGCTAGCTTGCTGTTGGTGTTAGGGGTGTTTGTA---------------------------------------------------------------------------------------------------------------------------------------------------------------------------------------------------------------------------------------------------------------------------------------------------------------------
>long-mer10503_(reversed)
--------------------------------------------------------------------------------------------------------------------AGCTGTGGATTTTCTTATGCTGGGTTCTTGGGCTCCACAGTTG---------------------------------------------------------------------------------------------------------------------------------------------------------------------------------------------------------------------------------------------------------
>long-mer10502_(reversed)
-------------------------------------------------------------------------------------------------------------------------------------------------------------------------------TGCTCGTTTTCGTCGCTGCTGTA------------------------------------------------------------------------------------------------------------------------------------------------------------------------------------------------------------------
>long-mer10501_(reversed)
-----------------------------------------------------------------------------------------------------------------------------------------------------------------------------------------------------------------------------------------------------------------------------------------------ACGTCAGGAGGCTATTCGTATCACTTGG---------------------------------------------------------------------------------------------
