# Supplementary material for: Identification of genetic relationships and subspecies signatures in Xylella fastidiosa
Source: BMC Genomics. 2019 Mar 25;20:239. doi: 10.1186/s12864-019-5565-9 (PMC6434890; doi:10.1186/s12864-019-5565-9)
Supplement: Supplementary file 8 — Analysis of (non-)synonymous SNPs in homologs to CDS harboring specific k-mers for selected enriched GOs. (ZIP 549 kb) [file 12864_2019_5565_MOESM8_ESM.zip › Additional-File8/Additional-File8B_Pauca/GO-0005886 0016021/NC_002488.2526/Clade III assembled to xylefa9a5c.fasta]

>xylefa9a5c
ATGACGATTATGTCTGCTGCGTTGTTACTGTTCCTGATCCTTGACCCATTGGGCAACATCCCGGTGTTTCTCAGCGTACTCAAACCATTGCCTGCCCAACGGCAACGCGTAGTACTGGCGCGTGAATTGCTGATTGCGCTGGTCGTACTCATGGGTTTCCTATGGGGTGGCAAGTACGTATTGGAGTTGATGCACTTGCGACAGGAGTCGGTATCGATTGCCGGAGGCATCGTTTTATTTCTCATTGGTATCCGGATGATCTTTCCCCGCCCAGAAGGGTTGATGGGGGAAATCCCTGAGGGAGAGCCTTTCATCGTCCCATTAGCAATCCCATTAGTCGCTGGCCCATCGGGCATGGCCGCAGTGATGCTGATGGGGAGCAACGAACCCGCCCGCTTGTGGGATTGGAACTGGGCGTTGTTGCTGGCCTGGGGTGGGGCAGCAGCGATCTTATTTTCCGCGCCGCTCTTGTACACGCTGCTGGGCCATCGTGTGTTGACAGCATTGGAGCGCTTAATGGGAATGTTGTTAGTGGCAATCTCGGTGCAAATGTTTATGGACGGAATCAGCACATACCTCAAAGCGTCAATGCATTGA
>xylefa3579
ATGACGATTATGTCTGCTGCGTTGTTACTGTTCCTGATTCTTGACCCATTGGGCAACATCCCGGTGTTTCTCAGCGTACTCAAACCATTGCCTGCCCAACGGCAACGCGTGGTACTGGCGCGTGAATTGCTGATTGCGCTGATGGTACTCATGGGTTTCCTATGGGGGGGCAAATACGTCTTGGAGTTGATGCATTTGCGACAGGAGTCGGTATCGATTGCCGGAGGCATCGTCTTATTCCTCATTGGTATCCGGATGATCTTTCCTCGGCCAGAAGGATTGATGGGGGAAATCCCTGAGGGAGAGCCTTTTATCGTGCCATTAGCAATCCCATTGGTTGCTGGTCCATCGGGCATGGCTGCAGTGATGCTGATGGGGAGCAACGAGCCGGCCCGGTTGTGGGATTGGAACTGTGCGTTGTTGCTGGCTTGGGGCGGAGCAGCAGCGATCTTATTTTCTGCGACGTTCTTGTACAAACTGTTGGGCCATCGTGTGTTGACAGCATTGGAGCGCTTAATGGGAATGTTGTTGGTGGCAATCTCGGTGCAAATGTTTATGGACGGAATCAGCACATACCTCAAAGCGTCAATGCATTGA
>xylefa4626
ATGACGATTATGTCTGCTGCGTTGTTACTGTTCCTGATTCTTGACCCATTGGGCAACATCCCGGTGTTTCTCAGCGTACTCAAACCATTGCCTGCCCAACGGCAACGCGTGGTACTGGCGCGTGAATTGCTGATTGCGCTGATGGTACTCATGGGTTTCCTATGGGGGGGCAAATACGTCTTGGAGTTGATGCATTTGCGACAGGAGTCGGTATCGATTGCCGGAGGCATCGTCTTATTCCTCATTGGTATCCGGATGATCTTTCCTCGGCCAGAAGGATTGATGGGGGAAATCCCTGAGGGAGAGCCTTTTATCGTGCCATTAGCAATCCCATTGGTTGCTGGTCCATCGGGCATGGCTGCAGTGATGCTGATGGGGAGCAACGAGCCGGCCCGGTTGTGGGATTGGAACTGTGCGTTGTTGCTGGCTTGGGGCGGAGCAGCAGCGATCTTATTTTCTGCGACGTTCTTGTACAAACTGTTGGGCCATCGTGTGTTGACAGCATTGGAGCGCTTAATGGGAATGTTGTTGGTGGCAATCTCGGTGCAAATGTTTATGGACGGAATCAGCACATACCTCAAAGCGTCAATGCATTGA
>xylefa4627
ATGACGATTATGTCTGCTGCGTTGTTACTGTTCCTGATTCTTGACCCATTGGGCAACATCCCGGTGTTTCTCAGCGTACTCAAACCATTGCCTGCCCAACGGCAACGCGTGGTACTGGCGCGTGAATTGCTGATTGCGCTGATGGTACTCATGGGTTTCCTATGGGGGGGCAAATACGTCTTGGAGTTGATGCATTTGCGACAGGAGTCGGTATCGATTGCCGGAGGCATCGTCTTATTCCTCATTGGTATCCGGATGATCTTTCCTCGGCCAGAAGGATTGATGGGGGAAATCCCTGAGGGAGAGCCTTTTATCGTGCCATTAGCAATCCCATTGGTTGCTGGTCCATCGGGCATGGCTGCAGTGATGCTGATGGGGAGCAACGAGCCGGCCCGGTTGTGGGATTGGAACTGTGCGTTGTTGCTGGCTTGGGGCGGAGCAGCAGCGATCTTATTTTCTGCGACGTTCTTGTACAAACTGCTGGGCCATCGTGTGTTGACAGCATTGGAGCGCTTAATGGGAATGTTGTTGGTGGCAATCTCGGTGCAAATGTTTATGGACGGAATCAGCACATACCTCAAAGCGTCAATGCATTGA
>xylefa7969
ATGACGATTATGTCTGCTGCGTTGTTACTGTTCCTGATTCTTGACCCATTGGGCAACATCCCGGTGTTTCTCAGCGTACTCAAACCATTGCCTGCCCAACGGCAACGCGTGGTACTGGCGCGTGAATTGCTGATTGCGCTGATGGTACTCATGGGTTTCCTATGGGGGGGCAAATACGTCTTGGAGTTGATGCATTTGCGACAGGAGTCGGTATCGATTGCCGGAGGCATCGTCTTATTCCTCATTGGTATCCGGATGATCTTTCCTCGGCCAGAAGGATTGATGGGGGAAATCCCTGAGGGAGAGCCTTTTATCGTGCCATTAGCAATCCCATTGGTTGCTGGTCCATCGGGCATGGCTGCAGTGATGCTGATGGGGAGCAACGAGCCGGCCCGGTTGTGGGATTGGAACTGTGCGTTGTTGCTGGCTTGGGGCGGAGCAGCAGCGATCTTATTTTCTGCGACGTTCTTGTACAAACTGTTGGGCCATCGTGTGTTGACAGCATTGGAGCGCTTAATGGGAATGTTGTTGGTGGCAATCTCGGTGCAAATGTTTATGGACGGAATCAGCACATACCTCAAAGCGTCAATGCATTGA
>xylefa8073
ATGACGATTATGTCTGCTGCGTTGTTACTGTTCCTGATTCTTGACCCATTGGGCAACATCCCGGTGTTTCTCAGCGTACTCAAACCATTGCCTGCCCAACGGCAACGCGTGGTACTGGCGCGTGAATTGCTGATTGCGCTGATGGTACTCATGGGTTTCCTATGGGGGGGCAAATACGTCTTGGAGTTGATGCATTTGCGACAGGAGTCGGTATCGATTGCCGGAGGCATCGTCTTATTCCTCATTGGTATCCGGATGATCTTTCCTCGGCCAGAAGGATTGATGGGGGAAATCCCTGAGGGAGAGCCTTTTATCGTGCCATTAGCAATCCCATTGGTTGCTGGTCCATCGGGCATGGCTGCAGTGATGCTGATGGGGAGCAACGAGCCGGCCCGGTTGTGGGATTGGAACTGTGCGTTGTTGCTGGCTTGGGGCGGAGCAGCAGCGATCTTATTTTCTGCGACGTTCTTGTACAAACTGTTGGGCCATCGTGTGTTGACAGCATTGGAGCGCTTAATGGGAATGTTGTTGGTGGCAATCTCGGTGCAAATGTTTATGGACGGAATCAGCACATACCTCAAAGCGTCAATGCATTGA
>xylefa8082
ATGACGATTATGTCTGCTGCGTTGTTACTGTTCCTGATTCTTGACCCATTGGGCAACATCCCGGTGTTTCTCAGCGTACTCAAACCATTGCCTGCCCAACGGCAACGCGTGGTACTGGCGCGTGAATTGCTGATTGCGCTGATGGTACTCATGGGTTTCCTATGGGGGGGCAAATACGTCTTGGAGTTGATGCATTTGCGACAGGAGTCGGTATCGATTGCCGGAGGCATCGTCTTATTCCTCATTGGTATCCGGATGATCTTTCCTCGGCCAGAAGGATTGATGGGGGAAATCCCTGAGGGAGAGCCTTTTATCGTGCCATTAGCAATCCCATTGGTTGCTGGTCCATCGGGCATGGCTGCAGTGATGCTGATGGGGAGCAACGAGCCGGCCCGGTTGTGGGATTGGAACTGTGCGTTGTTGCTGGCTTGGGGCGGAGCAGCAGCGATCTTATTTTCTGCGACGTTCTTGTACAAACTGTTGGGCCATCGTGTGTTGACAGCATTGGAGCGCTTAATGGGAATGTTGTTGGTGGCAATCTCGGTGCAAATGTTTATGGACGGAATCAGCACATACCTCAAAGCGTCAATGCATTGA
>xylefa8071
ATGACGATTATGTCTGCTGCGTTGTTACTGTTCCTGATTCTTGACCCATTGGGCAACATCCCGGTGTTTCTCAGCGTACTCAAACCATTGCCTGCCCAACGGCAACGCGTGGTACTGGCGCGTGAATTGCTGATTGCGCTGATGGTACTCATGGGTTTCCTATGGGGGGGCAAATACGTCTTGGAGTTGATGCATTTGCGACAGGAGTCGGTATCGATTGCCGGAGGCATCGTCTTATTCCTCATTGGTATCCGGATGATCTTTCCTCGGCCAGAAGGATTGATGGGGGAAATCCCTGAGGGAGAGCCTTTTATCGTGCCATTAGCAATCCCATTGGTTGCTGGTCCATCGGGCATGGCTGCAGTGATGCTGATGGGGAGCAACGAGCCGGCCCGGTTGTGGGATTGGAACTGTGCGTTGTTGCTGGCTTGGGGCGGAGCAGCAGCGATCTTATTTTCTGCGACGTTCTTGTACAAACTGTTGGGCCATCGTGTGTTGACAGCATTGGAGCGCTTAATGGGAATGTTGTTGGTGGCAATCTCGGTGCAAATGTTTATGGACGGAATCAGCACATACCTCAAAGCGTCAATGCATTGA
>xylefa7970
ATGACGATTATGTCTGCTGCGTTGTTACTGTTCCTGATTCTTGACCCATTGGGCAACATCCCGGTGTTTCTCAGCGTACTCAAACCATTGCCTGCCCAACGGCAACGCGTGGTACTGGCGCGTGAATTGCTGATTGCGCTGATGGTACTCATGGGTTTCCTATGGGGGGGCAAATACGTCTTGGAGTTGATGCATTTGCGACAGGAGTCGGTATCGATTGCCGGAGGCATCGTCTTATTCCTCATTGGTATCCGGATGATCTTTCCTCGGCCAGAAGGATTGATGGGGGAAATCCCTGAGGGAGAGCCTTTTATCGTGCCATTAGCAATCCCATTGGTTGCTGGTCCATCGGGCATGGCTGCAGTGATGCTGATGGGGAGCAACGAGCCGGCCCGGTTGTGGGATTGGAACTGTGCGTTGTTGCTGGCTTGGGGCGGAGCAGCAGCGATCTTATTTTCTGCGACGTTCTTGTACAAACTGTTGGGCCATCGTGTGTTGACAGCATTGGAGCGCTTAATGGGAATGTTGTTGGTGGCAATCTCGGTGCAAATGTTTATGGACGGAATCAGCACATACCTCAAAGCGTCAATGCATTGA
>xylefaco33
ATGACGATTATGTCTGCTGCGTTGTTACTGTTCCTGATTCTTGACCCATTGGGCAACATCCCGGTGTTTCTCAGCGTACTCAAACCATTGCCTGCCCAACGGCAACGCGTGGTACTGGCGCGTGAATTGCTGATTGCGCTGATGGTACTCATGGGTTTCCTATGGGGGGGCAAATACGTCTTGGAGTTGATGCATTTGCGACAGGAGTCGGTATCGATTGCCGGAGGCATCGTCTTATTCCTCATTGGTATCCGGATGATCTTTCCTCGGCCAGAAGGATTGATGGGGGAAATCCCTGAGGGAGAGCCTTTTATCGTGCCATTAGCAATCCCATTGGTTGCTGGTCCATCGGGCATGGCTGCAGTGATGCTGATGGGGAGCAACGAGCCGGCCCGGTTGTGGGATTGGAACTGTGCGTTGTTGCTGGCTTGGGGCGGAGCAGCAGCGATCTTATTTTCTGCGACGTTCTTGTACAAACTGCTGGGCCATCGTGTGTTGACAGCATTGGAGCGCTTAATGGGAATGTTGTTGGTGGCAATCTCGGTGCAAATGTTTATGGACGGAATCAGCACATACCTCAAAGCGTCAATGCATTGA
>xylefaD026
ATGACGATTATGTCTGCTGCGTTGTTACTGTTCCTGATTCTTGACCCATTGGGCAACATCCCGGTGTTTCTCAGCGTACTCAAACCATTGCCTGCCCAACGGCAACGCGTGGTACTGGCGCGTGAATTGCTGATTGCGCTGATGGTACTCATGGGTTTCCTATGGGGGGGCAAATACGTCTTGGAGTTGATGCATTTGCGACAGGAGTCGGTATCGATTGCCGGAGGCATCGTCTTATTCCTCATTGGTATCCGGATGATCTTTCCTCGGCCAGAAGGATTGATGGGGGAAATCCCTGAGGGAGAGCCTTTTATCGTGCCATTAGCAATCCCATTGGTTGCTGGTCCATCGGGCATGGCTGCAGTGATGCTGATGGGGAGCAACGAGCCGGCCCGGTTGTGGGATTGGAACTGTGCGTTGTTGCTGGCTTGGGGCGGAGCAGCAGCGATCTTATTTTCTGCGACGTTCTTGTACAAACTGTTGGGCCATCGTGTGTTGACAGCATTGGAGCGCTTAATGGGAATGTTGTTGGTGGCAATCTCGGTGCAAATGTTTATGGACGGAATCAGCACATACCTCAAAGCGTCAATGCATTGA
>xylefaEB92
ATGACGATTATGTCTGCTGCGTTGTTACTGTTCCTGATTCTTGACCCATTGGGCAACATCCCGGTGTTTCTCAGCGTACTCAAACCATTGCCTGCCCAACGGCAACGCGTGGTACTGGCGCGTGAATTGCTGATTGCGCTGATGGTACTCATGGGTTTCCTATGGGGGGGCAAATACGTCTTGGAGTTGATGCATTTGCGACAGGAGTCGGTATCGATTGCCGGAGGCATCGTCTTATTCCTCATTGGTATCCGGATGATCTTTCCTCGGCCAGAAGGATTGATGGGGGAAATCCCTGAGGGAGAGCCTTTTATCGTGCCATTAGCAATCCCATTGGTTGCTGGTCCATCGGGCATGGCTGCAGTGATGCTGATGGGGAGCAACGAGCCGGCCCGGTTGTGGGATTGGAACTGTGCGTTGTTGCTGGCTTGGGGCGGAGCAGCAGCGATCTTATTTTCTGCGACGTTCTTGTACAAACTGTTGGGCCATCGTGTGTTGACAGCATTGGAGCGCTTAATGGGAATGTTGTTGGTGGCAATCTCGGTGCAAATGTTTATGGACGGAATCAGCACATACCTCAAAGCGTCAATGCATTGA
>xylefaGB54
ATGACGATTATGTCTGCTGCGTTGTTACTGTTCCTGATTCTTGACCCATTGGGCAACATCCCGGTGTTTCTCAGCGTACTCAAACCATTGCCTGCCCAACGGCAACGCGTGGTACTGGCGCGTGAATTGCTGATTGCGCTGATGGTACTCATGGGTTTCCTATGGGGGGGCAAATACGTCTTGGAGTTGATGCATTTGCGACAGGAGTCGGTATCGATTGCCGGAGGCATCGTCTTATTCCTCATTGGTATCCGGATGATCTTTCCTCGGCCAGAAGGATTGATGGGGGAAATCCCTGAGGGAGAGCCTTTTATCGTGCCATTAGCAATCCCATTGGTTGCTGGTCCATCGGGCATGGCTGCAGTGATGCTGATGGGGAGCAACGAGCCGGCCCGGTTGTGGGATTGGAACTGTGCGTTGTTGCTGGCTTGGGGCGGAGCAGCAGCGATCTTATTTTCTGCGACGTTCTTGTACAAACTGTTGGGCCATCGTGTGTTGACAGCATTGGAGCGCTTAATGGGAATGTTGTTGGTGGCAATCTCGGTGCAAATGTTTATGGACGGAATCAGCACATACCTCAAAGCGTCAATGCATTGA
>xylefaAnn1
ATGACGATTATGTCTGCTGCGTTGTTACTGTTCCTGATTCTTGACCCATTGGGCAACATCCCGGTGTTTCTCAGCGTACTCAAACCATTGCCTGCCCAACGGCAACGCGTGGTACTGGCGCGTGAATTGCTGATTGCGCTGATGGTACTCATGGGTTTCCTATGGGGGGGCAAATACGTCTTGGAGTTGATGCATTTGCGACAGGAGTCGGTGTCGATTGCCGGAGGCATCGTCTTGTTCCTCATTGGTATCCGGATGATCTTTCCTCGGCCAGAAGGATTGATGGGGGAAATCCCTGAGGGAGAGCCTTTTATCGTGCCATTAGCAATCCCATTGGTTGCTGGTCCATCGGGCATGGCTGCAGTGATGCTGATGGGGAGCAACGAGCCGGCCCGGTTGTGGGATTGGAACTGTGCGTTGTTGCTGGCTTGGGGCGGAGCAGCAGCGATCTTATTTTCTGCGACGTTCTTGTACAAACTGCTGGGCCATCGTGTGTTGACAGCATTGGAGCGCTTAATGGGAATGTTGTTGGTGGCAATCTCGGTGCAAATGTTTATGGACGGAATCAGCACATACCTCAACGCCTCAGTGTATTGA
>xylefaMU34
ATGACGATTATGTCTGCTGCGTTGTTACTGTTCCTGATTCTTGACCCATTGGGCAACATCCCGGTGTTTCTCAGCGTACTCAAACCATTGCCTGCCCAACGGCAACGCGTGGTACTGGCGCGTGAATTGCTGATTGCGCTGATGGTACTCATGGGTTTCCTATGGGGGGGCAAATACGTCTTGGAGTTGATGCATTTGCGACAGGAGTCGGTATCGATTGCCGGAGGCATCGTCTTATTCCTCATTGGTATCCGGATGATCTTTCCTCGGCCAGAAGGATTGATGGGGGAAATCCCTGAGGGAGAGCCTTTTATCGTGCCATTAGCAATCCCATTGGTTGCTGGTCCATCGGGCATGGCTGCAGTGATGCTGATGGGGAGCAACGAGCCGGCCCGGTTGTGGGATTGGAACTGTGCGTTGTTGCTGGCTTGGGGCGGAGCAGCAGCGATCTTATTTTCTGCGACGTTCTTGTACAAACTGCTGGGCCATCGTGTGTTGACAGCATTGGAGCGCTTAATGGGAATGTTGTTGGTGGCAATCTCGGTGCAAATGTTTATGGACGGAATCAGCACATACCTCAAAGCGTCAATGCATTGA
>xylefaMuMD
ATGACGATTATGTCTGCTGCGTTGTTACTGTTCCTGATTCTTGACCCATTGGGCAACATCCCGGTGTTTCTCAGCGTACTCAAACCATTGCCTGCCCAACGGCAACGCGTGGTACTGGCGCGTGAATTGCTGATTGCGCTGATGGTACTCATGGGTTTCCTATGGGGGGGCAAATACGTCTTGGAGTTGATGCATTTGCGACAGGAGTCGGTATCGATTGCCGGAGGCATCGTCTTATTCCTCATTGGTATCCGGATGATCTTTCCTCGGCCAGAAGGATTGATGGGGGAAATCCCTGAGGGAGAGCCTTTTATCGTGCCATTAGCAATCCCATTGGTTGCTGGTCCATCGGGCATGGCTGCAGTGATGCTGATGGGGAGCAACGAGCCGGCCCGGTTGTGGGATTGGAACTGTGCGTTGTTGCTGGCTTGGGGCGGAGCAGCAGCGATCTTATTTTCTGCGACGTTCTTGTACAAACTGCTGGGCCATCGTGTGTTGACAGCATTGGAGCGCTTAATGGGAATGTTGTTGGTGGCAATCTCGGTGCAAATGTTTATGGACGGAATCAGCACATACCTCAAAGCGTCAATGCATTGA
>xylefastag
ATGACGATTATGTCTGCTGCGTTGTTACTGTTCCTGATTCTTGACCCATTGGGCAACATCCCGGTGTTTCTCAGCGTACTCAAACCATTGCCTGCCCAACGGCAACGCGTGGTACTGGCGCGTGAATTGCTGATTGCGCTGATGGTACTCATGGGTTTCCTATGGGGGGGCAAATACGTCTTGGAGTTGATGCATTTGCGACAGGAGTCGGTATCGATTGCCGGAGGCATCGTCTTATTCCTCATTGGTATCCGGATGATCTTTCCTCGGCCAGAAGGATTGATGGGGGAAATCCCTGAGGGAGAGCCTTTTATCGTGCCATTAGCAATCCCATTGGTTGCTGGTCCATCGGGCATGGCTGCAGTGATGCTGATGGGGAGCAACGAGCCGGCCCGGTTGTGGGATTGGAACTGTGCGTTGTTGCTGGCTTGGGGCGGAGCAGCAGCGATCTTATTTTCTGCGACGTTCTTGTACAAACTGTTGGGCCATCGTGTGTTGACAGCATTGGAGCGCTTAATGGGAATGTTGTTGGTGGCAATCTCGGTGCAAATGTTTATGGACGGAATCAGCACATACCTCAAAGCGTCAATGCATTGA
>xylefaTem1
ATGACGATTATGTCTGCTGCGTTGTTACTGTTCCTGATTCTTGACCCATTGGGCAACATCCCGGTGTTTCTCAGCGTACTCAAACCATTGCCTGCCCAACGGCAACGCGTGGTACTGGCGCGTGAATTGCTGATTGCGCTGATGGTACTCATGGGTTTCCTATGGGGGGGCAAATACGTCTTGGAGTTGATGCATTTGCGACAGGAGTCGGTATCGATTGCCGGAGGCATCGTCTTATTCCTCATTGGTATCCGGATGATCTTTCCTCGGCCAGAAGGATTGATGGGGGAAATCCCTGAGGGAGAGCCTTTTATCGTGCCATTAGCAATCCCATTGGTTGCTGGTCCATCGGGCATGGCTGCAGTGATGCTGATGGGGAGCAACGAGCCGGCCCGGTTGTGGGATTGGAACTGTGCGTTGTTGCTGGCTTGGGGCGGAGCAGCAGCGATCTTATTTTCTGCGACGTTCTTGTACAAACTGTTGGGCCATCGTGTGTTGACAGCATTGGAGCGCTTAATGGGAATGTTGTTGGTGGCAATCTCGGTGCAAATGTTTATGGACGGAATCAGCACATACCTCAAAGCGTCAATGCATTGA
>xylefaM23s
ATGACGATTATGTCTGCTGCGTTGTTACTGTTCCTGATTCTTGACCCATTGGGCAACATCCCGGTGTTTCTCAGCGTACTCAAACCATTGCCTGCCCAACGGCAACGCGTGGTACTGGCGCGTGAATTGCTGATTGCGCTGATGGTACTCATGGGTTTCCTATGGGGGGGCAAATACGTCTTGGAGTTGATGCATTTGCGACAGGAGTCGGTATCGATTGCCGGAGGCATCGTCTTATTCCTCATTGGTATCCGGATGATCTTTCCTCGGCCAGAAGGATTGATGGGGGAAATCCCTGAGGGAGAGCCTTTTATCGTGCCATTAGCAATCCCATTGGTTGCTGGTCCATCGGGCATGGCTGCAGTGATGCTGATGGGGAGCAACGAGCCGGCCCGGTTGTGGGATTGGAACTGTGCGTTGTTGCTGGCTTGGGGCGGAGCAGCAGCGATCTTATTTTCTGCGACGTTCTTGTACAAACTGTTGGGCCATCGTGTGTTGACAGCATTGGAGCGCTTAATGGGAATGTTGTTGGTGGCAATCTCGGTGCAAATGTTTATGGACGGAATCAGCACATACCTCAAAGCGTCAATGCATTGA
>long-mer10594_(reversed)
-----------------TGCGTTGTTACTGTTCCTGATCCTTGACCCATTGGGCAACATC---------------------------------------------------------------------------------------------------------------------------------------------------------------------------------------------------------------------------------------------------------------------------------------------------------------------------------------------------------------------------------------------------------------------------------------------------------------------------------------------------------------------------------------------------------
>long-mer10593_(reversed)
-----------------------------------------------------------------------------------------GCCTGCCCAACGGCAACGCGTAGTACTGGCGCGTGAATTGCTGATTGCGCTGGTCGTACTCATGGGTTTCCTATGGGGTGGCAAGTACGTATTGGAGTTGATGCACTTGCGACAGGAGTCGGTATCGATTGCCGGAGGCATCGTTTTATTTCTCATTGGTATCCGGATGATCTTTCCCCGCCCAGAAGGGTTGATGGGGGAAATCCCTGAGGGAGAGCCTTTCATCGTCCCATTAGCAATCCCATTAGTCGCTGGCCCATCGGGCATGGC----------------------------------------------------------------------------------------------------------------------------------------------------------------------------------------------------------------------------------------------
>long-mer10592_(reversed)
-----------------------------------------------------------------------------------------------------------------------------------------------------------------------------------------------------------------------------------------------------------------------------------------------------------------------------------------------------------------------------GATGCTGATGGGGAGCAACGAACCCGCCCGCTTGTGGGATTGGAACTGGGCGTTGTTGCTGGCCTGGGGTGGGGCAGCAGCGATCTTATTTTC-------------------------------------------------------------------------------------------------------------------------------------------
>long-mer10591_(reversed)
----------------------------------------------------------------------------------------------------------------------------------------------------------------------------------------------------------------------------------------------------------------------------------------------------------------------------------------------------------------------------------------------------------------------------------------------------------------------------------TCTTGTACACGCTGCTGGGCCATCGTGTGTTG---------------------------------------------------------------------------------------------------
