# Supplementary material for: Identification of genetic relationships and subspecies signatures in Xylella fastidiosa
Source: BMC Genomics. 2019 Mar 25;20:239. doi: 10.1186/s12864-019-5565-9 (PMC6434890; doi:10.1186/s12864-019-5565-9)
Supplement: Supplementary file 8 — Analysis of (non-)synonymous SNPs in homologs to CDS harboring specific k-mers for selected enriched GOs. (ZIP 549 kb) [file 12864_2019_5565_MOESM8_ESM.zip › Additional-File8/Additional-File8B_Pauca/GO-0005886 0016021/NC_002488.2537/Xfm assembled to xylefa9a5c.fasta]

>xylefa9a5c
ATGAACCAGTCTGTGCCTAGAAATCCCATTGCCCGTTTCTTTATTGGCTTATGGGGAGCGATGAATTTTACCCGCCGTTTAATTCTCAATTTGGTGTTTTTCGGTTTCTTGTTTTTCTTGTTATTGATGATGTTAATTGGAGTGACGCATGGCTTGAAAGGCAAGCAGCTCGATGATCGCACGACTCTATTGATTGGGCCGCAAGGCACATTGGTGGAACAGTTCAGTGCCGATCCGGTCAGTCGTGCATTAGCCAAAGCGACGGGTGATAAGAGTGGGCAGGAAGTTCAACTGCGTGATCTGATCCGTGTGATTGAGGCTGCGGCTAAGGATAAGAAGGTTGAACGTGTCCTGCTGGATTTGGACAAGTTGCAGCCATCAGGGTATGCCTCATTGCGTGAGGTCGTTGCTGCGTTACAGAACCTCAAAGGTTCAGGGAAACAGTTAGTTGCTTTCAGTGAAAGTATGACTCAGTCACAGTATCTGCTTGCCGCACAGGCGGATGAGATTTATTTGGATCCAATGGGTAGTGTTTTGCTTGAGGGTTTGGCTCACTACCGTCAGTATTTCCGCAAGGGATTACAAGAAAAATTGGGTGTGGATGTTCATCTTTTCCGGGTCGGCGAATACAAATCCGCGGCTGAGCCTTTTGTTCTTGATGCGGCCTCAGCCGATGCCAAGGAGGCCGATCTGTTTTGGATGAACGATATATGGCAACGCTATTTGGCCGATATCGCTAAGGCACGTAAGCTCGATTCGGCGCACCTCAATACTATAGTCGAAAGACTGCCGCAGGATATTGCTGCTAATCATGGTGATTTGGCCAAGTATGCATTGGCGCAGAAACTGGTAGATGGCCTGAAAACTCGCGAGCAAGTGAACCAGTTAATGATCCAGCGTGGTGTTGCCGATAAAAAGGCCGATGGTGGTTTCCGTAATGTGGACTTCGGTACTTATTTAAGTTTGCTGGATGCACAGAGTGTGCCACTAGGCACGTCCTCGCAGATTGCCGTTGTTGTGGCAGCGGGTGAAATAAAAGGAGGTGATCAGCCTGCCGGTTATATTGGTGGTGAGTCGACAAGTATGCTCTTGCGTAAGGCACGGGATGAAGACGCGGTCAAAGCGGTAGTGCTTCGTGTGAATTCTCCCGGTGGAGAAGTCTTCGCTTCTGAGCAGATTCGCCGTGAAGTCGTTGCACTGAGGAAGGTTGGCAAGCCGGTCGTGGTGTCGATGGGTGATATGGCTGCTTCCGGAGGGTATTGGATCAGCATGGATGCTGATCGCATTTATGCTGATCCATCGACGATCAGTGGTTCGATTGGTATCTTCGGCCTGATGCCAAATATCACTCGTACGCTGGATAAGATGGGAGTGCACACTGACGGCGTGGGTACGACCCGTTTTGCAGGTGCGCTTGATATCACTCGTACGCTGGATCCACAGGTTGGACAGATGCTACAGAATGTGATCGACAAAGGCTACGCAGATTTCACAAGTAAGGTTGCGCAGGCGCGTCACCGCTCCGTGCAAGAGATCGACAGTATTGCTCGCGGTCGTGTATGGAGCGGCGCGCAGGCGAAAGAACGTGGTTTGGTCGATGAACTCGGGGGAGTGCGCGAGGCGATTACTGATGCTGCAAAGCGTGCCAAGCTTGGCGAGGGCCACTACAGTGTGCGTTATGTTGATAAGGCAGTCAGCCCATTTATGCAGTTCATCATCAACATGATGTCCACTCGGATTGGGAACTGGGCATTGGGAGATTCAGGCTTGGCTCGGGTGCTGCTCACCCGTATTTCTCCGGAAACCGAGGTGCAGTTGCGTTTTGTTGAAGATGCAGTGCGTGAGGCCAAAACGGGCATGCTTCCAGTCAAACCCTTGGTTTACTGTTTCTGTGGACTTTAG
>xylefa4311
ATGAACCAGTCTGTGCCTAGAAATCCCATTGCCCGTTTCTTTATTGGCTTATGGGGAGCGATGAATTTTACCCGCCACTTAATTCTCAATTTGGTGTTTTTCGGTTTCTTGTTTTTCTTGTTATTGATGATGTTAATTGGAATGACGCACGGCTTGAAAGGCAAGCAGCTCGACGATCGCACGACTCTATTGATTGCGCCGCAAGGCACATTGGTGGAACAGTTCAGTGCCGATCCGGGCAGTCGTGCATTAGCCAAAGCGACTGGTGATAAGAGTGGGCAGGAAGTTCAACTGCGTGATCTGATCCGTGTGATTGAGGCTGCGGCTAAGGATAAGAAGGTTGAACGTGTCCTGCTGGATTTGGACAAGTTGCAGCCATCAGGGTATGCCTCATTGCGTGAGGTCGTTGCTGCGTTACAGAACCTCAAAGATTCAGGGAAACAGTTAGTTGCTTTCAGTGAAAGTATGACTCAGTCGCAGTATCTGCTTGCCGCACAGGCGGATGAGATTTATTTGGATCCAATGGGCAGTGTTTTGCTTGAGGGTTTGGCTCACTACCGTCAGTATTTCCGCAAGGGATTACAAGAAAAATTGGGTGTGGATGTTCATCTTTTCCGGGTCGGCGAATACAAATCCGCGGCTGAGCCTTTTGTTCTTGATGCGGCCTCAGCCGATGCCAAGGAGGCCGATCTGTTCTGGATGAACGATATATGGCAACGCTATTTGGCCGATATCGCTAAGGCACGTAAGCTCGATTCGGCGCACCTCAATACTATAGTCGAAAGACTGCCGCAGGATATTGCTGCTAATCATGGTGATTTGGCCAAGTATGCATTGGCGCAGAAACTGGTAGATGGCCTGAAAACTCGCGAGCAAGTGAACCAGTTAATGATCCAGCGTGGTGTTGCAGATAAAAAGGCCGATGGTGGTTTCCGTAATGTGGACTTCGGTACTTATTTAAGTTTGCTGGATGCACAGAGTGTGCCACTAGGCACGTCCTCGCAGATTGCCGTTGTTGTGGCAGCGGGTGAAATAAAAGGAGGTGATCAGCCAGCCGGTTATATTGGTGGTGAGTCGACCAGTATGCTCTTGCGTAAGGCACGGGATGAAGACGCGGTCAAAGCGGTAGTGCTTCGTGTGAATTCTCCCGGTGGAGAAGTCTTCGCTTCTGAGCAGATTCGCCGTGAAGTTGTTGCGCTGAGGAAGGTTGGCAAGCCGGTCGTGGTGTCGATGGGTGATATGGCTGCTTCCGGAGGGTATTGGATCAGCATGGATGCTGATCGCATTTATGCTGATCCATCGACGATCAGTGGTTCGATTGGTATCTTCGGGCTGGTACCCAATATCACTCGTACGCTTGATAAAGTGGGAGTGCACACGGATGGCGTGGGTACGACCCGTTTTGCAGGTGCACTTGATATCACTCGTGCGCTGGATCCGCAGGTGGGACAGATATTCCAGAATGTGATCGACAAAGGCTACGCAGATTTCACAACTAAGGTTGCGCAGGCGCGTCACCGCTCCGTGAAAGAGATCGACAGTATTGCTCGCGGTCGTGTATGGAGCGGCGCGCAGGCGAAAGAACGTGGTTTGGTCGATGAACTCGGGGGAGTGCGCGAGGCGATTACTGATGCTGCAAAGCGTGCTAAGCTTGGCGAGGGCCACTACAGTGTGCGTTATGTTGATAAGGCAGTCAGCCCATTTATGCAGTTCATCATCAACATGATGTCCACCCGGATTGGGAACTGGGCATTGGGAGATTCAGGCTTGGCTCGGGTGCTGCTCACCCGTATTTCTCCGGAAACAGAGGTGCAGTTGCGTTTTGTTGAAGATGCAGTGCGTGAGGCCAAAACTGGCATGCTTCCAGTCAAACCCTTGGTTTACTGTTTCTGTGGACTTTAG
>xylefa3571
ATGAACCAGTCTGTGCCTAGAAATCCCATTGCCCGTTTCTTTATTGGCTTATGGGGAGCGATGAATTTTACCCGCCACTTAATTCTCAATTTGGTGTTTTTCGGTTTCTTGTTTTTCTTGTTATTGATGATGTTAATTGGAATGACGCACGGCTTGAAAGGCAAGCAGCTCGACGATCGCACGACTCTATTGATTGCGCCGCAAGGCACATTGGTGGAACAGTTCAGTGCCGATCCGGGCAGTCGTGCATTAGCCAAAGCGACTGGTGATAAGAGTGGGCAGGAAGTTCAACTGCGTGATCTGATCCGTGTGATTGAGGCTGCGGCTAAGGATAAGAAGGTTGAACGTGTCCTGCTGGATTTGGACAAGTTGCAGCCATCAGGGTATGCCTCATTGCGTGAGGTCGTTGCTGCGTTACAGAACCTCAAAGATTCAGGGAAACAGTTAGTTGCTTTCAGTGAAAGTATGACTCAGTCGCAGTATCTGCTTGCCGCACAGGCGGATGAGATTTATTTGGATCCAATGGGCAGTGTTTTGCTTGAGGGTTTGGCTCACTACCGTCAGTATTTCCGCAAGGGATTACAAGAAAAATTGGGTGTGGATGTTCATCTTTTCCGGGTCGGCGAATACAAATCCGCGGCTGAGCCTTTTGTTCTTGATGCGGCCTCAGCCGATGCCAAGGAGGCCGATCTGTTCTGGATGAACGATATATGGCAACGCTATTTGGCCGATATCGCTAAGGCACGTAAGCTCGATTCGGCGCACCTCAATACTATAGTCGAAAGACTGCCGCAGGATATTGCTGCTAATCATGGTGATTTGGCCAAGTATGCATTGGCGCAGAAACTGGTAGATGGCCTGAAAACTCGCGAGCAAGTGAACCAGTTAATGATCCAGCGTGGTGTTGCAGATAAAAAGGCCGATGGTGGTTTCCGTAATGTGGACTTCGGTACTTATTTAAGTTTGCTGGATGCACAGAGTGTGCCACTAGGCACGTCCTCGCAGATTGCCGTTGTTGTGGCAGCGGGTGAAATAAAAGGAGGTGATCAGCCAGCCGGTTATATTGGTGGTGAGTCGACCAGTATGCTCTTGCGTAAGGCACGGGATGAAGACGCGGTCAAAGCGGTAGTGCTTCGTGTGAATTCTCCCGGTGGAGAAGTCTTCGCTTCTGAGCAGATTCGCCGTGAAGTTGTTGCGCTGAGGAAGGTTGGCAAGCCGGTCGTGGTGTCGATGGGTGATATGGCTGCTTCCGGAGGGTATTGGATCAGCATGGATGCTGATCGCATTTATGCTGATCCATCGACGATCAGTGGTTCGATTGGTATCTTCGGGCTGGTACCCAATATCACTCGTACGCTTGATAAAGTGGGAGTGCACACGGATGGCGTGGGTACGACCCGTTTTGCAGGTGCACTTGATATCACTCGTGCGCTGGATCCGCAGGTGGGACAGATATTCCAGAATGTGATCGACAAAGGCTACGCAGATTTCACAACTAAGGTTGCGCAGGCGCGTCACCGCTCCGTGAAAGAGATCGACAGTATTGCTCGCGGTCGTGTATGGAGCGGCGCGCAGGCGAAAGAACGTGGTTTGGTCGATGAACTCGGGGGAGTGCGCGAGGCGATTACTGATGCTGCAAAGCGTGCTAAGCTTGGCGAGGGCCACTACAGTGTGCGTTATGTTGATAAGGCAGTCAGCCCATTTATGCAGTTCATCATCAACATGATGTCCACCCGGATTGGGAACTGGGCATTGGGAGATTCAGGCTTGGCTCGGGTGCTGCTCACCCGTATTTCTCCGGAAACAGAGGTGCAGTTGCGTTTTGTTGAAGATGCAGTGCGTGAGGCCAAAACTGGCATGCTTCCAGTCAAACCCTTGGTTTACTGTTTCTGTGGACTTTAG
>xylefa8418
ATGAACCAGTCTGTGCCTAGAAATCCCATTGCCCGTTTCTTTATTGGCTTATGGGGAGCGATGAATTTTACCCGCCACTTAATTCTCAATTTGGTGTTTTTCGGTTTCTTGTTTTTCTTGTTATTGATGATGTTAATTGGAATGACGCACGGCTTGAAAGGCAAGCAGCTCGACGATCGCACGACTCTATTGATTGCGCCGCAAGGCACATTGGTGGAACAGTTCAGTGCCGATCCGGGCAGTCGTGCATTAGCCAAAGCGACTGGTGATAAGAGTGGGCAGGAAGTTCAACTGCGTGATCTGATCCGTGTGATTGAGGCTGCGGCTAAGGATAAGAAGGTTGAACGTGTCCTGCTGGATTTGGACAAGTTGCAGCCATCAGGGTATGCCTCATTGCGTGAGGTCGTTGCTGCGTTACAGAACCTCAAAGATTCAGGGAAACAGTTAGTTGCTTTCAGTGAAAGTATGACTCAGTCGCAGTATCTGCTTGCCGCACAGGCGGATGAGATTTATTTGGATCCAATGGGCAGTGTTTTGCTTGAGGGTTTGGCTCACTACCGTCAGTATTTCCGCAAGGGATTACAAGAAAAATTGGGTGTGGATGTTCATCTTTTCCGGGTCGGCGAATACAAATCCGCGGCTGAGCCTTTTGTTCTTGATGCGGCCTCAGCCGATGCCAAGGAGGCCGATCTGTTCTGGATGAACGATATATGGCAACGCTATTTGGCCGATATCGCTAAGGCACGTAAGCTCGATTCGGCGCACCTCAATACTATAGTCGAAAGACTGCCGCAGGATATTGCTGCTAATCATGGTGATTTGGCCAAGTATGCATTGGCGCAGAAACTGGTAGATGGCCTGAAAACTCGCGAGCAAGTGAACCAGTTAATGATCCAGCGTGGTGTTGCAGATAAAAAGGCCGATGGTGGTTTCCGTAATGTGGACTTCGGTACTTATTTAAGTTTGCTGGATGCACAGAGTGTGCCACTAGGCACGTCCTCGCAGATTGCCGTTGTTGTGGCAGCGGGTGAAATAAAAGGAGGTGATCAGCCAGCCGGTTATATTGGTGGTGAGTCGACCAGTATGCTCTTGCGTAAGGCACGGGATGAAGACGCGGTCAAAGCGGTAGTGCTTCGTGTGAATTCTCCCGGTGGAGAAGTCTTCGCTTCTGAGCAGATTCGCCGTGAAGTTGTTGCGCTGAGGAAGGTTGGCAAGCCGGTCGTGGTGTCGATGGGTGATATGGCTGCTTCCGGAGGGTATTGGATCAGCATGGATGCTGATCGCATTTATGCTGATCCATCGACGATCAGTGGTTCGATTGGTATCTTCGGGCTGGTACCCAATATCACTCGTACGCTTGATAAAGTGGGAGTGCACACGGATGGCGTGGGTACGACCCGTTTTGCAGGTGCACTTGATATCACTCGTGCGCTGGATCCGCAGGTGGGACAGATATTCCAGAATGTGATCGACAAAGGCTACGCAGATTTCACAACTAAGGTTGCGCAGGCGCGTCACCGCTCCGTGAAAGAGATCGACAGTATTGCTCGCGGTCGTGTATGGAGCGGCGCGCAGGCGAAAGAACGTGGTTTGGTCGATGAACTCGGGGGAGTGCGCGAGGCGATTACTGATGCTGCAAAGCGTGCTAAGCTTGGCGAGGGCCACTACAGTGTGCGTTATGTTGATAAGGCAGTCAGCCCATTTATGCAGTTCATCATCAACATGATGTCCACCCGGATTGGGAACTGGGCATTGGGAGATTCAGGCTTGGCTCGGGTGCTGCTCACCCGTATTTCTCCGGAAACAGAGGTGCAGTTGCGTTTTGTTGAAGATGCAGTGCGTGAGGCCAAAACTGGCATGCTTCCAGTCAAACCCTTGGTTTACTGTTTCTGTGGACTTTAG
>xylefa8417
ATGAACCAGTCTGTGCCTAGAAATCCCATTGCCCGTTTCTTTATTGGCTTATGGGGAGCGATGAATTTTACCCGCCACTTAATTCTCAATTTGGTGTTTTTCGGTTTCTTGTTTTTCTTGTTATTGATGATGTTAATTGGAATGACGCACGGCTTGAAAGGCAAGCAGCTCGACGATCGCACGACTCTATTGATTGCGCCGCAAGGCACATTGGTGGAACAGTTCAGTGCCGATCCGGGCAGTCGTGCATTAGCCAAAGCGACTGGTGATAAGAGTGGGCAGGAAGTTCAACTGCGTGATCTGATCCGTGTGATTGAGGCTGCGGCTAAGGATAAGAAGGTTGAACGTGTCCTGCTGGATTTGGACAAGTTGCAGCCATCAGGGTATGCCTCATTGCGTGAGGTCGTTGCTGCGTTACAGAACCTCAAAGATTCAGGGAAACAGTTAGTTGCTTTCAGTGAAAGTATGACTCAGTCGCAGTATCTGCTTGCCGCACAGGCGGATGAGATTTATTTGGATCCAATGGGCAGTGTTTTGCTTGAGGGTTTGGCTCACTACCGTCAGTATTTCCGCAAGGGATTACAAGAAAAATTGGGTGTGGATGTTCATCTTTTCCGGGTCGGCGAATACAAATCCGCGGCTGAGCCTTTTGTTCTTGATGCGGCCTCAGCCGATGCCAAGGAGGCCGATCTGTTCTGGATGAACGATATATGGCAACGCTATTTGGCCGATATCGCTAAGGCACGTAAGCTCGATTCGGCGCACCTCAATACTATAGTCGAAAGACTGCCGCAGGATATTGCTGCTAATCATGGTGATTTGGCCAAGTATGCATTGGCGCAGAAACTGGTAGATGGCCTGAAAACTCGCGAGCAAGTGAACCAGTTAATGATCCAGCGTGGTGTTGCAGATAAAAAGGCCGATGGTGGTTTCCGTAATGTGGACTTCGGTACTTATTTAAGTTTGCTGGATGCACAGAGTGTGCCACTAGGCACGTCCTCGCAGATTGCCGTTGTTGTGGCAGCGGGTGAAATAAAAGGAGGTGATCAGCCAGCCGGTTATATTGGTGGTGAGTCGACCAGTATGCTCTTGCGTAAGGCACGGGATGAAGACGCGGTCAAAGCGGTAGTGCTTCGTGTGAATTCTCCCGGTGGAGAAGTCTTCGCTTCTGAGCAGATTCGCCGTGAAGTTGTTGCGCTGAGGAAGGTTGGCAAGCCGGTCGTGGTGTCGATGGGTGATATGGCTGCTTCCGGAGGGTATTGGATCAGCATGGATGCTGATCGCATTTATGCTGATCCATCGACGATCAGTGGTTCGATTGGTATCTTCGGGCTGGTACCCAATATCACTCGTACGCTTGATAAAGTGGGAGTGCACACGGATGGCGTGGGTACGACCCGTTTTGCAGGTGCACTTGATATCACTCGTGCGCTGGATCCGCAGGTGGGACAGATATTCCAGAATGTGATCGACAAAGGCTACGCAGATTTCACAACTAAGGTTGCGCAGGCGCGTCACCGCTCCGTGAAAGAGATCGACAGTATTGCTCGCGGTCGTGTATGGAGCGGCGCGCAGGCGAAAGAACGTGGTTTGGTCGATGAACTCGGGGGAGTGCGCGAGGCGATTACTGATGCTGCAAAGCGTGCTAAGCTTGGCGAGGGCCACTACAGTGTGCGTTATGTTGATAAGGCAGTCAGCCCATTTATGCAGTTCATCATCAACATGATGTCCACCCGGATTGGGAACTGGGCATTGGGAGATTCAGGCTTGGCTCGGGTGCTGCTCACCCGTATTTCTCCGGAAACAGAGGTGCAGTTGCGTTTTGTTGAAGATGCAGTGCGTGAGGCCAAAACTGGCATGCTTCCAGTCAAACCCTTGGTTTACTGTTTCTGTGGACTTTAG
>xylefa8416
ATGAACCAGTCTGTGCCTAGAAATCCCATTGCCCGTTTCTTTATTGGCTTATGGGGAGCGATGAATTTTACCCGCCACTTAATTCTCAATTTGGTGTTTTTCGGTTTCTTGTTTTTCTTGTTATTGATGATGTTAATTGGAATGACGCACGGCTTGAAAGGCAAGCAGCTCGACGATCGCACGACTCTATTGATTGCGCCGCAAGGCACATTGGTGGAACAGTTCAGTGCCGATCCGGGCAGTCGTGCATTAGCCAAAGCGACTGGTGATAAGAGTGGGCAGGAAGTTCAACTGCGTGATCTGATCCGTGTGATTGAGGCTGCGGCTAAGGATAAGAAGGTTGAACGTGTCCTGCTGGATTTGGACAAGTTGCAGCCATCAGGGTATGCCTCATTGCGTGAGGTCGTTGCTGCGTTACAGAACCTCAAAGATTCAGGGAAACAGTTAGTTGCTTTCAGTGAAAGTATGACTCAGTCGCAGTATCTGCTTGCCGCACAGGCGGATGAGATTTATTTGGATCCAATGGGCAGTGTTTTGCTTGAGGGTTTGGCTCACTACCGTCAGTATTTCCGCAAGGGATTACAAGAAAAATTGGGTGTGGATGTTCATCTTTTCCGGGTCGGCGAATACAAATCCGCGGCTGAGCCTTTTGTTCTTGATGCGGCCTCAGCCGATGCCAAGGAGGCCGATCTGTTCTGGATGAACGATATATGGCAACGCTATTTGGCCGATATCGCTAAGGCACGTAAGCTCGATTCGGCGCACCTCAATACTATAGTCGAAAGACTGCCGCAGGATATTGCTGCTAATCATGGTGATTTGGCCAAGTATGCATTGGCGCAGAAACTGGTAGATGGCCTGAAAACTCGCGAGCAAGTGAACCAGTTAATGATCCAGCGTGGTGTTGCAGATAAAAAGGCCGATGGTGGTTTCCGTAATGTGGACTTCGGTACTTATTTAAGTTTGCTGGATGCACAGAGTGTGCCACTAGGCACGTCCTCGCAGATTGCCGTTGTTGTGGCAGCGGGTGAAATAAAAGGAGGTGATCAGCCAGCCGGTTATATTGGTGGTGAGTCGACCAGTATGCTCTTGCGTAAGGCACGGGATGAAGACGCGGTCAAAGCGGTAGTGCTTCGTGTGAATTCTCCCGGTGGAGAAGTCTTCGCTTCTGAGCAGATTCGCCGTGAAGTTGTTGCGCTGAGGAAGGTTGGCAAGCCGGTCGTGGTGTCGATGGGTGATATGGCTGCTTCCGGAGGGTATTGGATCAGCATGGATGCTGATCGCATTTATGCTGATCCATCGACGATCAGTGGTTCGATTGGTATCTTCGGGCTGGTACCCAATATCACTCGTACGCTTGATAAAGTGGGAGTGCACACGGATGGCGTGGGTACGACCCGTTTTGCAGGTGCACTTGATATCACTCGTGCGCTGGATCCGCAGGTGGGACAGATATTCCAGAATGTGATCGACAAAGGCTACGCAGATTTCACAACTAAGGTTGCGCAGGCGCGTCACCGCTCCGTGAAAGAGATCGACAGTATTGCTCGCGGTCGTGTATGGAGCGGCGCGCAGGCGAAAGAACGTGGTTTGGTCGATGAACTCGGGGGAGTGCGCGAGGCGATTACTGATGCTGCAAAGCGTGCTAAGCTTGGCGAGGGCCACTACAGTGTGCGTTATGTTGATAAGGCAGTCAGCCCATTTATGCAGTTCATCATCAACATGATGTCCACCCGGATTGGGAACTGGGCATTGGGAGATTCAGGCTTGGCTCGGGTGCTGCTCACCCGTATTTCTCCGGAAACAGAGGTGCAGTTGCGTTTTGTTGAAGATGCAGTGCGTGAGGCCAAAACTGGCATGCTTCCAGTCAAACCCTTGGTTTACTGTTTCTGTGGACTTTAG
>xylefaM12s
ATGAACCAGTCTGTGCCTAGAAATCCCATTGCCCGTTTCTTTATTGGCTTATGGGGAGCGATGAATTTTACCCGCCACTTAATTCTCAATTTGGTGTTTTTCGGTTTCTTGTTTTTCTTGTTATTGATGATGTTAATTGGAATGACGCACGGCTTGAAAGGCAAGCAGCTCGACGATCGCACGACTCTATTGATTGCGCCGCAAGGCACATTGGTGGAACAGTTCAGTGCCGATCCGGGCAGTCGTGCATTAGCCAAAGCGACTGGTGATAAGAGTGGGCAGGAAGTTCAACTGCGTGATCTGATCCGTGTGATTGAGGCTGCGGCTAAGGATAAGAAGGTTGAACGTGTCCTGCTGGATTTGGACAAGTTGCAGCCATCAGGGTATGCCTCATTGCGTGAGGTCGTTGCTGCGTTACAGAACCTCAAAGATTCAGGGAAACAGTTAGTTGCTTTCAGTGAAAGTATGACTCAGTCGCAGTATCTGCTTGCCGCACAGGCGGATGAGATTTATTTGGATCCAATGGGCAGTGTTTTGCTTGAGGGTTTGGCTCACTACCGTCAGTATTTCCGCAAGGGATTACAAGAAAAATTGGGTGTGGATGTTCATCTTTTCCGGGTCGGCGAATACAAATCCGCGGCTGAGCCTTTTGTTCTTGATGCGGCCTCAGCCGATGCCAAGGAGGCCGATCTGTTCTGGATGAACGATATATGGCAACGCTATTTGGCCGATATCGCTAAGGCACGTAAGCTCGATTCGGCGCACCTCAATACTATAGTCGAAAGACTGCCGCAGGATATTGCTGCTAATCATGGTGATTTGGCCAAGTATGCATTGGCGCAGAAACTGGTAGATGGCCTGAAAACTCGCGAGCAAGTGAACCAGTTAATGATCCAGCGTGGTGTTGCAGATAAAAAGGCCGATGGTGGTTTCCGTAATGTGGACTTCGGTACTTATTTAAGTTTGCTGGATGCACAGAGTGTGCCACTAGGCACGTCCTCGCAGATTGCCGTTGTTGTGGCAGCGGGTGAAATAAAAGGAGGTGATCAGCCAGCCGGTTATATTGGTGGTGAGTCGACCAGTATGCTCTTGCGTAAGGCACGGGATGAAGACGCGGTCAAAGCGGTAGTGCTTCGTGTGAATTCTCCCGGTGGAGAAGTCTTCGCTTCTGAGCAGATTCGCCGTGAAGTTGTTGCGCTGAGGAAGGTTGGCAAGCCGGTCGTGGTGTCGATGGGTGATATGGCTGCTTCCGGAGGGTATTGGATCAGCATGGATGCTGATCGCATTTATGCTGATCCATCGACGATCAGTGGTTCGATTGGTATCTTCGGGCTGGTACCCAATATCACTCGTACGCTTGATAAAGTGGGAGTGCACACGGATGGCGTGGGTACGACCCGTTTTGCAGGTGCACTTGATATCACTCGTGCGCTGGATCCGCAGGTGGGACAGATATTCCAGAATGTGATCGACAAAGGCTACGCAGATTTCACAACTAAGGTTGCGCAGGCGCGTCACCGCTCCGTGAAAGAGATCGACAGTATTGCTCGCGGTCGTGTATGGAGCGGCGCGCAGGCGAAAGAACGTGGTTTGGTCGATGAACTCGGGGGAGTGCGCGAGGCGATTACTGATGCTGCAAAGCGTGCTAAGCTTGGCGAGGGCCACTACAGTGTGCGTTATGTTGATAAGGCAGTCAGCCCATTTATGCAGTTCATCATCAACATGATGTCCACCCGGATTGGGAACTGGGCATTGGGAGATTCAGGCTTGGCTCGGGTGCTGCTCACCCGTATTTCTCCGGAAACAGAGGTGCAGTTGCGTTTTGTTGAAGATGCAGTGCGTGAGGCCAAAACTGGCATGCTTCCAGTCAAACCCTTGGTTTACTGTTTCTGTGGACTTTAG
>xylefaBB01
ATGAACCAGTCTGTGCCTAGAAATCCCATTGCCCGTTTCTTTATTGGCTTATGGGGAGCGATGAATTTTACCCGCCACTTAATTCTCAATTTGGTGTTTTTCGGTTTCTTGTTTTTCTTGTTATTGATGATGTTAATTGGAATGACGCACGGCTTGAAAGGCAAGCAGCTTGACGATCGCACGACTCTATTGATTGCGCCGCAAGGCACATTGGTGGAACAGTTCAGTGCCGATCCGGGCAGTCGTGCATTAGCCAAAGCGACTGGTGATAAGAGTGGGCAGGAAGTTCAACTGCGTGATCTGATCCGTGTGATTGAGGCTGCGGCTAAGGATAAGAAGGTTGAACGTGTCCTGCTGGATTTGGACAAGTTGCAGCCATCAGGGTATGCCTCATTGCGTGAGGTCGTTGCTGCGTTACAGAACCTCAAAGATTCAGGGAAACAGTTAGTTGCTTTCAGTGAAAGTATGACTCAGTCGCAGTATCTGCTTGCCGCACAGGCGGATGAGATTTATTTGGATCCAATGGGCAGTGTTTTGCTTGAGGGTTTGGCTCACTACCGTCAGTATTTCCGCAAGGGATTACAAGAAAAATTGGGTGTGGATGTTCATCTTTTCCGGGTCGGCGAATACAAATCCGCGGCTGAGCCTTTTGTTCTTGATGCGGCCTCAGCCGATGCCAAGGAGGCCGATCTGTTCTGGATGAACGATATATGGCAACGCTATTTGGCCGATATCGCTAAGGCACGTAAGCTCGATTCGGCGCACCTCAATACTATAGTCGAAAGACTGCCGCAGGATATTGCTGCTAATCATGGTGATTTGGCCAAGTATGCATTGGCGCAGAAACTGGTAGATGGCCTGAAAACTCGCGAGCAAGTGAACCAGTTAATGATCCAGCGTGGTGTTGCAGATAAAAAGGCCGATGGTGGTTTCCGTAATGTGGACTTCGGTACTTATTTAAGTTTGCTGGATGCACAGAGTGTGCCACTAGGCACGTCCTCGCAGATTGCCGTTGTTGTGGCAGCGGGTGAAATAAAAGGAGGTGATCAGCCAGCCGGTTATATTGGTGGTGAGTCGACCAGTATGCTCTTGCGTAAGGCACGGGATGAAGACGCGGTCAAAGCGGTAGTGCTTCGTGTGAATTCTCCCGGTGGAGAAGTCTTCGCTTCTGAGCAGATTCGCCGTGAAGTTGTTGCGCTGAGGAAGGTTGGCAAGCCGGTCGTGGTGTCGATGGGTGATATGGCTGCTTCCGGAGGGTATTGGATCAGCATGGATGCTGATCGCATTTATGCTGATCCATCGACGATCAGTGGTTCGATTGGTATCTTCGGGCTGGTACCCAATATCACTCGTACGCTTGATAAAGTGGGAGTGCACACGGATGGCGTGGGTACGACCCGTTTTGCAGGTGCACTTGATATCACTCGTGCGCTGGATCCGCAGGTGGGACAGATATTCCAGAATGTGATCGACAAAGGCTACGCAGATTTCACAACTAAGGTTGCGCAGGCGCGTCACCGCTCCGTGAAAGAGATCGACAGTATTGCTCGCGGTCGTGTATGGAGCGGCGCGCAGGCGAAAGAACGTGGTTTGGTCGATGAACTCGGGGGAGTGCGCGAGGCGATTACTGATGCTGCAAAGCGTGCTAAGCTTGGCGAGGGCCACTACAGTGTGCGTTATGTTGATAAGGCAGTCAGCCCATTTATGCAGTTCATCATCAACATGATGTCCACCCGGATTGGGAACTGGGCATTGGGAGATTCAGGCTTGGCTCGGGTGCTGCTCACCCGTATTTCTCCGGAAACAGAGGTGCAGTTGCGTTTTGTTGAAGATGCAGTGCGTGAGGCCAAAACTGGCATGCTTCCAGTCAAACCCTTGGTTTACTGTTTCTGTGGACTTTAG
>xylefagrif
ATGAACCAGTCTGTGCCTAGAAATCCCATTGCCCGTTTCTTTATTGGCTTATGGGGAGCGATGAATTTTACCCGCCACTTAATTCTCAATTTGGTGTTTTTCGGTTTCTTGTTTTTCTTGTTATTGATGATGTTAATTGGAATGACGCACGGCTTGAAAGGCAAGCAGCTCGACGATCGCACGACTCTATTGATTGCGCCGCAAGGCACATTGGTGGAACAGTTCAGTGCCGATCCGGGCAGTCGTGCATTAGCCAAAGCGACTGGTGATAAGAGTGGGCAGGAAGTTCAACTGCGTGATCTGATCCGTGTGATTGAGGCTGCGGCTAAGGATAAGAAGGTTGAACGTGTCCTGCTGGATTTGGACAAGTTGCAGCCATCAGGGTATGCCTCATTGCGTGAGGTCGTTGCTGCGTTACAGAACCTCAAAGATTCAGGGAAACAGTTAGTTGCTTTCAGTGAAAGTATGACTCAGTCGCAGTATCTGCTTGCCGCACAGGCGGATGAGATTTATTTGGATCCAATGGGCAGTGTTTTGCTTGAGGGTTTGGCTCACTACCGTCAGTATTTCCGCAAGGGATTACAAGAAAAATTGGGTGTGGATGTTCATCTTTTCCGGGTCGGCGAATACAAATCCGCGGCTGAGCCTTTTGTTCTTGATGCGGCCTCAGCCGATGCCAAGGAGGCCGATCTGTTCTGGATGAACGATATATGGCAACGCTATTTGGCCGATATCGCTAAGGCACGTAAGCTCGATTCGGCGCACCTCAATACTATAGTCGAAAGACTGCCGCAGGATATTGCTGCTAATCATGGTGATTTGGCCAAGTATGCATTGGCGCAGAAACTGGTAGATGGCCTGAAAACTCGCGAGCAAGTGAACCAGTTAATGATCCAGCGTGGTGTTGCAGATAAAAAGGCCGATGGTGGTTTCCGTAATGTGGACTTCGGTACTTATTTAAGTTTGCTGGATGCACAGAGTGTGCCACTAGGCACGTCCTCGCAGATTGCCGTTGTTGTGGCAGCGGGTGAAATAAAAGGAGGTGATCAGCCAGCCGGTTATATTGGTGGTGAGTCGACCAGTATGCTCTTGCGTAAGGCACGGGATGAAGACGCGGTCAAAGCGGTAGTGCTTCGTGTGAATTCTCCCGGTGGAGAAGTCTTCGCTTCTGAGCAGATTCGCCGTGAAGTTGTTGCGCTGAGGAAGGTTGGCAAGCCGGTCGTGGTGTCGATGGGTGATATGGCTGCTTCCGGAGGGTATTGGATCAGCATGGATGCTGATCGCATTTATGCTGATCCATCGACGATCAGTGGTTCGATTGGTATCTTCGGGCTGGTACCCAATATCACTCGTACGCTTGATAAAGTGGGAGTGCACACGGATGGCGTGGGTACGACCCGTTTTGCAGGTGCACTTGATATCACTCGTGCGCTGGATCCGCAGGTGGGACAGATATTCCAGAATGTGATCGACAAAGGCTACGCAGATTTCACAACTAAGGTTGCGCAGGCGCGTCACCGCTCCGTGAAAGAGATCGACAGTATTGCTCGCGGTCGTGTATGGAGCGGCGCGCAGGCGAAAGAACGTGGTTTGGTCGATGAACTCGGGGGAGTGCGCGAGGCGATTACTGATGCTGCAAAGCGTGCTAAGCTTGGCGAGGGCCACTACAGTGTGCGTTATGTTGATAAGGCAGTCAGCCCATTTATGCAGTTCATCATCAACATGATGTCCACCCGGATTGGGAACTGGGCATTGGGAGATTCAGGCTTGGCTCGGGTGCTGCTCACCCGTATTTCTCCGGAAACAGAGGTGCAGTTGCGTTTTGTTGAAGATGCAGTGCGTGAGGCCAAAACTGGCATGCTTCCAGTCAAACCCTTGGTTTACTGTTTCTGTGGACTTTAG
>xylefadixn
ATGAACCAGTCTGTGCCTAGAAATCCCATTGCCCGTTTCTTTATTGGCTTATGGGGAGCGATGAATTTTACCCGCCACTTAATTCTCAATTTGGTGTTTTTCGGTTTCTTGTTTTTCTTGTTATTGATGATGTTAATTGGAATGACGCACGGCTTGAAAGGCAAGCAGCTCGACGATCGCACGACTCTATTGATTGCGCCGCAAGGCACATTGGTGGAACAGTTCAGTGCCGATCCGGGCAGTCGTGCATTAGCCAAAGCGACTGGTGATAAGAGTGGGCAGGAAGTTCAACTGCGTGATCTGATCCGTGTGATTGAGGCTGCGGCTAAGGATAAGAAGGTTGAACGTGTCCTGCTGGATTTGGACAAGTTGCAGCCATCAGGGTATGCCTCATTGCGTGAGGTCGTTGCTGCGTTACAGAACCTCAAAGATTCAGGGAAACAGTTAGTTGCTTTCAGTGAAAGTATGACTCAGTCGCAGTATCTGCTTGCCGCACAGGCGGATGAGATTTATTTGGATCCAATGGGCAGTGTTTTGCTTGAGGGTTTGGCTCACTACCGTCAGTATTTCCGCAAGGGATTACAAGAAAAATTGGGTGTGGATGTTCATCTTTTCCGGGTCGGCGAATACAAATCCGCGGCTGAGCCTTTTGTTCTTGATGCGGCCTCAGCCGATGCCAAGGAGGCCGATCTGTTCTGGATGAACGATATATGGCAACGCTATTTGGCCGATATCGCTAAGGCACGTAAGCTCGATTCGGCGCACCTCAATACTATAGTCGAAAGACTGCCGCAGGATATTGCTGCTAATCATGGTGATTTGGCCAAGTATGCATTGGCGCAGAAACTGGTAGATGGCCTGAAAACTCGCGAGCAAGTGAACCAGTTAATGATCCAGCGTGGTGTTGCAGATAAAAAGGCCGATGGTGGTTTCCGTAATGTGGACTTCGGTACTTATTTAAGTTTGCTGGATGCACAGAGTGTGCCACTAGGCACGTCCTCGCAGATTGCCGTTGTTGTGGCAGCGGGTGAAATAAAAGGAGGTGATCAGCCAGCCGGTTATATTGGTGGTGAGTCGACCAGTATGCTCTTGCGTAAGGCACGGGATGAAGACGCGGTCAAAGCGGTAGTGCTTCGTGTGAATTCTCCCGGTGGAGAAGTCTTCGCTTCTGAGCAGATTCGCCGTGAAGTTGTTGCGCTGAGGAAGGTTGGCAAGCCGGTCGTGGTGTCGATGGGTGATATGGCTGCTTCCGGAGGGTATTGGATCAGCATGGATGCTGATCGCATTTATGCTGATCCATCGACGATCAGTGGTTCGATTGGTATCTTCGGGCTGGTACCCAATATCACTCGTACGCTTGATAAAGTGGGAGTGCACACGGATGGCGTGGGTACGACCCGTTTTGCAGGTGCACTTGATATCACTCGTGCGCTGGATCCGCAGGTGGGACAGATATTCCAGAATGTGATCGACAAAGGCTACGCAGATTTCACAACTAAGGTTGCGCAGGCGCGTCACCGCTCCGTGAAAGAGATCGACAGTATTGCTCGCGGTCGTGTATGGAGCGGCGCGCAGGCGAAAGAACGTGGTTTGGTCGATGAACTCGGGGGAGTGCGCGAGGCGATTACTGATGCTGCAAAGCGTGCTAAGCTTGGCGAGGGCCACTACAGTGTGCGTTATGTTGATAAGGCAGTCAGCCCATTTATGCAGTTCATCATCAACATGATGTCCACCCGGATTGGGAACTGGGCATTGGGAGATTCAGGCTTGGCTCGGGTGCTGCTCACCCGTATTTCTCCGGAAACAGAGGTGCAGTTGCGTTTTGTTGAAGATGCAGTGCGTGAGGCCAAAACTGGCATGCTTCCAGTCAAACCCTTGGTTTACTGTTTCTGTGGACTTTAG
>xylefaSyVa
ATGAACCAGTCTGTGCCTAGAAATCCCATTGCCCGTTTCTTTATTGGCTTATGGGGAGCGATGAATTTTACCCGCCACTTAATTCTCAATTTGGTGTTTTTCGGTTTCTTGTTTTTCTTGTTATTGATGATGTTAATTGGAATGACGCACGGCTTGAAAGGCAAGCAGCTCGACGATCGCACGACTCTATTGATTGCGCCGCAAGGCACATTGGTGGAACAGTTCAGTGCCGATCCGGGCAGTCGTGCATTAGCCAAAGCGACTGGTGATAAGAGTGGGCAGGAAGTTCAACTGCGTGATCTGATCCGTGTGATTGAGGCTGCGGCTAAGGATAAGAAGGTTGAACGTGTCCTGCTGGATTTGGACAAGTTGCAGCCATCAGGGTATGCCTCATTGCGTGAGGTCGTTGCTGCGTTACAGAACCTCAAAGATTCAGGGAAACAGTTAGTTGCTTTCAGTGAAAGTATGACTCAGTCGCAGTATCTGCTTGCCGCACAGGCGGATGAGATTTATTTGGATCCAATGGGCAGTGTTTTGCTTGAGGGTTTGGCTCACTACCGTCAGTATTTCCGCAAGGGATTACAAGAAAAATTGGGTGTGGATGTTCATCTTTTCCGGGTCGGCGAATACAAATCCGCGGCTGAGCCTTTTGTTCTTGATGCGGCCTCAGCCGATGCCAAGGAGGCCGATCTGTTCTGGATGAACGATATATGGCAACGCTATTTGGCCGATATCGCTAAGGCACGTAAGCTCGATTCGGCGCACCTCAATACTATAGTCGAAAGACTGCCGCAGGATATTGCTGCTAATCATGGTGATTTGGCCAAGTATGCATTGGCGCAGAAACTGGTAGATGGCCTGAAAACTCGCGAGCAAGTGAACCAGTTAATGATCCAGCGTGGTGTTGCAGATAAAAAGGCCGATGGTGGTTTCCGTAATGTGGACTTCGGTACTTATTTAAGTTTGCTGGATGCACAGAGTGTGCCACTAGGCACGTCCTCGCAGATTGCCGTTGTTGTGGCAGCGGGTGAAATAAAAGGAGGTGATCAGCCAGCCGGTTATATTGGTGGTGAGTCGACCAGTATGCTCTTGCGTAAGGCACGGGATGAAGACGCGGTCAAAGCGGTAGTGCTTCGTGTGAATTCTCCCGGTGGAGAAGTCTTCGCTTCTGAGCAGATTCGCCGTGAAGTTGTTGCGCTGAGGAAGGTTGGCAAGCCGGTCGTGGTGTCGATGGGTGATATGGCTGCTTCCGGAGGGTATTGGATCAGCATGGATGCTGATCGCATTTATGCTGATCCATCGACGATCAGTGGTTCGATTGGTATCTTCGGGCTGGTACCCAATATCACTCGTACGCTTGATAAAGTGGGAGTGCACACGGATGGCGTGGGTACGACCCGTTTTGCAGGTGCACTTGATATCACTCGTGCGCTGGATCCGCAGGTGGGACAGATATTCCAGAATGTGATCGACAAAGGCTACGCAGATTTCACAACTAAGGTTGCGCAGGCGCGTCACCGCTCCGTGAAAGAGATCGACAGTATTGCTCGCGGTCGTGTATGGAGCGGCGCGCAGGCGAAAGAACGTGGTTTGGTCGATGAACTCGGGGGAGTGCGCGAGGCGATTACTGATGCTGCAAAGCGTGCTAAGCTTGGCGAGGGCCACTACAGTGTGCGTTATGTTGATAAGGCAGTCAGCCCATTTATGCAGTTCATCATCAACATGATGTCCACCCGGATTGGGAACTGGGCATTGGGAGATTCAGGCTTGGCTCGGGTGCTGCTCACCCGTATTTCTCCGGAAACAGAGGTGCAGTTGCGTTTTGTTGAAGATGCAGTGCGTGAGGCCAAAACTGGCATGCTTCCAGTCAAACCCTTGGTTTACTGTTTCTGTGGACTTTAG
>long-mer10714_(reversed)
--------------------------------------------------------AGCGATGAATTTTACCCGCCGTTTAATTCTCAATTTGGTGTTT---------------------------------------------------------------------------------------------------------------------------------------------------------------------------------------------------------------------------------------------------------------------------------------------------------------------------------------------------------------------------------------------------------------------------------------------------------------------------------------------------------------------------------------------------------------------------------------------------------------------------------------------------------------------------------------------------------------------------------------------------------------------------------------------------------------------------------------------------------------------------------------------------------------------------------------------------------------------------------------------------------------------------------------------------------------------------------------------------------------------------------------------------------------------------------------------------------------------------------------------------------------------------------------------------------------------------------------------------------------------------------------------------------------------------------------------------------------------------------------------------------------------------------------------------------------------------------------------------------------------------------------------------------------------------------------------------------------------------------------------------------------------------------------------------------------------------------------------------------------------------
>long-mer10713_(reversed)
------------------------------------------------------------------------------------------------------------------------TTATTGATGATGTTAATTGGAGTGACGCATGGCTTGAAAGGCAAGCAGCTCGATGATCGCACGACT------------------------------------------------------------------------------------------------------------------------------------------------------------------------------------------------------------------------------------------------------------------------------------------------------------------------------------------------------------------------------------------------------------------------------------------------------------------------------------------------------------------------------------------------------------------------------------------------------------------------------------------------------------------------------------------------------------------------------------------------------------------------------------------------------------------------------------------------------------------------------------------------------------------------------------------------------------------------------------------------------------------------------------------------------------------------------------------------------------------------------------------------------------------------------------------------------------------------------------------------------------------------------------------------------------------------------------------------------------------------------------------------------------------------------------------------------------------------------------------------------------------------------------------------------------------------------------------------------------------------------------------------------------------------------------------------------------------------------------------------------------------------------------
>long-mer10712_(reversed)
-------------------------------------------------------------------------------------------------------------------------------------------------------------------------------------------TATTGATTGGGCCGCAAGGCACATTGGTGGA----------------------------------------------------------------------------------------------------------------------------------------------------------------------------------------------------------------------------------------------------------------------------------------------------------------------------------------------------------------------------------------------------------------------------------------------------------------------------------------------------------------------------------------------------------------------------------------------------------------------------------------------------------------------------------------------------------------------------------------------------------------------------------------------------------------------------------------------------------------------------------------------------------------------------------------------------------------------------------------------------------------------------------------------------------------------------------------------------------------------------------------------------------------------------------------------------------------------------------------------------------------------------------------------------------------------------------------------------------------------------------------------------------------------------------------------------------------------------------------------------------------------------------------------------------------------------------------------------------------------------------------------------------------------------------------------------------------------------------------------------
>long-mer10711_(reversed)
--------------------------------------------------------------------------------------------------------------------------------------------------------------------------------------------------------------------------------------------------TCGTGCATTAGCCAAAGCGACGGGTGATAAGAGTGGGCAGGAA---------------------------------------------------------------------------------------------------------------------------------------------------------------------------------------------------------------------------------------------------------------------------------------------------------------------------------------------------------------------------------------------------------------------------------------------------------------------------------------------------------------------------------------------------------------------------------------------------------------------------------------------------------------------------------------------------------------------------------------------------------------------------------------------------------------------------------------------------------------------------------------------------------------------------------------------------------------------------------------------------------------------------------------------------------------------------------------------------------------------------------------------------------------------------------------------------------------------------------------------------------------------------------------------------------------------------------------------------------------------------------------------------------------------------------------------------------------------------------------------------------------------------------------------------------------------------------------------------------------------------------------------------------------------------------
>long-mer10710_(reversed)
-----------------------------------------------------------------------------------------------------------------------------------------------------------------------------------------------------------------------------------------------------------------------------------------------------------------------------------------------------------------------------------------------------------------------------------------------------------------------CAGTGAAAGTATGACTCAGTCACAGTATCTGCTTGCCGCACAG------------------------------------------------------------------------------------------------------------------------------------------------------------------------------------------------------------------------------------------------------------------------------------------------------------------------------------------------------------------------------------------------------------------------------------------------------------------------------------------------------------------------------------------------------------------------------------------------------------------------------------------------------------------------------------------------------------------------------------------------------------------------------------------------------------------------------------------------------------------------------------------------------------------------------------------------------------------------------------------------------------------------------------------------------------------------------------------------------------------------------------------------------------------------------------------------------------------------------------------------------------------------------------------------------------------------------------------------------------------------------------------------------------------------------------------------------------
>long-mer10709_(reversed)
--------------------------------------------------------------------------------------------------------------------------------------------------------------------------------------------------------------------------------------------------------------------------------------------------------------------------------------------------------------------------------------------------------------------------------------------------------------------------------------------------------------------------------------------------------------------------------------------------------------------------------------------------------------------------------------------------------------------------------------------------------------------------------------------------------------------------------------------------------------------------------------------------------------------------------------------------------------------------------------------------------------------------------------------------------------------------------------------------TTATATTGGTGGTGAGTCGACAAGTATGCTCTTGCGTAAGGCA---------------------------------------------------------------------------------------------------------------------------------------------------------------------------------------------------------------------------------------------------------------------------------------------------------------------------------------------------------------------------------------------------------------------------------------------------------------------------------------------------------------------------------------------------------------------------------------------------------------------------------------------------------------------------------------------------------------------------------------------------------------------------------------------------------------------------------
>long-mer10708_(reversed)
------------------------------------------------------------------------------------------------------------------------------------------------------------------------------------------------------------------------------------------------------------------------------------------------------------------------------------------------------------------------------------------------------------------------------------------------------------------------------------------------------------------------------------------------------------------------------------------------------------------------------------------------------------------------------------------------------------------------------------------------------------------------------------------------------------------------------------------------------------------------------------------------------------------------------------------------------------------------------------------------------------------------------------------------------------------------------------------------------------------------------------------------------------------------------------------------------------------------------------------------------------------------------------------------------------------------------------------------------------------------------------------------------------------------------------------------------------------------------------------------CAGGTTGGACAGATGCTACAGAATGTGATCGACAAAGG----------------------------------------------------------------------------------------------------------------------------------------------------------------------------------------------------------------------------------------------------------------------------------------------------------------------------------------------------------------------------------------------------------------------------------------
>long-mer10707_(reversed)
---------------------------------------------------------------------------------------------------------------------------------------------------------------------------------------------------------------------------------------------------------------------------------------------------------------------------------------------------------------------------------------------------------------------------------------------------------------------------------------------------------------------------------------------------------------------------------------------------------------------------------------------------------------------------------------------------------------------------------------------------------------------------------------------------------------------------------------------------------------------------------------------------------------------------------------------------------------------------------------------------------------------------------------------------------------------------------------------------------------------------------------------------------------------------------------------------------------------------------------------------------------------------------------------------------------------------------------------------------------------------------------------------------------------------------------------------------------------------------------------------------------------------------------TACGCAGATTTCACAAGTAAGGTTGCGCAGGCGCGTCACCGCTCCGTGCAAGAGATCGACAGTATTGCTC-----------------------------------------------------------------------------------------------------------------------------------------------------------------------------------------------------------------------------------------------------------------------------------------------------------------------------------------------------------------
