# Supplementary material for: Identification of genetic relationships and subspecies signatures in Xylella fastidiosa
Source: BMC Genomics. 2019 Mar 25;20:239. doi: 10.1186/s12864-019-5565-9 (PMC6434890; doi:10.1186/s12864-019-5565-9)
Supplement: Supplementary file 8 — Analysis of (non-)synonymous SNPs in homologs to CDS harboring specific k-mers for selected enriched GOs. (ZIP 549 kb) [file 12864_2019_5565_MOESM8_ESM.zip › Additional-File8/Additional-File8B_Pauca/GO-0005886 0016021/NC_002488.2537/Xfp assembled to xylefa9a5c.fasta]

>xylefa9a5c
ATGAACCAGTCTGTGCCTAGAAATCCCATTGCCCGTTTCTTTATTGGCTTATGGGGAGCGATGAATTTTACCCGCCGTTTAATTCTCAATTTGGTGTTTTTCGGTTTCTTGTTTTTCTTGTTATTGATGATGTTAATTGGAGTGACGCATGGCTTGAAAGGCAAGCAGCTCGATGATCGCACGACTCTATTGATTGGGCCGCAAGGCACATTGGTGGAACAGTTCAGTGCCGATCCGGTCAGTCGTGCATTAGCCAAAGCGACGGGTGATAAGAGTGGGCAGGAAGTTCAACTGCGTGATCTGATCCGTGTGATTGAGGCTGCGGCTAAGGATAAGAAGGTTGAACGTGTCCTGCTGGATTTGGACAAGTTGCAGCCATCAGGGTATGCCTCATTGCGTGAGGTCGTTGCTGCGTTACAGAACCTCAAAGGTTCAGGGAAACAGTTAGTTGCTTTCAGTGAAAGTATGACTCAGTCACAGTATCTGCTTGCCGCACAGGCGGATGAGATTTATTTGGATCCAATGGGTAGTGTTTTGCTTGAGGGTTTGGCTCACTACCGTCAGTATTTCCGCAAGGGATTACAAGAAAAATTGGGTGTGGATGTTCATCTTTTCCGGGTCGGCGAATACAAATCCGCGGCTGAGCCTTTTGTTCTTGATGCGGCCTCAGCCGATGCCAAGGAGGCCGATCTGTTTTGGATGAACGATATATGGCAACGCTATTTGGCCGATATCGCTAAGGCACGTAAGCTCGATTCGGCGCACCTCAATACTATAGTCGAAAGACTGCCGCAGGATATTGCTGCTAATCATGGTGATTTGGCCAAGTATGCATTGGCGCAGAAACTGGTAGATGGCCTGAAAACTCGCGAGCAAGTGAACCAGTTAATGATCCAGCGTGGTGTTGCCGATAAAAAGGCCGATGGTGGTTTCCGTAATGTGGACTTCGGTACTTATTTAAGTTTGCTGGATGCACAGAGTGTGCCACTAGGCACGTCCTCGCAGATTGCCGTTGTTGTGGCAGCGGGTGAAATAAAAGGAGGTGATCAGCCTGCCGGTTATATTGGTGGTGAGTCGACAAGTATGCTCTTGCGTAAGGCACGGGATGAAGACGCGGTCAAAGCGGTAGTGCTTCGTGTGAATTCTCCCGGTGGAGAAGTCTTCGCTTCTGAGCAGATTCGCCGTGAAGTCGTTGCACTGAGGAAGGTTGGCAAGCCGGTCGTGGTGTCGATGGGTGATATGGCTGCTTCCGGAGGGTATTGGATCAGCATGGATGCTGATCGCATTTATGCTGATCCATCGACGATCAGTGGTTCGATTGGTATCTTCGGCCTGATGCCAAATATCACTCGTACGCTGGATAAGATGGGAGTGCACACTGACGGCGTGGGTACGACCCGTTTTGCAGGTGCGCTTGATATCACTCGTACGCTGGATCCACAGGTTGGACAGATGCTACAGAATGTGATCGACAAAGGCTACGCAGATTTCACAAGTAAGGTTGCGCAGGCGCGTCACCGCTCCGTGCAAGAGATCGACAGTATTGCTCGCGGTCGTGTATGGAGCGGCGCGCAGGCGAAAGAACGTGGTTTGGTCGATGAACTCGGGGGAGTGCGCGAGGCGATTACTGATGCTGCAAAGCGTGCCAAGCTTGGCGAGGGCCACTACAGTGTGCGTTATGTTGATAAGGCAGTCAGCCCATTTATGCAGTTCATCATCAACATGATGTCCACTCGGATTGGGAACTGGGCATTGGGAGATTCAGGCTTGGCTCGGGTGCTGCTCACCCGTATTTCTCCGGAAACCGAGGTGCAGTTGCGTTTTGTTGAAGATGCAGTGCGTGAGGCCAAAACGGGCATGCTTCCAGTCAAACCCTTGGTTTACTGTTTCTGTGGACTTTAG
>xylefa1199
ATGAACCAGTCTGTGCCTAGAAATCCCATTGCCCGTTTCTTTATTGGCTTATGGGGAGCGATGAATTTTACCCGCCGTTTAATTCTCAATTTGGTGTTTTTCGGTTTCTTGTTTTTCTTGTTATTGATGATGTTAATTGGAGTGACGCATGGCTTGAAAGGCAAGCAGCTCGATGATCGCACGACTCTATTGATTGGGCCGCAAGGCACATTGGTGGAACAGTTCAGTGCCGATCCGGTCAGTCGTGCATTAGCCAAAGCGACGGGTGATAAGAGTGGGCAGGAAGTTCAACTGCGTGATCTGATCCGTGTGATTGAGGCTGCGGCTAAGGATAAGAAGGTTGAACGTGTCCTGCTGGATTTGGACAAGTTGCAGCCATCAGGGTATGCCTCATTGCGTGAGGTCGTTGCTGCGTTACAGAACCTCAAAGGTTCAGGGAAACAGTTAGTTGCTTTCAGTGAAAGTATGACTCAGTCACAGTATCTGCTTGCCGCACAGGCGGATGAGATTTATTTGGATCCAATGGGTAGTGTTTTGCTTGAGGGTTTGGCTCACTACCGTCAGTATTTCCGCAAGGGATTACAAGAAAAATTGGGTGTGGATGTTCATCTTTTCCGGGTCGGCGAATACAAATCCGCGGCTGAGCCTTTTGTTCTTGATGCGGCCTCAGCCGATGCCAAGGAGGCCGATCTGTTTTGGATGAACGATATATGGCAACGCTATTTGGCCGATATCGCTAAGGCACGTAAGCTCGATTCGGCGCACCTCAATACTATAGTCGAAAGACTGCCGCAGGATATTGCTGCTAATCATGGTGATTTGGCCAAGTATGCATTGGCGCAGAAACTGGTAGATGGCCTGAAAACTCGCGAGCAAGTGAACCAGTTAATGATCCAGCGTGGTGTTGCCGATAAAAAGGCCGATGGTGGTTTCCGTAATGTGGACTTCGGTACTTATTTAAGTTTGCTGGATGCACAGAGTGTGCCACTAGGCACGTCCTCGCAGATTGCCGTTGTTGTGGCAGCGGGTGAAATAAAAGGAGGTGATCAGCCTGCCGGTTATATTGGTGGTGAGTCGACAAGTATGCTCTTGCGTAAGGCACGGGATGAAGACGCGGTCAAAGCGGTAGTGCTTCGTGTGAATTCTCCCGGTGGAGAAGTCTTCGCTTCTGAGCAGATTCGCCGTGAAGTCGTTGCACTGAGGAAGGTTGGCAAGCCGGTCGTGGTGTCGATGGGTGATATGGCTGCTTCCGGAGGGTATTGGATCAGCATGGATGCTGATCGCATTTATGCTGATCCATCGACGATCAGTGGTTCGATTGGTATCTTCGGCCTGATGCCAAATATCACTCGTACGCTGGATAAGATGGGAGTGCACACTGACGGCGTGGGTACGACCCGTTTTGCAGGTGCGCTTGATATCACTCGTACGCTGGATCCACAGGTTGGACAGATGCTACAGAATGTGATCGACAAAGGCTACGCAGATTTCACAAGTAAGGTTGCGCAGGCGCGTCACCGCTCCGTGCAAGAGATCGACAGTATTGCTCGCGGTCGTGTATGGAGCGGCGCGCAGGCGAAAGAACGTGGTTTGGTCGATGAACTCGGGGGAGTGCGCGAGGCGATTACTGATGCTGCAAAGCGTGCCAAGCTTGGCGAGGGCCACTACAGTGTGCGTTATGTTGATAAGGCAGTCAGCCCATTTATGCAGTTCATCATCAACATGATGTCCACTCGGATTGGGAACTGGGCATTGGGAGATTCAGGCTTGGCTCGGGTGCTGCTCACCCGTATTTCTCCGGAAACCGAGGTGCAGTTGCGTTTTGTTGAAGATGCAGTGCGTGAGGCCAAAACGGGCATGCTTCCAGTCAAACCCTTGGTTTACTGTTTCTGTGGACTTTAG
>xylefa3124
ATGAACCAGTCTGTGCCTAGAAATCCCATTGCCCGTTTCTTTATTGGCTTATGGGGAGCGATGAATTTTACCCGCCGTTTAATTCTCAATTTGGTGTTTTTCGGTTTCTTGTTTTTCTTGTTATTGATGATGTTAATTGGAGTGACGCATGGCTTGAAAGGCAAGCAGCTCGATGATCGCACGACTCTATTGATTGGGCCGCAAGGCACATTGGTGGAACAGTTCAGTGCCGATCCGGCCAGTCGTGCATTAGCCAAAGCGACGGGTGATAAGAGTGGGCAGGAAGTTCAACTGCGTGATCTGATCCGTGTGATTGAGGCTGCGGCTAAGGATAAGAAGGTTGAACGTGTCCTGCTGGATTTGGACAAGTTGCAGCCATCAGGGTATGCCTCATTGCGTGAGGTCGTTGCTGCGTTACATAACCTCAAAGGTTCAGGGAAACAGTTAGTTGCTTTCAGTGAAAGTATGACTCAGTCACAGTATCTGCTTGCCGCACAGGCGGATGAGATTTATTTAGATCCAATGGGCAGTGTTTTGCTTGAGGGTTTGGCTCACTACCGTCAGTATTTCCGCAAGGGATTACAAGAAAAATTGGGTGTGGATGTTCATCTTTTCCGGGTCGGCGAATACAAATCCGCGGCTGAGCCTTTTGTTCTTGATGCGGCCTCAGCCGATGCCAAGGAGGCCGATCTGTTCTGGATGAACGATATATGGCAACGCTATTTGGCCGATATCGCTAAGGCACGTAAGCTCGATTCGGCGCACCTCAATACTATAGTCGAAAGACTGCCGCAGGATATTGCTGCTAATCATGGTGATTTGGCCAAGTATGCATTGGCGCAGAAACTGGTAGATGGCTTGAGAACTCGCGAGCAAGTGAACCAGTTAATGATCCAGCGTGGTGTTGCCGATAAAAAGGCCGATGGTGGTTTCCGTAATGTGGACTTCGGTACTTATTTAAGTTTGCTGGATGCACAGAGTGCGCTACTAGGCACGTCCTCACAGATTGCCGTTGTTGTGGCAGCGGGTGAAATAAAAGGAGGTGATCAGCCTGCCGGTTATATTGGTGGTGAGTCGACAAGTATGCTCTTGCGTAAGGCACGGGATGAAGACGCGGTCAAAGCGGTAGTGCTTCGTGTGAATTCTCCCGGTGGAGAAGTCTTCGCTTCTGAGCAGATTCGCCGTGAAGTCGTTGCACTGAGGAAGGTTGGCAAGCCGGTCGTGGTGTCGATGGGTGATATGGCTGCTTCCGGAGGGTATTGGATCAGCATGGATGCTGATCGCATTTATGCTGATCCATCGACGATCAGTGGTTCGATTGGTATCTTCGGCCTGGTACCCAATATCACTCGTACGCTTGATAAAGTGGGAGTGCACACGGATGGCGTGGGTACGACCCGTTTTGCAGGTGCACTTGATATCACTCGTGCGCTGGATCCGCAGGTTGGACAGATGCTACAGAATGTGATCGACAAAGGCTACGCAGATTTCACAAGTAAGGTTGCGCAGGCGCGTCACCGCTCCGTGCAAGAGATCGACAGTATTGCTCGCGGTCGTGTATGGAGCGGCGCGCAGGCGAAAGAACGTGGTTTGGTCGATGAACTCGGGGGAGTGCGCGAGGCGATTACTGATGCTGCAAAGCGTGCCAAGCTTGGCGAGGGCCACTACAGTGTGCGTTATGTTGATAAGGCAGTCAGCCCATTTATGCAGTTCATCATCAACATGATGTCCACTCGGATTGGGAACTGGGAATTGGGAGATTCAGGCTTGGCTCGGGTGCTGCTCACCCGTATTTCTCCGGAAACCGAGGTGCAGTTGCGTTTTGTTGAAGATGCAGTGCGTGAGGCCAAAACGGGCATGCTTCCAGTCAAACCCTTGGTTTACTGTTTCTGTGGACTTTAG
>xylefa8072
ATGAACCAGTCTGTGCCTAGAAATCCCATTGCCCGTTTCTTTATTGGCTTATGGGGAGCGATGAATTTTACCCGCCGTTTAATTCTCAATTTGGTGTTTTTCGGTTTCTTGTTTTTCTTGTTATTGATGATGTTAATTGGAGTGACGCATGGCTTGAAAGGCAAGCAGCTCGATGATCGCACGACTTTATTGATTGGGCCGCAAGGCACATTGGTGGAACAGTTCAGTGCCGATCCGGCCAGTCGTGCATTAGCCAAAGCGACGGGTGATAAGAGTGGGCAGGAAGTTCAACTGCGTGATCTGATCCGTGTGATTGAGGCTGCGGCTAAGGATAAGAAGGTTGAACGTGTCCTGCTGGATTTGGACAAGTTGCAGCCATCAGGGTATGCCTCATTGCGTGAGGTCGTTGCTGCGTTACAGAACCTCAAAGGTTCAGGGAAACAGTTAGTTGCTTTCAGTGAAAGTATGACTCAGTCACAGTATCTGCTTGCCGCACAGGCGGATGAGATTTATTTGGATCCAATGGGCAGTGTTTTGCTTGAGGGTTTGGCTCACTACCGTCAGTATTTCCGCAAGGGATTACAAGAAAAATTGGGTGTGGATGTTCATCTTTTCCGGGTCGGCGAATACAAATCCGCGGCTGAGCCTTTTGTTCTTGATGCGGCCTCAGCCGATGCCAAGGAGGCCGATCTGTTCTGGATGAACGATATATGGCAACGCTATTTGGCCGATATCGCTAAGGCACGTAAGCTCGATTCGGCGCACCTCAATACTATAGTCGAAAGACTGCCGCAGGATATTGCTGCTAATCATGGTGATTTGGCCAAGTATGCATTGGCGCAGAAACTGGTAGATGGCCTGAAAACTCGCGAGCAAGTGAACCAGTTAATGATCCAGCGTGGTGTTGCCGATAAAAAGGCCGATGGTGGTTTCCGTAATGTGGACTTCGGTACTTATTTAAGTTTGCTGGATGCACAGAGTGTGCCACTAGGCACGTCCTCGCAGATTGCCGTTGTTGTGGCAGCGGGTGAAATAAAAGGAGGTGATCAGCCTGCCGGTTATATTGGTGGTGAGTCGACAAGTATGCTCTTGCGTAAGGCACGGGATGAAGACGCGGTCAAAGCGGTAGTGCTTCGTGTGAATTCTCCCGGTGGAGAAGTCTTCGCTTCTGAGCAGATTCGCCGTGAAGTCGTTGCACTGAGGAAGGTTGGCAAGCCGGTCGTGGTGTCGATGGGTGATATGGCTGCTTCCGGAGGGTATTGGATCAGCATGGATGCTGATCGCATTTATGCTGATCCATCGACGATCAGTGGTTCGATTGGTATCTTCGGCCTGATGCCAAATATCACTCGTACGCTGGATAAGATGGGAGTGCACACTGACGGCGTGGGTACGACCCGTTTTGCAGGTGCGCTTGATATCACTCGTACGCTGGATCCGCAGGTTGGACAGATGCTACAGAATGTGATCGACAAAGGCTACGCAGATTTCACAAGTAAGGTTGCGCAGGCGCGTCACCGCTCCGTGCAAGAGATCGACAGTATTGCTCGCGGTCGTGTATGGAGCGGCGCGCAGGCGAAAGAACGTGGTTTGGTCGATGAACTCGGGGGAGTGCGCGAGGCGATTACTGATGCTGCAAAGCGTGCCAAGCTTGGCGAGGGCCACTACAGTGTGCGTTATGTTGATAAGGCAGTCAGCCCATTTATGCAGTTCATCATCAACATGATGTCCACTCGGATTGGGAACTGGGAATTGGGAGATTCAGGCTTGGCTCGGGTGCTGCTCACCCGTATTTCTCCGGAAACCGAGGTGCAGTTGCGTTTTGTTGAAGATGCAGTGCGTGAGGCCAAAACGGGCATGCTTCCAGTCAAACCCTTGGTTTACTGTTTCTGTGGACTTTAG
>xylefaco6c
ATGAACCAGTCTGTGCCTAGAAATCCCATTGCCCGTTTCTTTATTGGCTTATGGGGAGCGATGAATTTTACCCGCCGTTTAATTCTCAATTTGGTGTTTTTCGGTTTCTTGTTTTTCTTGTTATTGATGATGTTAATTGGAGTGACGCATGGCTTGAAAGGCAAGCAGCTCGATGATCGCACGACTCTATTGATTGGGCCGCAAGGCACATTGGTGGAACAGTTCAGTGCCGATCCGGTCAGTCGTGCATTAGCCAAAGCGACGGGTGATAAGAGTGGGCAGGAAGTTCAACTGCGTGATCTGATCCGTGTGATTGAGGCTGCGGCTAAGGATAAGAAGGTTGAACGTGTCCTGCTGGATTTGGACAAGTTGCAGCCATCAGGGTATGCCTCATTGCGTGAGGTCGTTGCTGCGTTACAGAACCTCAAAGGTTCAGGGAAACAGTTAGTTGCTTTCAGTGAAAGTATGACTCAGTCACAGTATCTGCTTGCCGCACAGGCGGATGAGATTTATTTGGATCCAATGGGTAGTGTTTTGCTTGAGGGTTTGGCTCACTACCGTCAGTATTTCCGCAAGGGATTACAAGAAAAATTGGGTGTGGATGTTCATCTTTTCCGGGTCGGCGAATACAAATCCGCGGCTGAGCCTTTTGTTCTTGATGCGGCCTCAGCCGATGCCAAGGAGGCCGATCTGTTCTGGATGAACGATATATGGCAACGCTATTTGGCCGATATCGCTAAGGCACGTAAGCTCGATTCGGCGCACCTCAATACTATAGTCGAAAGACTGCCGCAGGATATTGCTGCTAATCATGGTGATTTGGCCAAGTATGCATTGGCGCAGAAACTGGTAGATGGCCTAAAAACTCGCGAGCAAGTGAACCAGTTAATGATCCAGCGTGGTGTTGCCGATAAAAAGGCCGATGGTGGTTTCCGTAATGTGGACTTCGGTACTTATTTAAGTTTGCTGGATGCACAGAGTGTGCCACTAGGCACGTCCTCGCAGATTGCCGTTGTTGTGGCAGCGGGTGAAATAAAAGGAGGTGATCAGCCTGCCGGTTATATTGGTGGTGAGTCGACAAGTATGCTCTTGCGTAAGGCACGGGATGAAGACGCGGTCAAAGCGGTAGTGCTTCGTGTGAATTCTCCCGGTGGAGAAGTCTTCGCTTCTGAGCAGATTCGCCGTGAAGTTGTTGCACTGAGGAAGGTTGGCAAGCCGGTCGTGGTGTCGATGGGTGATATGGCTGCTTCCGGAGGGTATTGGATCAGCATGGATGCTGATCGCATTTATGCTGATCCATCGACGATCAGTGGTTCGATTGGTATCTTCGGCCTGATGCCAAATATCACTCGTACGCTGGATAAGATGGGAGTGCACACTGACGGCGTGGGTACGACCCGTTTTGCAGGTGCGCTTGATATCACTCGTACGCTGGATCCGCAGGTTGGACAGATGCTACAGAATGTGATCGACAAAGGTTACGCAGATTTCACAAGTAAGGTTGCGCAGGCGCGTCACCGCTCCGTGCAAGAGATCGACAGTATTGCTCGCGGTCGTGTATGGAGCGGCGCGCAGGCGAAAGAACGTGGTTTGGTCGATGAACTCGGGGGAGTGCGCGAGGCGATTACTGATGCTGCAAAGCGTGCCAAGCTTGGCGAGGGCCACTACAGTGTGCGTTATGTTGATAAGGCAGTCAGCCCATTTATGCAGTTCATCATCAACATGATGTCCACTCGGATTGGGAACTGGGCATTGGGAGATTCAGGCTTGGCTCGGGTGCTGCTCACCCGTATTTCTCCGGAAACCGAGGTGCAGTTGCGTTTTGTTGAAGATGCAGTGCGTGAGGCCAAAACGGGCATGCTTCCAGTCAAACCCTTGGTTTACTGTTTCTGTGGACTTTAG
>xylefaCOF7
ATGAACCAGTCTGTGCCTAGAAATCCCATTGCCCGTTTCTTTATTGGCTTATGGGGAGCGATGAATTTTACCCGCCGTTTAATTCTCAATTTGGTGTTTTTCGGTTTCTTGTTTTTCTTGTTATTGATGATGTTAATTGGAGTGACGCATGGCTTGAAAGGCAAGCAGCTCGATGATCGCACGACTCTATTGATTGGGCCGCAAGGCACATTGGTGGAACAGTTCAGTGCCGATCCGGCCAGTCGTGCATTAGCCAAAGCGACGGGTGATAAGAGTGGGCAGGAAGTTCAACTGCGTGATCTGATCCGTGTGATTGAGGCTGCGGCTAAGGATAAGAAGGTTGAACGTGTCCTGCTGGATTTGGACAAGTTGCAGCCATCAGGGTATGCCTCATTGCGTGAGGTCGTTGCTGCGTTACAGAACCTCAAAGGTTCAGGGAAACAGTTAGTTGCTTTCAGTGAAAGTATGACTCAGTCACAGTATCTGCTTGCCGCACAGGCGGATGAGATTTATTTGGATCCAATGGGCAGTGTTTTGCTTGAGGGTTTGGCTCACTACCGTCAGTATTTCCGCAAGGGATTACAAGAAAAATTGGGTGTGGATGTTCATCTTTTCCGGGTCGGCGAATACAAATCCGCGGCTGAGCCTTTTGTTCTTGATGCGGCCTCAGCCGATGCCAAGGAGGCCGATCTGTTCTGGATGAACGATATATGGCAACGCTATTTGGCCGATATCGCTAAGGCACGTAAGCTCGATTCGGCGCACCTCAATACTATAGTCGAAAGACTGCCGCAGGATATTGCTGCTAATCATGGTGATTTGGCCAAGTATGCATTGGCGCAGAAACTGGTAGATGGCCTGAAAACTCGCGAGCAAGTGAACCAGTTAATGATCCAGCGTGGTGTTGCCGATAAAAAGGCCGATGGTGGTTTCCGTAATGTGGACTTCGGTACTTATTTAAGTTTGCTGGATGCACAGAGTGTGCCACTAGGCACGTCCTCGCAGATTGCCGTTGTTGTGGCAGCGGGTGAAATAAAAGGAGGTGATCAGCCTGCCGGTTATATTGGTGGTGAGTCGACAAGTATGCTCTTGCGTAAGGCACGGGATGAAGACGCGGTCAAAGCGGTAGTGCTTCGTGTGAATTCTCCCGGTGGAGAAGTCTTCGCTTCTGAGCAGATTCGCCGTGAAGTCGTTGCACTGAGGAAGGTTGGCAAGCCGGTCGTGGTGTCGATGGGTGATATGGCTGCTTCCGGAGGGTATTGGATCAGCATGGATGCTGATCGCATTTATGCTGATCCATCGACGATCAGTGGTTCGATTGGTATCTTCGGCCTGATGCCAAATATCACTCGTACGCTGGATAAGATGGGAGTGCACACTGACGGCGTGGGTACGACCCGTTTTGCAGGTGCGCTTGATATCACTCGTACGCTGGATCCGCAGGTTGGACAGATGCTACAGAATGTGATCGACAAAGGCTACGCAGATTTCACAAGTAAGGTTGCGCAGGCGCGTCACCGCTCCGTGCAAGAGATCGACAGTATTGCTCGCGGTCGTGTATGGAGCGGCGCGCAGGCGAAAGAACGTGGTTTGGTCGATGAACTCGGGGGAGTGCGCGAGGCGATTACTGATGCTGCAAAGCGTGCCAAGCTTGGCGAGGGCCACTACAGTGTGCGTTATGTTGATAAGGCAGTCAGCCCATTTATGCAGTTCATCATCAACATGATGTCCACTCGGATTGGGAACTGGGAATTGGGAGATTCAGGCTTGGCTCGGGTGCTGCTCACCCGTATTTCTCCGGAAACTGAGGTGCAGTTGCGTTTTGTTGAAGATGCAGTGCGTGAGGCCAAAACGGGCATGCTTCCAGTCAAACCCTTGGTTTACTGTTTCTGTGGACTTTAG
>xylefaCVC6
ATGAACCAGTCTGTGCCTAGAAATCCCATTGCCCGTTTCTTTATTGGCTTATGGGGAGCGATGAATTTTACCCGCCGTTTAATTCTCAATTTGGTGTTTTTCGGTTTCTTGTTTTTCTTGTTATTGATGATGTTAATTGGAGTGACGCATGGCTTGAAAGGCAAGCAGCTCGATGATCGCACGACTCTATTGATTGGGCCGCAAGGCACATTGGTGGAACAGTTCAGTGCCGATCCGGTCAGTCGTGCATTAGCCAAAGCGACGGGTGATAAGAGTGGGCAGGAAGTTCAACTGCGTGATCTGATCCGTGTGATTGAGGCTGCGGCTAAGGATAAGAAGGTTGAACGTGTCCTGCTGGATTTGGACAAGTTGCAGCCATCAGGGTATGCCTCATTGCGTGAGGTCGTTGCTGCGTTACAGAACCTCAAAGGTTCAGGGAAACAGTTAGTTGCTTTCAGTGAAAGTATGACTCAGTCACAGTATCTGCTTGCCGCACAGGCGGATGAGATTTATTTGGATCCAATGGGTAGTGTTTTGCTTGAGGGTTTGGCTCACTACCGTCAGTATTTCCGCAAGGGATTACAAGAAAAATTGGGTGTGGATGTTCATCTTTTCCGGGTCGGCGAATACAAATCCGCGGCTGAGCCTTTTGTTCTTGATGCGGCCTCAGCCGATGCCAAGGAGGCCGATCTGTTTTGGATGAACGATATATGGCAACGCTATTTGGCCGATATCGCTAAGGCACGTAAGCTCGATTCGGCGCACCTCAATACTATAGTCGAAAGACTGCCGCAGGATATTGCTGCTAATCATGGTGATTTGGCCAAGTATGCATTGGCGCAGAAACTGGTAGATGGCCTGAAAACTCGCGAGCAAGTGAACCAGTTAATGATCCAGCGTGGTGTTGCCGATAAAAAGGCCGATGGTGGTTTCCGTAATGTGGACTTCGGTACTTATTTAAGTTTGCTGGATGCACAGAGTGTGCCACTAGGCACGTCCTCGCAGATTGCCGTTGTTGTGGCAGCGGGTGAAATAAAAGGAGGTGATCAGCCTGCCGGTTATATTGGTGGTGAGTCGACAAGTATGCTCTTGCGTAAGGCACGGGATGAAGACGCGGTCAAAGCGGTAGTGCTTCGTGTGAATTCTCCCGGTGGAGAAGTCTTCGCTTCTGAGCAGATTCGCCGTGAAGTCGTTGCACTGAGGAAGGTTGGCAAGCCGGTCGTGGTGTCGATGGGTGATATGGCTGCTTCCGGAGGGTATTGGATCAGCATGGATGCTGATCGCATTTATGCTGATCCATCGACGATCAGTGGTTCGATTGGTATCTTCGGCCTGATGCCAAATATCACTCGTACGCTGGATAAGATGGGAGTGCACACTGACGGCGTGGGTACGACCCGTTTTGCAGGTGCGCTTGATATCACTCGTACGCTGGATCCACAGGTTGGACAGATGCTACAGAATGTGATCGACAAAGGCTACGCAGATTTCACAAGTAAGGTTGCGCAGGCGCGTCACCGCTCCGTGCAAGAGATCGACAGTATTGCTCGCGGTCGTGTATGGAGCGGCGCGCAGGCGAAAGAACGTGGTTTGGTCGATGAACTCGGGGGAGTGCGCGAGGCGATTACTGATGCTGCAAAGCGTGCCAAGCTTGGCGAGGGCCACTACAGTGTGCGTTATGTTGATAAGGCAGTCAGCCCATTTATGCAGTTCATCATCAACATGATGTCCACTCGGATTGGGAACTGGGCATTGGGAGATTCAGGCTTGGCTCGGGTGCTGCTCACCCGTATTTCTCCGGAAACCGAGGTGCAGTTGCGTTTTGTTGAAGATGCAGTGCGTGAGGCCAAAACGGGCATGCTTCCAGTCAAACCCTTGGTTTACTGTTTCTGTGGACTTTAG
>xylefaCVC1
ATGAACCAGTCTGTGCCTAGAAATCCCATTGCCCGTTTCTTTATTGGCTTATGGGGAGCGATGAATTTTACCCGCCGTTTAATTCTCAATTTGGTGTTTTTCGGTTTCTTGTTTTTCTTGTTATTGATGATGTTAATTGGAGTGACGCATGGCTTGAAAGGCAAGCAGCTCGATGATCGCACGACTCTATTGATTGGGCCGCAAGGCACATTGGTGGAACAGTTCAGTGCCGATCCGGTCAGTCGTGCATTAGCCAAAGCGACGGGTGATAAGAGTGGGCAGGAAGTTCAACTGCGTGATCTGATCCGTGTGATTGAGGCTGCGGCTAAGGATAAGAAGGTTGAACGTGTCCTGCTGGATTTGGACAAGTTGCAGCCATCAGGGTATGCCTCATTGCGTGAGGTCGTTGCTGCGTTACAGAACCTCAAAGGTTCAGGGAAACAGTTAGTTGCTTTCAGTGAAAGTATGACTCAGTCACAGTATCTGCTTGCCGCACAGGCGGATGAGATTTATTTGGATCCAATGGGTAGTGTTTTGCTTGAGGGTTTGGCTCACTACCGTCAGTATTTCCGCAAGGGATTACAAGAAAAATTGGGTGTGGATGTTCATCTTTTCCGGGTCGGCGAATACAAATCCGCGGCTGAGCCTTTTGTTCTTGATGCGGCCTCAGCCGATGCCAAGGAGGCCGATCTGTTTTGGATGAACGATATATGGCAACGCTATTTGGCCGATATCGCTAAGGCACGTAAGCTCGATTCGGCGCACCTCAATACTATAGTCGAAAGACTGCCGCAGGATATTGCTGCTAATCATGGTGATTTGGCCAAGTATGCATTGGCGCAGAAACTGGTAGATGGCCTGAAAACTCGCGAGCAAGTGAACCAGTTAATGATCCAGCGTGGTGTTGCCGATAAAAAGGCCGATGGTGGTTTCCGTAATGTGGACTTCGGTACTTATTTAAGTTTGCTGGATGCACAGAGTGTGCCACTAGGCACGTCCTCGCAGATTGCCGTTGTTGTGGCAGCGGGTGAAATAAAAGGAGGTGATCAGCCTGCCGGTTATATTGGTGGTGAGTCGACAAGTATGCTCTTGCGTAAGGCACGGGATGAAGACGCGGTCAAAGCGGTAGTGCTTCGTGTGAATTCTCCCGGTGGAGAAGTCTTCGCTTCTGAGCAGATTCGCCGTGAAGTCGTTGCACTGAGGAAGGTTGGCAAGCCGGTCGTGGTGTCGATGGGTGATATGGCTGCTTCCGGAGGGTATTGGATCAGCATGGATGCTGATCGCATTTATGCTGATCCATCGACGATCAGTGGTTCGATTGGTATCTTCGGCCTGATGCCAAATATCACTCGTACGCTGGATAAGATGGGAGTGCACACTGACGGCGTGGGTACGACCCGTTTTGCAGGTGCGCTTGATATCACTCGTACGCTGGATCCACAGGTTGGACAGATGCTACAGAATGTGATCGACAAAGGCTACGCAGATTTCACAAGTAAGGTTGCGCAGGCGCGTCACCGCTCCGTGCAAGAGATCGACAGTATTGCTCGCGGTCGTGTATGGAGCGGCGCGCAGGCGAAAGAACGTGGTTTGGTCGATGAACTCGGGGGAGTGCGCGAGGCGATTACTGATGCTGCAAAGCGTGCCAAGCTTGGCGAGGGCCACTACAGTGTGCGTTATGTTGATAAGGCAGTCAGCCCATTTATGCAGTTCATCATCAACATGATGTCCACTCGGATTGGGAACTGGGCATTGGGAGATTCAGGCTTGGCTCGGGTGCTGCTCACCCGTATTTCTCCGGAAACCGAGGTGCAGTTGCGTTTTGTTGAAGATGCAGTGCGTGAGGCCAAAACGGGCATGCTTCCAGTCAAACCCTTGGTTTACTGTTTCTGTGGACTTTAG
>xylefaCOF4
ATGAACCAGTCTGTGCCTAGAAATCCCATTGCCCGTTTCTTTATTGGCTTATGGGGAGCGATGAATTTTACCCGCCGTTTAATTCTCAATTTGGTGTTTTTCGGTTTCTTGTTTTTCTTGTTATTGATGATGTTAATTGGAGTGACGCATGGCTTGAAAGGCAAGCAGCTCGATGATCGCACGACTCTATTGATTGGGCCGCAAGGCACATTGGTGGAACAGTTCAGTGCCGATCCGGTCAGTCGTGCATTAGCCAAAGCGACGGGTGATAAGAGTGGGCAGGAAGTTCAACTGCGTGATCTGATCCGTGTGATTGAGGCTGCGGCTAAGGATAAGAAGGTTGAACGTGTCCTGCTGGATTTGGACAAGTTGCAGCCATCAGGGTATGCCTCATTGCGTGAGGTCGTTGCTGCGTTACAGAACCTCAAAGGTTCAGGGAAACAGTTAGTTGCTTTCAGTGAAAGTATGACTCAGTCACAGTATCTGCTTGCCGCACAGGCGGATGAGATTTATTTGGATCCAATGGGTAGTGTTTTGCTTGAGGGTTTGGCTCACTACCGTCAGTATTTCCGCAAGGGATTACAAGAAAAATTGGGTGTGGATGTTCATCTTTTCCGGGTCGGCGAATACAAATCCGCGGCTGAGCCTTTTGTTCTTGATGCGGCCTCAGCCGATGCCAAGGAGGCCGATCTGTTCTGGATGAACGATATATGGCAACGCTATTTGGCCGATATCGCTAAGGCACGTAAGCTCGATTCGGCGCACCTCAATACTATAGTCGAAAGACTGCCGCAGGATATTGCTGCTAATCATGGTGATTTGGCCAAGTATGCATTGGCGCAGAAACTGGTAGATGGCCTAAAAACTCGCGAGCAAGTGAACCAGTTAATGATCCAGCGTGGTGTTGCCGATAAAAAGGCCGATGGTGGTTTCCGTAATGTGGACTTCGGTACTTATTTAAGTTTGCTGGATGCACAGAGTGTGCCACTAGGCACGTCCTCGCAGATTGCCGTTGTTGTGGCAGCGGGTGAAATAAAAGGAGGTGATCAGCCTGCCGGTTATATTGGTGGTGAGTCGACAAGTATGCTCTTGCGTAAGGCACGGGATGAAGACGCGGTCAAAGCGGTAGTGCTTCGTGTGAATTCTCCCGGTGGAGAAGTCTTCGCTTCTGAGCAGATTCGCCGTGAAGTTGTTGCACTGAGGAAGGTTGGCAAGCCGGTCGTGGTGTCGATGGGTGATATGGCTGCTTCCGGAGGGTATTGGATCAGCATGGATGCTGATCGCATTTATGCTGATCCATCGACGATCAGTGGTTCGATTGGTATCTTCGGCCTGATGCCAAATATCACTCGTACGCTGGATAAGATGGGAGTGCACACTGACGGCGTGGGTACGACCCGTTTTGCAGGTGCGCTTGATATCACTCGTACGCTGGATCCGCAGGTTGGACAGATGCTACAGAATGTGATCGACAAAGGTTACGCAGATTTCACAAGTAAGGTTGCGCAGGCGCGTCACCGCTCCGTGCAAGAGATCGACAGTATTGCTCGCGGTCGTGTATGGAGCGGCGCGCAGGCGAAAGAACGTGGTTTGGTCGATGAACTCGGGGGAGTGCGCGAGGCGATTACTGATGCTGCAAAGCGTGCCAAGCTTGGCGAGGGCCACTACAGTGTGCGTTATGTTGATAAGGCAGTCAGCCCATTTATGCAGTTCATCATCAACATGATGTCCACTCGGATTGGGAACTGGGCATTGGGAGATTCAGGCTTGGCTCGGGTGCTGCTCACCCGTATTTCTCCGGAAACCGAGGTGCAGTTGCGTTTTGTTGAAGATGCAGTGCGTGAGGCCAAAACGGGCATGCTTCCAGTCAAACCCTTGGTTTACTGTTTCTGTGGACTTTAG
>xylefacodi
ATGAACCAGTCTGTGCCTAGAAATCCCATTGCCCGTTTCTTTATTGGCTTATGGGGAGCGATGAATTTTACCCGCCGTTTAATTCTCAATTTGGTGTTTTTCGGTTTCTTGTTTTTCTTGTTATTGATGATGTTAATTGGAGTGACGCATGGCTTGAAAGGCAAGCAGCTCGATGATCGCACGACTCTATTGATTGGGCCGCAAGGCACATTGGTGGAACAGTTCAGTGCCGATCCGGCCAGTCGTGCATTAGCCAAAGCGACGGGTGATAAGAGTGGGCAGGAAGTTCAACTGCGTGATCTGATCCGTGTGATTGAGGCTGCGGCTAAGGATAAGAAGGTTGAACGTGTCCTGCTGGATTTGGACAAGTTGCAGCCATCAGGGTATGCCTCATTGCGTGAGGTCGTTGCTGCGTTACAGAACCTCAAAGGTTCAGGGAAACAGTTAGTTGCTTTCAGTGAAAGTATGACTCAGTCACAGTATCTGCTTGCCGCACAGGCGGATGAGATTTATTTGGATCCAATGGGCAGTGTTTTGCTTGAGGGTTTGGCTCACTACCGTCAGTATTTCCGCAAGGGATTACAAGAAAAATTGGGTGTGGATGTTCATCTTTTCCGGGTCGGCGAATACAAATCCGCGGCTGAGCCTTTTGTTCTTGATGCGGCCTCAGCCGATGCCAAGGAGGCCGATCTGTTCTGGATGAACGATATATGGCAACGCTATTTGGCCGATATCGCTAAGGCACGTAAGCTCGATTCGGCGCACCTCAATACTATAGTCGAAAGACTGCCGCAGGATATTGCTGCTAATCATGGTGATTTGGCCAAGTATGCATTGGCGCAGAAACTGGTAGATGGCCTGAAAACTCGCGAGCAAGTGAACCAGTTAATGATCCAGCGTGGTGTTGCCGATAAAAAGGCCGATGGTGGTTTCCGTAATGTGGACTTCGGTACTTATTTAAGTTTGCTGGATGCACAGAGTGTGCCACTAGGCACGTCCTCGCAGATTGCCGTTGTTGTGGCAGCGGGTGAAATAAAAGGAGGTGATCAGCCTGCCGGTTATATTGGTGGTGAGTCGACAAGTATGCTCTTGCGTAAGGCACGGGATGAAGACGCGGTCAAAGCGGTAGTGCTTCGTGTGAATTCTCCCGGTGGAGAAGTCTTCGCTTCTGAGCAGATTCGCCGTGAAGTCGTTGCACTGAGGAAGGTTGGCAAGCCGGTCGTGGTGTCGATGGGTGATATGGCTGCTTCCGGAGGGTATTGGATCAGCATGGATGCTGATCGCATTTATGCTGATCCATCGACGATCAGTGGTTCGATTGGTATCTTCGGCCTGATGCCAAATATCACTCGTACGCTGGATAAGATGGGAGTGCACACTGACGGCGTGGGTACGACCCGTTTTGCAGGTGCGCTTGATATCACTCGTACGCTGGATCCGCAGGTTGGACAGATGCTACAGAATGTGATCGACAAAGGCTACGCAGATTTCACAAGTAAGGTTGCGCAGGCGCGTCACCGCTCCGTGCAAGAGATCGACAGTATTGCTCGCGGTCGTGTATGGAGCGGCGCGCAGGCGAAAGAACGTGGTTTGGTCGATGAACTCGGGGGAGTGCGCGAGGCGATTACTGATGCTGCAAAGCGTGCCAAGCTTGGCGAGGGCCACTACAGTGTGCGTTATGTTGATAAGGCAGTCAGCCCATTTATGCAGTTCATCATCAACATGATGTCCACTCGGATTGGGAACTGGGAATTGGGAGATTCAGGCTTGGCTCGGGTGCTGCTCACCCGTATTTCTCCGGAAACTGAGGTGCAGTTGCGTTTTGTTGAAGATGCAGTGCGTGAGGCCAAAACGGGCATGCTTCCAGTCAAACCCTTGGTTTACTGTTTCTGTGGACTTTAG
>xylefaJa12
ATGAACCAGTCTGTGCCTAGAAATCCCATTGCCCGTTTCTTTATTGGCTTATGGGGAGCGATGAATTTTACCCGCCGTTTAATTCTCAATTTGGTGTTTTTCGGTTTCTTGTTTTTCTTGTTATTGATGATGTTAATTGGAGTGACGCATGGCTTGAAAGGCAAGCAGCTCGATGATCGCACGACTCTATTGATTGGGCCGCAAGGCACATTGGTGGAACAGTTCAGTGCCGATCCGGTCAGTCGTGCATTAGCCAAAGCGACGGGTGATAAGAGTGGGCAGGAAGTTCAACTGCGTGATCTGATCCGTGTGATTGAGGCTGCGGCTAAGGATAAGAAGGTTGAACGTGTCCTGCTGGATTTGGACAAGTTGCAGCCATCAGGGTATGCCTCATTGCGTGAGGTCGTTGCTGCGTTACAGAACCTCAAAGGTTCAGGGAAACAGTTAGTTGCTTTCAGTGAAAGTATGACTCAGTCACAGTATCTGCTTGCCGCACAGGCGGATGAGATTTATTTGGATCCAATGGGTAGTGTTTTGCTTGAGGGTTTGGCTCACTACCGTCAGTATTTCCGCAAGGGATTACAAGAAAAATTGGGTGTGGATGTTCATCTTTTCCGGGTCGGCGAATACAAATCCGCGGCTGAGCCTTTTGTTCTTGATGCGGCCTCAGCCGATGCCAAGGAGGCCGATCTGTTTTGGATGAACGATATATGGCAACGCTATTTGGCCGATATCGCTAAGGCACGTAAGCTCGATTCGGCGCACCTCAATACTATAGTCGAAAGACTGCCGCAGGATATTGCTGCTAATCATGGTGATTTGGCCAAGTATGCATTGGCGCAGAAACTGGTAGATGGCCTGAAAACTCGCGAGCAAGTGAACCAGTTAATGATCCAGCGTGGTGTTGCCGATAAAAAGGCCGATGGTGGTTTCCGTAATGTGGACTTCGGTACTTATTTAAGTTTGCTGGATGCACAGAGTGTGCCACTAGGCACGTCCTCGCAGATTGCCGTTGTTGTGGCAGCGGGTGAAATAAAAGGAGGTGATCAGCCTGCCGGTTATATTGGTGGTGAGTCGACAAGTATGCTCTTGCGTAAGGCACGGGATGAAGACGCGGTCAAAGCGGTAGTGCTTCGTGTGAATTCTCCCGGTGGAGAAGTCTTCGCTTCTGAGCAGATTCGCCGTGAAGTCGTTGCACTGAGGAAGGTTGGCAAGCCGGTCGTGGTGTCGATGGGTGATATGGCTGCTTCCGGAGGGTATTGGATCAGCATGGATGCTGATCGCATTTATGCTGATCCATCGACGATCAGTGGTTCGATTGGTATCTTCGGCCTGATGCCAAATATCACTCGTACGCTGGATAAGATGGGAGTGCACACTGACGGCGTGGGTACGACCCGTTTTGCAGGTGCGCTTGATATCACTCGTACGCTGGATCCACAGGTTGGACAGATGCTACAGAATGTGATCGACAAAGGCTACGCAGATTTCACAAGTAAGGTTGCGCAGGCGCGTCACCGCTCCGTGCAAGAGATCGACAGTATTGCTCGCGGTCGTGTATGGAGCGGCGCGCAGGCGAAAGAACGTGGTTTGGTCGATGAACTCGGGGGAGTGCGCGAGGCGATTACTGATGCTGCAAAGCGTGCCAAGCTTGGCGAGGGCCACTACAGTGTGCGTTATGTTGATAAGGCAGTCAGCCCATTTATGCAGTTCATCATCAACATGATGTCCACTCGGATTGGGAACTGGGCATTGGGAGATTCAGGCTTGGCTCGGGTGCTGCTCACCCGTATTTCTCCGGAAACCGAGGTGCAGTTGCGTTTTGTTGAAGATGCAGTGCGTGAGGCCAAAACGGGCATGCTTCCAGTCAAACCCTTGGTTTACTGTTTCTGTGGACTTTAG
>xylefaco32
ATGAACCAGTCTGTGCCTAGAAATCCCATTGCCCGTTTCTTTATTGGCTTATGGGGAGCGATGAATTTTACCCGCCGTTTAATTCTCAATTTGGTGTTTTTCGGTTTCTTGTTTTTCTTGTTATTGATGATGTTAATTGGAGTGACGCATGGCTTGAAAGGCAAGCAGCTCGATGATCGCACGACTCTATTGATTGGGCCGCAAGGCACATTGGTGGAACAGTTCAGTGCCGATCCGGCCAGTCGTGCATTAGCCAAAGCGACGGGTGATAAGAGTGGGCAGGAAGTTCAACTGCGTGATCTGATCCGTGTGATTGAGGCTGCGGCTAAGGATAAGAAGGTTGAACGTGTCCTGCTGGATTTGGACAAGTTGCAGCCATCAGGGTATGCCTCATTGCGTGAGGTCGTTGCTGCGTTACATAACCTCAAAGGTTCAGGGAAACAGTTAGTTGCTTTCAGTGAAAGTATGACTCAGTCACAGTATCTGCTTGCCGCACAGGCGGATGAGATTTATTTAGATCCAATGGGCAGTGTTTTGCTTGAGGGTTTGGCTCACTACCGTCAGTATTTCCGCAAGGGATTACAAGAAAAATTGGGTGTGGATGTTCATCTTTTCCGGGTCGGCGAATACAAATCCGCGGCTGAGCCTTTTGTTCTTGATGCGGCCTCAGCCGATGCCAAGGAGGCCGATCTGTTCTGGATGAACGATATATGGCAACGCTATTTGGCCGATATCGCTAAGGCACGTAAGCTCGATTCGGCGCACCTCAATACTATAGTCGAAAGACTGCCGCAGGATATTGCTGCTAATCATGGTGATTTGGCCAAGTATGCATTGGCGCAGAAACTGGTAGATGGCTTGAGAACTCGCGAGCAAGTGAACCAGTTAATGATCCAGCGTGGTGTTGCCGATAAAAAGGCCGATGGTGGTTTCCGTAATGTGGACTTCGGTACTTATTTAAGTTTGCTGGATGCACAGAGTGCGCTACTAGGCACGTCCTCACAGATTGCCGTTGTTGTGGCAGCGGGTGAAATAAAAGGAGGTGATCAGCCTGCCGGTTATATTGGTGGTGAGTCGACAAGTATGCTCTTGCGTAAGGCACGGGATGAAGACGCGGTCAAAGCGGTAGTGCTTCGTGTGAATTCTCCCGGTGGAGAAGTCTTCGCTTCTGAGCAGATTCGCCGTGAAGTCGTTGCACTGAGGAAGGTTGGCAAGCCGGTCGTGGTGTCGATGGGTGATATGGCTGCTTCCGGAGGGTATTGGATCAGCATGGATGCTGATCGCATTTATGCTGATCCATCGACGATCAGTGGTTCGATTGGTATCTTCGGCCTGGTACCCAATATCACTCGTACGCTTGATAAAGTGGGAGTGCACACGGATGGCGTGGGTACGACCCGTTTTGCAGGTGCACTTGATATCACTCGTGCGCTGGATCCGCAGGTTGGACAGATGCTACAGAATGTGATCGACAAAGGCTACGCAGATTTCACAAGTAAGGTTGCGCAGGCGCGTCACCGCTCCGTGCAAGAGATCGACAGTATTGCTCGCGGTCGTGTATGGAGCGGCGCGCAGGCGAAAGAACGTGGTTTGGTCGATGAACTCGGGGGAGTGCGCGAGGCGATTACTGATGCTGCAAAGCGTGCCAAGCTTGGCGAGGGCCACTACAGTGTGCGTTATGTTGATAAGGCAGTCAGCCCATTTATGCAGTTCATCATCAACATGATGTCCACTCGGATTGGGAACTGGGAATTGGGAGATTCAGGCTTGGCTCGGGTGCTGCTCACCCGTATTTCTCCGGAAACCGAGGTGCAGTTGCGTTTTGTTGAAGATGCAGTGCGTGAGGCCAAAACGGGCATGCTTCCAGTCAAACCCTTGGTTTACTGTTTCTGTGGACTTTAG
>xylefaHib4
ATGAACCAGTCTGTGCCTAGAAATCCCATTGCCCGTTTCTTTATTGGCTTATGGGGAGCGATGAATTTTACCCGCCGTTTAATTCTCAATTTGGTGTTTTTCGGTTTCTTGTTTTTCTTGTTATTGATGATGTTAATTGGAGTGACGCATGGCTTGAAAGGCAAGCAGCTCGATGATCGCACGACTCTATTGATTGGGCCGCAAGGCACATTGGTGGAACAGTTCAGTGCCGATCCGGCCAGTCGTGCATTAGCCAAAGCGACGGGTGATAAGAGTGGGCAGGAAGTTCAACTGCGTGATCTGATCCGTGTGATTGAGGCTGCGGCTAAGGATAAGAAGGTTGAACGTGTCCTGCTGGATTTGGACAAGTTGCAGCCATCAGGGTATGCCTCATTGCGTGAGGTCGTTGCTGCGTTACAGAACCTCAAAGGTTCAGGGAAACAGTTAGTTGCTTTCAGTGAAAGTATGACTCAGTCACAGTATCTGCTTGCCGCACAGGCGGATGAGATTTATTTGGATCCAATGGGCAGTGTTTTGCTTGAGGGTTTGGCTCACTACCGTCAGTATTTCCGCAAGGGATTACAAGAAAAATTGGGTGTGGATGTTCATCTTTTCCGGGTCGGCGAATACAAATCCGCGGCTGAGCCTTTTGTTCTTGATGCGGCCTCAGCCGATGCCAAGGAGGCCGATCTGTTTTGGATGAACGATATATGGCAACGCTATTTGGCCGATATCGCTAAGGCACGTAAGCTCGATTCGGCGCACCTCAATACTATAGTCGAAAGACTGCCGCAGGATATTGCTGCTAATCATGGTGATTTGGCCAAGTATGCATTGGCGCAGAAACTGGTAGATGGCCTGAAAACTCGCGAGCAAGTGAACCAGTTAATGATCCAGCGTGGTGTTGCCGATAAAAAGGCCGATGGTGGTTTCCGTAATGTGGACTTCGGTACTTATTTAAGTTTGCTGGATGCACAGAGTGTGCCACTAGGCACGTCCTCGCAGATTGCCGTTGTTGTGGCAGCGGGTGAAATAAAAGGAGGTGATCAGCCTGCCGGTTATATTGGTGGTGAGTCGACAAGTATGCTCTTGCGTAAGGCACGGGATGAAGACGCGGTCAAAGCGGTAGTGCTTCGTGTGAATTCTCCCGGTGGAGAAGTCTTCGCTTCTGAGCAGATTCGCCGTGAAGTCGTTGCACTGAGGAAGGTTGGCAAGCCGGTCGTGGTGTCGATGGGTGATATGGCTGCTTCCGGAGGGTATTGGATCAGCATGGATGCTGATCGCATTTATGCTGATCCATCGACGATCAGTGGTTCGATTGGTATCTTCGGCCTGATGCCAAATATCACTCGTACGCTGGATAAGATGGGAGTACACACTGACGGCGTGGGTACGACCCGTTTTGCAGGTGCGCTTGATATCACTCGTACGCTGGATCCGCAGGTTGGACAGATGCTACAGAATGTGATCGACAAAGGCTACGCAGATTTCACAAGTAAGGTTGCGCAGGCGCGTCACCGCTCCGTGCAAGAGATCGACAGTATTGCTCGCGGTCGTGTATGGAGCGGCGCGCAGGCGAAAGAACGTGGTTTGGTCGATGAACTCGGGGGAGTGCGCGAGGCGATTACTGATGCTGCAAAGCGTGCCAAGCTTGGCGAGGGCCACTACAGTGTGCGTTATGTTGATAAGGCAGTCAGCCCATTTATGCAGTTCATCATCAACATGATGTCCACTCGGATTGGGAACTGGGAATTGGGAGATTCAGGCTTGGCTCGGGTGCTGCTCACCCGTATTTCTCCGGAAACCGAGGTGCAGTTGCGTTTTGTTGAAGATGCAGTGCGTGAGGCCAAAACGGGCATGCTTCCAGTCAAACCCTTGGTTTACTGTTTCTGTGGACTTTAG
>xylefasFb7
ATGAACCAGTCTGTGCCTAGAAATCCCATTGCCCGTTTCTTTATTGGCTTATGGGGAGCGATGAATTTTACCCGCCGTTTAATTCTCAATTTGGTGTTTTTCGGTTTCTTGTTTTTCTTGTTATTGATGATGTTAATTGGAGTGACGCATGGCTTGAAAGGCAAGCAGCTCGATGATCGCACGACTCTATTGATTGGGCCGCAAGGCACATTGGTGGAACAGTTCAGTGCCGATCCGGTCAGTCGTGCATTAGCCAAAGCGACGGGTGATAAGAGTGGGCAGGAAGTTCAACTGCGTGATCTGATCCGTGTGATTGAGGCTGCGGCTAAGGATAAGAAGGTTGAACGTGTCCTGCTGGATTTGGACAAGTTGCAGCCATCAGGGTATGCCTCATTGCGTGAGGTCGTTGCTGCGTTACAGAACCTCAAAGGTTCAGGGAAACAGTTAGTTGCTTTCAGTGAAAGTATGACTCAGTCACAGTATCTGCTTGCCGCACAGGCGGATGAGATTTATTTGGATCCAATGGGTAGTGTTTTGCTTGAGGGTTTGGCTCACTACCGTCAGTATTTCCGCAAGGGATTACAAGAAAAATTGGGTGTGGATGTTCATCTTTTCCGGGTCGGCGAATACAAATCCGCGGCTGAGCCTTTTGTTCTTGATGCGGCCTCAGCCGATGCCAAGGAGGCCGATCTGTTTTGGATGAACGATATATGGCAACGCTATTTGGCCGATATCGCTAAGGCACGTAAGCTCGATTCGGCGCACCTCAATACTATAGTCGAAAGACTGCCGCAGGATATTGCTGCTAATCATGGTGATTTGGCCAAGTATGCATTGGCGCAGAAACTGGTAGATGGCCTGAAAACTCGCGAGCAAGTGAACCAGTTAATGATCCAGCGTGGTGTTGCCGATAAAAAGGCCGATGGTGGTTTCCGTAATGTGGACTTCGGTACTTATTTAAGTTTGCTGGATGCACAGAGTGTGCCACTAGGCACGTCCTCGCAGATTGCCGTTGTTGTGGCAGCGGGTGAAATAAAAGGAGGTGATCAGCCTGCCGGTTATATTGGTGGTGAGTCGACAAGTATGCTCTTGCGTAAGGCACGGGATGAAGACGCGGTCAAAGCGGTAGTGCTTCGTGTGAATTCTCCCGGTGGAGAAGTCTTCGCTTCTGAGCAGATTCGCCGTGAAGTCGTTGCACTGAGGAAGGTTGGCAAGCCGGTCGTGGTGTCGATGGGTGATATGGCTGCTTCCGGAGGGTATTGGATCAGCATGGATGCTGATCGCATTTATGCTGATCCATCGACGATCAGTGGTTCGATTGGTATCTTCGGCCTGATGCCAAATATCACTCGTACGCTGGATAAGATGGGAGTGCACACTGACGGCGTGGGTACGACCCGTTTTGCAGGTGCGCTTGATATCACTCGTACGCTGGATCCACAGGTTGGACAGATGCTACAGAATGTGATCGACAAAGGCTACGCAGATTTCACAAGTAAGGTTGCGCAGGCGCGTCACCGCTCCGTGCAAGAGATCGACAGTATTGCTCGCGGTCGTGTATGGAGCGGCGCGCAGGCGAAAGAACGTGGTTTGGTCGATGAACTCGGGGGAGTGCGCGAGGCGATTACTGATGCTGCAAAGCGTGCCAAGCTTGGCGAGGGCCACTACAGTGTGCGTTATGTTGATAAGGCAGTCAGCCCATTTATGCAGTTCATCATCAACATGATGTCCACTCGGATTGGGAACTGGGCATTGGGAGATTCAGGCTTGGCTCGGGTGCTGCTCACCCGTATTTCTCCGGAAACCGAGGTGCAGTTGCGTTTTGTTGAAGATGCAGTGCGTGAGGCCAAAACGGGCATGCTTCCAGTCAAACCCTTGGTTTACTGTTTCTGTGGACTTTAG
>xylefaOLS9
ATGAACCAGTCTGTGCCTAGAAATCCCATTGCCCGTTTCTTTATTGGCTTATGGGGAGCGATGAATTTTACCCGCCGTTTAATTCTCAATTTGGTGTTTTTCGGTTTCTTGTTTTTCTTGTTATTGATGATGTTAATTGGAGTGACGCATGGCTTGAAAGGCAAGCAGCTCGATGATCGCACGACTCTATTGATTGGGCCGCAAGGCACATTGGTGGAACAGTTCAGTGCCGATCCGGCCAGTCGTGCATTAGCCAAAGCGACGGGTGATAAGAGTGGGCAGGAAGTTCAACTGCGTGATCTGATCCGTGTGATTGAGGCTGCGGCTAAGGATAAGAAGGTTGAACGTGTCCTGCTGGATTTGGACAAGTTGCAGCCATCAGGGTATGCCTCATTGCGTGAGGTCGTTGCTGCGTTACAGAACCTCAAAGGTTCAGGGAAACAGTTAGTTGCTTTCAGTGAAAGTATGACTCAGTCACAGTATCTGCTTGCCGCACAGGCGGATGAGATTTATTTGGATCCAATGGGCAGTGTTTTGCTTGAGGGTTTGGCTCACTACCGTCAGTATTTCCGCAAGGGATTACAAGAAAAATTGGGTGTGGATGTTCATCTTTTCCGGGTCGGCGAATACAAATCCGCGGCTGAGCCTTTTGTTCTTGATGCGGCCTCAGCCGATGCCAAGGAGGCCGATCTGTTCTGGATGAACGATATATGGCAACGCTATTTGGCCGATATCGCTAAGGCACGTAAGCTCGATTCGGCGCACCTCAATACTATAGTCGAAAGACTGCCGCAGGATATTGCTGCTAATCATGGTGATTTGGCCAAGTATGCATTGGCGCAGAAACTGGTAGATGGCCTGAAAACTCGCGAGCAAGTGAACCAGTTAATGATCCAGCGTGGTGTTGCCGATAAAAAGGCCGATGGTGGTTTCCGTAATGTGGACTTCGGTACTTATTTAAGTTTGCTGGATGCACAGAGTGTGCCACTAGGCACGTCCTCGCAGATTGCCGTTGTTGTGGCAGCGGGTGAAATAAAAGGAGGTGATCAGCCTGCCGGTTATATTGGTGGTGAGTCGACAAGTATGCTCTTGCGTAAGGCACGGGATGAAGACGCGGTCAAAGCGGTAGTGCTTCGTGTGAATTCTCCCGGTGGAGAAGTCTTCGCTTCTGAGCAGATTCGCCGTGAAGTCGTTGCACTGAGGAAGGTTGGCAAGCCGGTCGTGGTGTCGATGGGTGATATGGCTGCTTCCGGAGGGTATTGGATCAGCATGGATGCTGATCGCATTTATGCTGATCCATCGACGATCAGTGGTTCGATTGGTATCTTCGGCCTGATGCCAAATATCACTCGTACGCTGGATAAGATGGGAGTGCACACTGACGGCGTGGGTACGACCCGTTTTGCAGGTGCGCTTGATATCACTCGTACGCTGGATCCGCAGGTTGGACAGATGCTACAGAATGTGATCGACAAAGGCTACGCAGATTTCACAAGTAAGGTTGCGCAGGCGCGTCACCGCTCCGTGCAAGAGATCGACAGTATTGCTCGCGGTCGTGTATGGAGCGGCGCGCAGGCGAAAGAACGTGGTTTGGTCGATGAACTCGGGGGAGTGCGCGAGGCGATTACTGATGCTGCAAAGCGTGCCAAGCTTGGCGAGGGCCACTACAGTGTGCGTTATGTTGATAAGGCAGTCAGCCCATTTATGCAGTTCATCATCAACATGATGTCCACTCGGATTGGGAACTGGGAATTGGGAGATTCAGGCTTGGCTCGGGTGCTGCTCACCCGTATTTCTCCGGAAACTGAGGTGCAGTTGCGTTTTGTTGAAGATGCAGTGCGTGAGGCCAAAACGGGCATGCTTCCAGTCAAACCCTTGGTTTACTGTTTCTGTGGACTTTAG
>xylefaPr8x
ATGAACCAGTCTGTGCCTAGAAATCCCATTGCCCGTTTCTTTATTGGCTTATGGGGAGCGATGAATTTTACCCGCCGTTTAATTCTCAATTTGGTGTTTTTCGGTTTCTTGTTTTTCTTGTTATTGATGATGTTAATTGGAGTGACGCATGGCTTGAAAGGCAAGCAGCTCGATGATCGCACGACTCTATTGATTGGGCCGCAAGGCACATTGGTGGAACAGTTCAGTGCCGATCCGGTCAGTCGTGCATTAGCCAAAGCGACGGGTGATAAGAGTGGGCAGGAAGTTCAACTGCGTGATCTGATCCGTGTGATTGAGGCTGCGGCTAAGGATAAGAAGGTTGAACGTGTCCTGCTGGATTTGGACAAGTTGCAGCCATCAGGGTATGCCTCATTGCGTGAGGTCGTTGCTGCGTTACAGAACCTCAAAGGTTCAGGGAAACAGTTAGTTGCTTTCAGTGAAAGTATGACTCAGTCACAGTATCTGCTTGCCGCACAGGCGGATGAGATTTATTTGGATCCAATGGGTAGTGTTTTGCTTGAGGGTTTGGCTCACTACCGTCAGTATTTCCGCAAGGGATTACAAGAAAAATTGGGTGTGGATGTTCATCTTTTCCGGGTCGGCGAATACAAATCCGCGGCTGAGCCTTTTGTTCTTGATGCGGCCTCAGCCGATGCCAAGGAGGCCGATCTGTTCTGGATGAACGATATATGGCAACGCTATTTGGCCGATATCGCTAAGGCACGTAAGCTCGATTCGGCGCACCTCAATACTATAGTCGAAAGACTGCCGCAGGATATTGCTGCTAATCATGGTGATTTGGCCAAGTATGCATTGGCGCAGAAACTGGTAGATGGCCTAAAAACTCGCGAGCAAGTGAACCAGTTAATGATCCAGCGTGGTGTTGCCGATAAAAAGGCCGATGGTGGTTTCCGTAATGTGGACTTCGGTACTTATTTAAGTTTGCTGGATGCACAGAGTGTGCCACTAGGCACGTCCTCGCAGATTGCCGTTGTTGTGGCAGCGGGTGAAATAAAAGGAGGTGATCAGCCTGCCGGTTATATTGGTGGTGAGTCGACAAGTATGCTCTTGCGTAAGGCACGGGATGAAGACGCGGTCAAAGCGGTAGTGCTTCGTGTGAATTCTCCCGGTGGAGAAGTCTTCGCTTCTGAGCAGATTCGCCGTGAAGTTGTTGCACTGAGGAAGGTTGGCAAGCCGGTCGTGGTGTCGATGGGTGATATGGCTGCTTCCGGAGGGTATTGGATCAGCATGGATGCTGATCGCATTTATGCTGATCCATCGACGATCAGTGGTTCGATTGGTATCTTCGGCCTGATGCCAAATATCACTCGTACGCTGGATAAGATGGGAGTGCACACTGACGGCGTGGGTACGACCCGTTTTGCAGGTGCGCTTGATATCACTCGTACGCTGGATCCGCAGGTTGGACAGATGCTACAGAATGTGATCGACAAAGGTTACGCAGATTTCACAAGTAAGGTTGCGCAGGCGCGTCACCGCTCCGTGCAAGAGATCGACAGTATTGCTCGCGGTCGTGTATGGAGCGGCGCGCAGGCGAAAGAACGTGGTTTGGTCGATGAACTCGGGGGAGTGCGCGAGGCGATTACTGATGCTGCAAAGCGTGCCAAGCTTGGCGAGGGCCACTACAGTGTGCGTTATGTTGATAAGGCAGTCAGCCCATTTATGCAGTTCATCATCAACATGATGTCCACTCGGATTGGGAACTGGGCATTGGGAGATTCAGGCTTGGCTCGGGTGCTGCTCACCCGTATTTCTCCGGAAACCGAGGTGCAGTTGCGTTTTGTTGAAGATGCAGTGCGTGAGGCCAAAACGGGCATGCTTCCAGTCAAACCCTTGGTTTACTGTTTCTGTGGACTTTAG
>xylefaOLS8
ATGAACCAGTCTGTGCCTAGAAATCCCATTGCCCGTTTCTTTATTGGCTTATGGGGAGCGATGAATTTTACCCGCCGTTTAATTCTCAATTTGGTGTTTTTCGGTTTCTTGTTTTTCTTGTTATTGATGATGTTAATTGGAGTGACGCATGGCTTGAAAGGCAAGCAGCTCGATGATCGCACGACTCTATTGATTGGGCCGCAAGGCACATTGGTGGAACAGTTCAGTGCCGATCCGGCCAGTCGTGCATTAGCCAAAGCGACGGGTGATAAGAGTGGGCAGGAAGTTCAACTGCGTGATCTGATCCGTGTGATTGAGGCTGCGGCTAAGGATAAGAAGGTTGAACGTGTCCTGCTGGATTTGGACAAGTTGCAGCCATCAGGGTATGCCTCATTGCGTGAGGTCGTTGCTGCGTTACAGAACCTCAAAGGTTCAGGGAAACAGTTAGTTGCTTTCAGTGAAAGTATGACTCAGTCACAGTATCTGCTTGCCGCACAGGCGGATGAGATTTATTTGGATCCAATGGGCAGTGTTTTGCTTGAGGGTTTGGCTCACTACCGTCAGTATTTCCGCAAGGGATTACAAGAAAAATTGGGTGTGGATGTTCATCTTTTCCGGGTCGGCGAATACAAATCCGCGGCTGAGCCTTTTGTTCTTGATGCGGCCTCAGCCGATGCCAAGGAGGCCGATCTGTTCTGGATGAACGATATATGGCAACGCTATTTGGCCGATATCGCTAAGGCACGTAAGCTCGATTCGGCGCACCTCAATACTATAGTCGAAAGACTGCCGCAGGATATTGCTGCTAATCATGGTGATTTGGCCAAGTATGCATTGGCGCAGAAACTGGTAGATGGCCTGAAAACTCGCGAGCAAGTGAACCAGTTAATGATCCAGCGTGGTGTTGCCGATAAAAAGGCCGATGGTGGTTTCCGTAATGTGGACTTCGGTACTTATTTAAGTTTGCTGGATGCACAGAGTGTGCCACTAGGCACGTCCTCGCAGATTGCCGTTGTTGTGGCAGCGGGTGAAATAAAAGGAGGTGATCAGCCTGCCGGTTATATTGGTGGTGAGTCGACAAGTATGCTCTTGCGTAAGGCACGGGATGAAGACGCGGTCAAAGCGGTAGTGCTTCGTGTGAATTCTCCCGGTGGAGAAGTCTTCGCTTCTGAGCAGATTCGCCGTGAAGTCGTTGCACTGAGGAAGGTTGGCAAGCCGGTCGTGGTGTCGATGGGTGATATGGCTGCTTCCGGAGGGTATTGGATCAGCATGGATGCTGATCGCATTTATGCTGATCCATCGACGATCAGTGGTTCGATTGGTATCTTCGGCCTGATGCCAAATATCACTCGTACGCTGGATAAGATGGGAGTGCACACTGACGGCGTGGGTACGACCCGTTTTGCAGGTGCGCTTGATATCACTCGTACGCTGGATCCGCAGGTTGGACAGATGCTACAGAATGTGATCGACAAAGGCTACGCAGATTTCACAAGTAAGGTTGCGCAGGCGCGTCACCGCTCCGTGCAAGAGATCGACAGTATTGCTCGCGGTCGTGTATGGAGCGGCGCGCAGGCGAAAGAACGTGGTTTGGTCGATGAACTCGGGGGAGTGCGCGAGGCGATTACTGATGCTGCAAAGCGTGCCAAGCTTGGCGAGGGCCACTACAGTGTGCGTTATGTTGATAAGGCAGTCAGCCCATTTATGCAGTTCATCATCAACATGATGTCCACTCGGATTGGGAACTGGGAATTGGGAGATTCAGGCTTGGCTCGGGTGCTGCTCACCCGTATTTCTCCGGAAACTGAGGTGCAGTTGCGTTTTGTTGAAGATGCAGTGCGTGAGGCCAAAACGGGCATGCTTCCAGTCAAACCCTTGGTTTACTGTTTCTGTGGACTTTAG
>xylefaU24D
ATGAACCAGTCTGTGCCTAGAAATCCCATTGCCCGTTTCTTTATTGGCTTATGGGGAGCGATGAATTTTACCCGCCGTTTAATTCTCAATTTGGTGTTTTTCGGTTTCTTGTTTTTCTTGTTATTGATGATGTTAATTGGAGTGACGCATGGCTTGAAAGGCAAGCAGCTCGATGATCGCACGACTCTATTGATTGGGCCGCAAGGCACATTGGTGGAACAGTTCAGTGCCGATCCGGTCAGTCGTGCATTAGCCAAAGCGACGGGTGATAAGAGTGGGCAGGAAGTTCAACTGCGTGATCTGATCCGTGTGATTGAGGCTGCGGCTAAGGATAAGAAGGTTGAACGTGTCCTGCTGGATTTGGACAAGTTGCAGCCATCAGGGTATGCCTCATTGCGTGAGGTCGTTGCTGCGTTACAGAACCTCAAAGGTTCAGGGAAACAGTTAGTTGCTTTCAGTGAAAGTATGACTCAGTCACAGTATCTGCTTGCCGCACAGGCGGATGAGATTTATTTGGATCCAATGGGTAGTGTTTTGCTTGAGGGTTTGGCTCACTACCGTCAGTATTTCCGCAAGGGATTACAAGAAAAATTGGGTGTGGATGTTCATCTTTTCCGGGTCGGCGAATACAAATCCGCGGCTGAGCCTTTTGTTCTTGATGCGGCCTCAGCCGATGCCAAGGAGGCCGATCTGTTTTGGATGAACGATATATGGCAACGCTATTTGGCCGATATCGCTAAGGCACGTAAGCTCGATTCGGCGCACCTCAATACTATAGTCGAAAGACTGCCGCAGGATATTGCTGCTAATCATGGTGATTTGGCCAAGTATGCATTGGCGCAGAAACTGGTAGATGGCCTGAAAACTCGCGAGCAAGTGAACCAGTTAATGATCCAGCGTGGTGTTGCCGATAAAAAGGCCGATGGTGGTTTCCGTAATGTGGACTTCGGTACTTATTTAAGTTTGCTGGATGCACAGAGTGTGCCACTAGGCACGTCCTCGCAGATTGCCGTTGTTGTGGCAGCGGGTGAAATAAAAGGAGGTGATCAGCCTGCCGGTTATATTGGTGGTGAGTCGACAAGTATGCTCTTGCGTAAGGCACGGGATGAAGACGCGGTCAAAGCGGTAGTGCTTCGTGTGAATTCTCCCGGTGGAGAAGTCTTCGCTTCTGAGCAGATTCGCCGTGAAGTCGTTGCACTGAGGAAGGTTGGCAAGCCGGTCGTGGTGTCGATGGGTGATATGGCTGCTTCCGGAGGGTATTGGATCAGCATGGATGCTGATCGCATTTATGCTGATCCATCGACGATCAGTGGTTCGATTGGTATCTTCGGCCTGATGCCAAATATCACTCGTACGCTGGATAAGATGGGAGTGCACACTGACGGCGTGGGTACGACCCGTTTTGCAGGTGCGCTTGATATCACTCGTACGCTGGATCCACAGGTTGGACAGATGCTACAGAATGTGATCGACAAAGGCTACGCAGATTTCACAAGTAAGGTTGCGCAGGCGCGTCACCGCTCCGTGCAAGAGATCGACAGTATTGCTCGCGGTCGTGTATGGAGCGGCGCGCAGGCGAAAGAACGTGGTTTGGTCGATGAACTCGGGGGAGTGCGCGAGGCGATTACTGATGCTGCAAAGCGTGCCAAGCTTGGCGAGGGCCACTACAGTGTGCGTTATGTTGATAAGGCAGTCAGCCCATTTATGCAGTTCATCATCAACATGATGTCCACTCGGATTGGGAACTGGGCATTGGGAGATTCAGGCTTGGCTCGGGTGCTGCTCACCCGTATTTCTCCGGAAACCGAGGTGCAGTTGCGTTTTGTTGAAGATGCAGTGCGTGAGGCCAAAACGGGCATGCTTCCAGTCAAACCCTTGGTTTACTGTTTCTGTGGACTTTAG
>long-mer10714_(reversed)
--------------------------------------------------------AGCGATGAATTTTACCCGCCGTTTAATTCTCAATTTGGTGTTT---------------------------------------------------------------------------------------------------------------------------------------------------------------------------------------------------------------------------------------------------------------------------------------------------------------------------------------------------------------------------------------------------------------------------------------------------------------------------------------------------------------------------------------------------------------------------------------------------------------------------------------------------------------------------------------------------------------------------------------------------------------------------------------------------------------------------------------------------------------------------------------------------------------------------------------------------------------------------------------------------------------------------------------------------------------------------------------------------------------------------------------------------------------------------------------------------------------------------------------------------------------------------------------------------------------------------------------------------------------------------------------------------------------------------------------------------------------------------------------------------------------------------------------------------------------------------------------------------------------------------------------------------------------------------------------------------------------------------------------------------------------------------------------------------------------------------------------------------------------------------
>long-mer10713_(reversed)
------------------------------------------------------------------------------------------------------------------------TTATTGATGATGTTAATTGGAGTGACGCATGGCTTGAAAGGCAAGCAGCTCGATGATCGCACGACT------------------------------------------------------------------------------------------------------------------------------------------------------------------------------------------------------------------------------------------------------------------------------------------------------------------------------------------------------------------------------------------------------------------------------------------------------------------------------------------------------------------------------------------------------------------------------------------------------------------------------------------------------------------------------------------------------------------------------------------------------------------------------------------------------------------------------------------------------------------------------------------------------------------------------------------------------------------------------------------------------------------------------------------------------------------------------------------------------------------------------------------------------------------------------------------------------------------------------------------------------------------------------------------------------------------------------------------------------------------------------------------------------------------------------------------------------------------------------------------------------------------------------------------------------------------------------------------------------------------------------------------------------------------------------------------------------------------------------------------------------------------------------------
>long-mer10712_(reversed)
-------------------------------------------------------------------------------------------------------------------------------------------------------------------------------------------TATTGATTGGGCCGCAAGGCACATTGGTGGA----------------------------------------------------------------------------------------------------------------------------------------------------------------------------------------------------------------------------------------------------------------------------------------------------------------------------------------------------------------------------------------------------------------------------------------------------------------------------------------------------------------------------------------------------------------------------------------------------------------------------------------------------------------------------------------------------------------------------------------------------------------------------------------------------------------------------------------------------------------------------------------------------------------------------------------------------------------------------------------------------------------------------------------------------------------------------------------------------------------------------------------------------------------------------------------------------------------------------------------------------------------------------------------------------------------------------------------------------------------------------------------------------------------------------------------------------------------------------------------------------------------------------------------------------------------------------------------------------------------------------------------------------------------------------------------------------------------------------------------------------
>long-mer10711_(reversed)
--------------------------------------------------------------------------------------------------------------------------------------------------------------------------------------------------------------------------------------------------TCGTGCATTAGCCAAAGCGACGGGTGATAAGAGTGGGCAGGAA---------------------------------------------------------------------------------------------------------------------------------------------------------------------------------------------------------------------------------------------------------------------------------------------------------------------------------------------------------------------------------------------------------------------------------------------------------------------------------------------------------------------------------------------------------------------------------------------------------------------------------------------------------------------------------------------------------------------------------------------------------------------------------------------------------------------------------------------------------------------------------------------------------------------------------------------------------------------------------------------------------------------------------------------------------------------------------------------------------------------------------------------------------------------------------------------------------------------------------------------------------------------------------------------------------------------------------------------------------------------------------------------------------------------------------------------------------------------------------------------------------------------------------------------------------------------------------------------------------------------------------------------------------------------------------
>long-mer10710_(reversed)
-----------------------------------------------------------------------------------------------------------------------------------------------------------------------------------------------------------------------------------------------------------------------------------------------------------------------------------------------------------------------------------------------------------------------------------------------------------------------CAGTGAAAGTATGACTCAGTCACAGTATCTGCTTGCCGCACAG------------------------------------------------------------------------------------------------------------------------------------------------------------------------------------------------------------------------------------------------------------------------------------------------------------------------------------------------------------------------------------------------------------------------------------------------------------------------------------------------------------------------------------------------------------------------------------------------------------------------------------------------------------------------------------------------------------------------------------------------------------------------------------------------------------------------------------------------------------------------------------------------------------------------------------------------------------------------------------------------------------------------------------------------------------------------------------------------------------------------------------------------------------------------------------------------------------------------------------------------------------------------------------------------------------------------------------------------------------------------------------------------------------------------------------------------------------
>long-mer10709_(reversed)
--------------------------------------------------------------------------------------------------------------------------------------------------------------------------------------------------------------------------------------------------------------------------------------------------------------------------------------------------------------------------------------------------------------------------------------------------------------------------------------------------------------------------------------------------------------------------------------------------------------------------------------------------------------------------------------------------------------------------------------------------------------------------------------------------------------------------------------------------------------------------------------------------------------------------------------------------------------------------------------------------------------------------------------------------------------------------------------------------TTATATTGGTGGTGAGTCGACAAGTATGCTCTTGCGTAAGGCA---------------------------------------------------------------------------------------------------------------------------------------------------------------------------------------------------------------------------------------------------------------------------------------------------------------------------------------------------------------------------------------------------------------------------------------------------------------------------------------------------------------------------------------------------------------------------------------------------------------------------------------------------------------------------------------------------------------------------------------------------------------------------------------------------------------------------------
>long-mer10708_(reversed)
------------------------------------------------------------------------------------------------------------------------------------------------------------------------------------------------------------------------------------------------------------------------------------------------------------------------------------------------------------------------------------------------------------------------------------------------------------------------------------------------------------------------------------------------------------------------------------------------------------------------------------------------------------------------------------------------------------------------------------------------------------------------------------------------------------------------------------------------------------------------------------------------------------------------------------------------------------------------------------------------------------------------------------------------------------------------------------------------------------------------------------------------------------------------------------------------------------------------------------------------------------------------------------------------------------------------------------------------------------------------------------------------------------------------------------------------------------------------------------------------CAGGTTGGACAGATGCTACAGAATGTGATCGACAAAGG----------------------------------------------------------------------------------------------------------------------------------------------------------------------------------------------------------------------------------------------------------------------------------------------------------------------------------------------------------------------------------------------------------------------------------------
>long-mer10707_(reversed)
---------------------------------------------------------------------------------------------------------------------------------------------------------------------------------------------------------------------------------------------------------------------------------------------------------------------------------------------------------------------------------------------------------------------------------------------------------------------------------------------------------------------------------------------------------------------------------------------------------------------------------------------------------------------------------------------------------------------------------------------------------------------------------------------------------------------------------------------------------------------------------------------------------------------------------------------------------------------------------------------------------------------------------------------------------------------------------------------------------------------------------------------------------------------------------------------------------------------------------------------------------------------------------------------------------------------------------------------------------------------------------------------------------------------------------------------------------------------------------------------------------------------------------------TACGCAGATTTCACAAGTAAGGTTGCGCAGGCGCGTCACCGCTCCGTGCAAGAGATCGACAGTATTGCTC-----------------------------------------------------------------------------------------------------------------------------------------------------------------------------------------------------------------------------------------------------------------------------------------------------------------------------------------------------------------
