# Supplementary material for: Identification of genetic relationships and subspecies signatures in Xylella fastidiosa
Source: BMC Genomics. 2019 Mar 25;20:239. doi: 10.1186/s12864-019-5565-9 (PMC6434890; doi:10.1186/s12864-019-5565-9)
Supplement: Supplementary file 8 — Analysis of (non-)synonymous SNPs in homologs to CDS harboring specific k-mers for selected enriched GOs. (ZIP 549 kb) [file 12864_2019_5565_MOESM8_ESM.zip › Additional-File8/Additional-File8B_Pauca/GO-0005886 0016021/NC_002488.2546/Xfp assembled to xylefa9a5c.fasta]

>xylefa9a5c
-ATGAATAAATCTGCTATTAAGGCTGCACACTCACGATTGGCTGTCTGGGTTGGTTACCATATTCACAGTATCGCGTTTAGCCTCCATTGTGTGATGCGCAAACCTTTGGCGACATTGCTGACGGTCATGGCATTGACTCTGGCGCTTGCATTGCCCCTAGGTTTGTCAATCGTGTTAGGTAACCTTAGGGTGTTGGCTGACAGCGTGCAGCAATCCCGGCAGATTAATCTGTTTTTGAAGACCAATGTGGATGTTGCGGCGGCTGAGCGTCTGGCTGAGAAGCTGCGTGGTCGTCCCGATGTTGCTGCGGTGGTGGTTCGTACTCCAGAGCAGGGATTGGCTGAGTTACGCGAAGGTGCGAAGCTGGGTGAGGCGATAGATGCGCTTGGTAAAAATCCGTTGCCGAGTTTGTTGGTGGTTATTCCATCCCTATCTGCTGTAGATAGCGAGGTGGCGCGGGTGTTACAGGCACTTCCAGAGGCTGATTTGGTGCAGTACGACGTGTTATGGCAGCGTCGACTGGATGCTTGGCTAGGCTTAGGTCAATATTTGGTGCATATACTTTCAGCTCTGCTCGGCTTTGGTGCTGTAATGGTGGTTGGCAATACCGTGCGGCTGGATATCCAGTCTAGGCGCCATGAGATCGCGGTGCTACATCTGCTTGGTGCTAGCGATGGTTTTATTCGTCGTCCTTACCTGTATTTGGGGACGTGGTACTGTTTGGCTGCTTCTCTTGCTGCGTTTGGTTTGCTAGGTCTGATTGGCGTGGTGTTGCGTGTGCCACTGATGGTGTTGACGGATAGTTATAACAGTCGTTTCGCCCTTCATGGGTTGGGCATCTCCGAAGGTGCCATGATTCTTGGAGGTATTCTCCTTTTGGGTTGGCTTGGTGTATGGCTGGTGACGGGACATTTTTTACGTCAAATGCGCCCCGCGTAA------------------------------
>xylefa8072
-ATGAATAAATCTGCTATTAAGGCTGCACACTCACGATTGGTTGTCTGGGTTGGTTACCATATTCACAGTATCGCGTTTAGCCTCCATTGTGTGATGCGCAAACCTTTGGCGACATTGCTGACGGTCATGGCATTGACTCTGGCGCTTGCATTGCCCCTAGGTTTGTCAATCGTGTTAGGTAACCTTAGGGTGTTGGCTGACAGCGTGCAGCAATCCCGGCAGATTAATCTGTTTTTGAAGACCAATGTGGATGTTGCGGCGGCTGAGCGTCTGGCTGAGAAGCTGCGTGGTCGTCCCGATGTTGCTGCGGTGGTGGTTCGTACTCCAGAGCAGGGATTGGCTGAGTTACGCGAAGGTGTGAAGCTGGGTGAGGCGATAGATGCGCTTGGTAAAAATCCGTTGCCGAGTTTGTTGGTGGTTATTCCATCCCTATCTGCTGTAGATAGCGAGGTGGCGCGGGTGTTACAGGCACTTCCAGAGGCTGATTTGGTGCAGTACGACGTGTTATGGCAGCGTCGACTGGATGCTTGGCTAGGCTTAGGTCAATATTTGGTGCATATACTTTCAGCTCTGCTCGGCTTTGGTGCTGTAATGGTGGTTGGCAATACCGTGCGGCTGGATATCCAGTCTAGGCGCCATGAGATCGCGGTGCTACATCTGCTTGGTGCTAGCGATGGTTTTATTCGTCGTCCTTACCTGTATTTGGGGACGTGGTACTGTTTGGCTGCTTCTCTTGCTGCGTTTGGTTTGCTAGGTCTGATTGGCGTGGTGTTGCGTGTGCCACTGATGGTATTGACGGATAGTTATAACAGTCGTTTCGCCCTTCATGGGTTGGGCATCTCCGAAGGTGCCATGATTCTTGGAGGTATTCTCCTTTTGGGTTGGCTTGGTGTATGGCTGGTGACGGGACATTTTTTACGTCAAATGCGCCCCGCGTAA------------------------------
>xylefa3124
-ATGAATAAATCTGCTATTAAGGCTGCACACTCACGATTGGCTGTCTGGGTTGGTTACCATATTCACAGTATCGCGTTTAGCCTCCATTGTGTGATGCGCAAACCTTTGGCGACATTGCTGACGGTCATGGCATTGACTCTGGCGCTTGCATTGCCCCTAGGTTTGTCAATCGTGTTAGGTAACCTTAGGGTGTTGGCTGACAGCGTGCAGCAATCCCGGCAGATTAATCTGTTTTTGAAGACCAATGTGGATGTTGCGGCGGCTGAGCGTCTGGCTGAGAAGCTGCGTGGTCGTCCCGATGTTGCTGCGGTGGTGGTTCGTACTCCAGAGCAGGGATTGGCTGAGTTACGCGAAGGTGCGAAGCTGGGTGAGGCGATAGATGCGCTTGGTAAAAATCCGTTGCCGAGTTTGTTGGTGGTTATTCCATCCCTATCTGCTGTAGATAGCGAGGTGGCGCGGGTGTTACAGGCACTTCCAGAGGCTGATTTGGTGCAGTACGACGTGTTATGGCAGCGTCGACTGGATGCTTGGCTAGGCTTAGGTCAATATTTGGTGCATATACTTTCAGCTCTGCTCGGCTTTGGTGCTGTAATGGTGGTTGGCAATACCGTGCGGCTGGATATCCAGTCTAGGCGCCATGAGATCGCGGTGCTACATCTGCTTGGTGCTAGCGATGGTTTTATTCGTCGTCCTTACCTGTATTTGGGGACGTGGTACTGTTTGGCTGCTTCTCTTGCTGCGTTTGGTTTGCTAGGTCTGATTGGCGTGGTGTTGCGTGTGCCACTGATGGTGTTGACGGATAGTTATAACAGTCGTTTCGCCCTTCATGGGTTGGGCATCTCCGAAGGTGCCATGATTCTTGGAGGTATTCTCCTTTTGGGTTGGCTTGGTGTATGGCTGGTGACGGGACATTTTTTACGTCAAATGCGCCCCGCGTAA------------------------------
>xylefaco6c
-ATGAATAAATCTGCTATTAAGGCTGCACACTCACGATTGGCTGTCTGGGTTGGTTACCATATTCACAGTATCGCGTTTAGCCTCCATTGTGTGATGCGCAAACCTTTGGCGACATTGCTGACGGTCATGGCATTGACTCTGGCGCTTGCATTGCCCCTAGGTTTGTCAATCGTGTTAGGTAACCTTAGGGTGTTGGCTGACAGCGTGCAGCAATCCCGGCAGATTAATCTGTTTTTGAAGACCAATGTGGATGTTGCGGCGGCTGAGCGTCTGGCTGAGAAGCTGCGTGGTCGTCCCGATGTTGCTGCGGTGGTGGTTCGTACTCCAGAGCAGGGATTGGCTGAGTTACGCGAAGGTGCGAAGCTGGGTGAGGCGATAGATGCGCTTGGTAAAAATCCGTTGCCGAGTTTGTTGGTGGTTATTCCATCCCTATCTGCTGTAGATAGCGAGGTGGCGCGGGTGTTACAGGCACTTCCAGAGGCTGATTTGGTGCAGTACGACGTGTTATGGCAGCGTCGACTGGATGCTTGGCTAGGCTTAGGTCAATATTTGGTGCATATACTTTCAGCTCTGCTCGGCTTTGGTGCTGTAATGGTGGTTGGCAATACCGTGCGGCTGGATATCCAGTCTAGGCGCCATGAGATCGCGGTGCTACATCTGCTTGGTGCTAGCGATGGTTTTATTCGTCGTCCTTACCTGTATTTGGGGACGTGGTACTGTTTGGCTGCTTCTCTTGCTGCGTTTGGTTTGCTAGGTCTGATTGGCGTGGTGTTGCGTGTGCCACTGATGGTGTTGACGGATAGTTATAACAGTCGTTTCGCCCTTCATGGGTTGGGCATCTCCGAAGGTGCCATGATTCTTGGAGGTATTCTCCTTTTGGGTTGGCTTGGTGTATGGCTGGTGACGGGACATTTTTTACGTCAAATGCGCCCCGCGTAA------------------------------
>xylefaco32
-ATGAATAAATCTGCTATTAAGGCTGCACACTCACGATTGGCTGTCTGGGTTGGTTACCATATTCACAGTATCGCGTTTAGCCTCCATTGTGTGATGCGCAAACCTTTGGCGACATTGCTGACGGTCATGGCATTGACTCTGGCGCTTGCATTGCCCCTAGGTTTGTCAATCGTGTTAGGTAACCTTAGGGTGTTGGCTGACAGCGTGCAGCAATCCCGGCAGATTAATCTGTTTTTGAAGACCAATGTGGATGTTGCGGCGGCTGAGCGTCTGGCTGAGAAGCTGCGTGGTCGTCCCGATGTTGCTGCGGTGGTGGTTCGTACTCCAGAGCAGGGATTGGCTGAGTTACGCGAAGGTGCGAAGCTGGGTGAGGCGATAGATGCGCTTGGTAAAAATCCGTTGCCGAGTTTGTTGGTGGTTATTCCATCCCTATCTGCTGTAGATAGCGAGGTGGCGCGGGTGTTACAGGCACTTCCAGAGGCTGATTTGGTGCAGTACGACGTGTTATGGCAGCGTCGACTGGATGCTTGGCTAGGCTTAGGTCAATATTTGGTGCATATACTTTCAGCTCTGCTCGGCTTTGGTGCTGTAATGGTGGTTGGCAATACCGTGCGGCTGGATATCCAGTCTAGGCGCCATGAGATCGCGGTGCTACATCTGCTTGGTGCTAGCGATGGTTTTATTCGTCGTCCTTACCTGTATTTGGGGACGTGGTACTGTTTGGCTGCTTCTCTTGCTGCGTTTGGTTTGCTAGGTCTGATTGGCGTGGTGTTGCGTGTGCCACTGATGGTGTTGACGGATAGTTATAACAGTCGTTTCGCCCTTCATGGGTTGGGCATCTCCGAAGGTGCCATGATTCTTGGAGGTATTCTCCTTTTGGGTTGGCTTGGTGTATGGCTGGTGACGGGACATTTTTTACGTCAAATGCGCCCCGCGTAA------------------------------
>xylefaCOF4
-ATGAATAAATCTGCTATTAAGGCTGCACACTCACGATTGGCTGTCTGGGTTGGTTACCATATTCACAGTATCGCGTTTAGCCTCCATTGTGTGATGCGCAAACCTTTGGCGACATTGCTGACGGTCATGGCATTGACTCTGGCGCTTGCATTGCCCCTAGGTTTGTCAATCGTGTTAGGTAACCTTAGGGTGTTGGCTGACAGCGTGCAGCAATCCCGGCAGATTAATCTGTTTTTGAAGACCAATGTGGATGTTGCGGCGGCTGAGCGTCTGGCTGAGAAGCTGCGTGGTCGTCCCGATGTTGCTGCGGTGGTGGTTCGTACTCCAGAGCAGGGATTGGCTGAGTTACGCGAAGGTGCGAAGCTGGGTGAGGCGATAGATGCGCTTGGTAAAAATCCGTTGCCGAGTTTGTTGGTGGTTATTCCATCCCTATCTGCTGTAGATAGCGAGGTGGCGCGGGTGTTACAGGCACTTCCAGAGGCTGATTTGGTGCAGTACGACGTGTTATGGCAGCGTCGACTGGATGCTTGGCTAGGCTTAGGTCAATATTTGGTGCATATACTTTCAGCTCTGCTCGGCTTTGGTGCTGTAATGGTGGTTGGCAATACCGTGCGGCTGGATATCCAGTCTAGGCGCCATGAGATCGCGGTGCTACATCTGCTTGGTGCTAGCGATGGTTTTATTCGTCGTCCTTACCTGTATTTGGGGACGTGGTACTGTTTGGCTGCTTCTCTTGCTGCGTTTGGTTTGCTAGGTCTGATTGGCGTGGTGTTGCGTGTGCCACTGATGGTGTTGACGGATAGTTATAACAGTCGTTTCGCCCTTCATGGGTTGGGCATCTCCGAAGGTGCCATGATTCTTGGAGGTATTCTCCTTTTGGGTTGGCTTGGTGTATGGCTGGTGACGGGACATTTTTTACGTCAAATGCGCCCCGCGTAA------------------------------
>xylefaCOF7
-ATGAATAAATCTGCTATTAAGGCTGCACACTCACGATTGGCTGTCTGGGTTGGTTACCATATTCACAGTATCGCGTTTAGCCTCCATTGTGTGATGCGCAAACCTTTGGCGACATTGCTGACGGTCATGGCATTGACTCTGGCGCTTGCATTGCCCCTAGGTTTGTCAATCGTGTTAGGTAACCTTAGGGTGTTGGCTGACAGCGTGCAGCAATCCCGGCAGATTAATCTGTTTTTGAAGACCAATGTGGATGTTGCGGCGGCTGAGCGTCTGGCTGAGAAGCTGCGTGGTCGTCCCGATGTTGCTGCGGTGGTGGTTCGTACTCCAGAGCAGGGATTGGCTGAGTTACGCGAAGGTGCGAAGCTGGGTGAGGCGATAGATGCGCTTGGTAAAAATCCGTTGCCGAGTTTGTTGGTGGTTATTCCATCCCTATCTGCTGTAGATAGCGAGGTGGCGCGGGTGTTACAGGCACTTCCAGAGGCTGATTTGGTGCAGTACGACGTGTTATGGCAGCGTCGACTGGATGCTTGGCTAGGCTTAGGTCAATATTTGGTGCATATACTTTCAGCTCTGCTCGGCTTTGGTGCTGTAATGGTGGTTGGCAATACCGTGCGGCTGGATATCCAGTCTAGGCGCCATGAGATCGCGGTGCTACATCTGCTTGGTGCTAGCGATGGTTTTATTCGTCGTCCTTACCTGTATTTGGGGACGTGGTACTGTTTGGCTGCTTCTCTTGCTGCGTTTGGTTTGCTAGGTCTGATTGGCGTGGTGTTGCGTGTGCCACTGATGGTATTGACGGATAGTTATAACAGTCGTTTCGCCCTTCATGGGTTGGGCATCTCCGAAGGTGCCATGATTCTTGGAGGTATTCTCCTTTTGGGTTGGCTTGGTGTATGGCTGGTGACGGGACATTTTTTACGTCAAATGCGCCCCGCGTAA------------------------------
>xylefaHib4
-ATGAATAAATCTGCTATTAAGGCTGCACACTCACGATTGGCTGTCTGGGTTGGTTACCATATTCACAGTATCGCGTTTAGCCTCCATTGTGTGATGCGCAAACCTTTGGCGACATTGCTGACGGTCATGGCATTGACTCTGGCGCTTGCATTGCCCCTAGGTTTGTCAATCGTGTTAGGTAACCTTAGGGTGTTGGCTGACAGCGTGCAGCAATCTCGGCAGATTAATCTGTTTTTGAAGACCAATGTGGATGTTGCGGCGGCTGAGCGTCTGGCTGAGAAGCTGCGTGGTCGTCCCGATGTTGCTGCGGTGGTGGTTCGTACTCCAGAGCAGGGATTGGCTGAGTTACGCGAAGGTGCGAAGCTGGGTGAGGCGATAGATGCGCTTGGTAAAAATCCGTTGCCGAGTTTGTTGGTGGTTATTCCATCCCTATCTGCTGTAGATAGCGAGGTGGCGCGGGTGTTACAGGCACTTCCAGAGGCTGATTTGGTGCAGTACGACGTGTTATGGCAGCGTCGACTGGATGCTTGGCTAGGCTTAGGTCAATATTTGGTGCATATACTTTCAGCTCTGCTCGGCTTTGGTGCTGTAATGGTGGTTGGCAATACCGTGCGGCTGGATATCCAGTCTAGGCGCCATGAGATCGCGGTGCTACATCTGCTTGGTGCTAGCGATGGTTTTATTCGTCGTCCTTACCTGTATTTGGGGACGTGGTACTGTTTGGCTGCTTCTCTTGCTGCGTTTGGTTTGCTAGGTCTGATTGGCGTGGTGTTGCGTGTGCCACTGATGGTGTTGACGGATAGTTATAACAGTCGTTTCGCCCTTCATGGGTTGGGCATCTCCGAAGGTGCCATGATTCTTGGAGGTATTCTCCTTTTGGGTTGGCTTGGTGTATGGCTGGTGACGGGACATTTTTTACGTCAAATGCGCCCCGCGTAA------------------------------
>xylefaOLS8
-ATGAATAAATCTGCTATTAAGGCTGCACACTCACGATTGGCTGTCTGGGTTGGTTACCATATTCACAGTATCGCGTTTAGCCTCCATTGTGTGATGCGCAAACCTTTGGCGACATTGCTGACGGTCATGGCATTGACTCTGGCGCTTGCATTGCCCCTAGGTTTGTCAATCGTGTTAGGTAACCTTAGGGTGTTGGCTGACAGCGTGCAGCAATCCCGGCAGATTAATCTGTTTTTGAAGACCAATGTGGATGTTGCGGCGGCTGAGCGTCTGGCTGAGAAGCTGCGTGGTCGTCCCGATGTTGCTGCGGTGGTGGTTCGTACTCCAGAGCAGGGATTGGCTGAGTTACGCGAAGGTGCGAAGCTGGGTGAGGCGATAGATGCGCTTGGTAAAAATCCGTTGCCGAGTTTGTTGGTGGTTATTCCATCCCTATCTGCTGTAGATAGCGAGGTGGCGCGGGTGTTACAGGCACTTCCAGAGGCTGATTTGGTGCAGTACGACGTGTTATGGCAGCGTCGACTGGATGCTTGGCTAGGCTTAGGTCAATATTTGGTGCATATACTTTCAGCTCTGCTCGGCTTTGGTGCTGTAATGGTGGTTGGCAATACCGTGCGGCTGGATATCCAGTCTAGGCGCCATGAGATCGCGGTGCTACATCTGCTTGGTGCTAGCGATGGTTTTATTCGTCGTCCTTACCTGTATTTGGGGACGTGGTACTGTTTGGCTGCTTCTCTTGCTGCGTTTGGTTTGCTAGGTCTGATTGGCGTGGTGTTGCGTGTGCCACTGATGGTATTGACGGATAGTTATAACAGTCGTTTCGCCCTTCATGGGTTGGGCATCTCCGAAGGTGCCATGATTCTTGGAGGTATTCTCCTTTTGGGTTGGCTTGGTGTATGGCTGGTGACGGGACATTTTTTACGTCAAATGCGCCCCGCGTAA------------------------------
>xylefaCVC6
-ATGAATAAATCTGCTATTAAGGCTGCACACTCACGATTGGCTGTCTGGGTTGGTTACCATATTCACAGTATCGCGTTTAGCCTCCATTGTGTGATGCGCAAACCTTTGGCGACATTGCTGACGGTCATGGCATTGACTCTGGCGCTTGCATTGCCTCTAGGTTTGTCAATCGTGTTAGGTAACCTTAGGGTGTTGGCTGACAGCGTGCAGCAATCCCGGCAGATTAATCTGTTTTTGAAGACCAATGTGGATGTTGCGGCGGCTGAGCGTCTGGCTGAGAAGCTGCGTGGTCGTCCCGATGTTGCTGCGGTGGTGGTTCGTACTCCAGAGCAGGGATTGGCTGAGTTACGCGAAGGTGCGAAGCTGGGTGAGGCGATAGATGCGCTTGGTAAAAATCCGTTGCCGAGTTTGTTGGTGGTTATTCCATCCCTATCTGCTGTAGATAGCGAGGTGGCGCGGGTGTTACAGGCACTTCCAGAGGCTGATTTGGTGCAGTACGACGTGTTATGGCAGCGTCGACTGGATGCTTGGCTAGGCTTAGGTCAATATTTGGTGCATATACTTTCAGCTCTGCTCGGCTTTGGTGCTGTAATGGTGGTTGGCAATACCGTGCGGCTGGATATCCAGTCTAGGCGCCATGAGATCGCGGTGCTACATCTGCTTGGTGCTAGCGATGGTTTTATTCGTCGTCCTTACCTGTATTTGGGGACGTGGTACTGTTTGGCTGCTTCTCTTGCTGCGTTTGGTTTGCTAGGTCTGATTGGCGTGGTGTTGCGTGTGCCACTGATGGTGTTGACGGATAGTTATAACAGTCGTTTCGCCCTTCATGGGTTGGGCATCTCCGAAGGTGCCATGATTCTTGGAGGTATTCTCCTTTTGGGTTGGCTTGGTGTATGGCTGGTGACGGGACATTTTTTACGTCAAATGCGCCCCGCGTAA------------------------------
>xylefaCVC1
-ATGAATAAATCTGCTATTAAGGCTGCACACTCACGATTGGCTGTCTGGGTTGGTTACCATATTCACAGTATCGCGTTTAGCCTCCATTGTGTGATGCGCAAACCTTTGGCGACATTGCTGACGGTCATGGCATTGACTCTGGCGCTTGCATTGCCTCTAGGTTTGTCAATCGTGTTAGGTAACCTTAGGGTGTTGGCTGACAGCGTGCAGCAATCCCGGCAGATTAATCTGTTTTTGAAGACCAATGTGGATGTTGCGGCGGCTGAGCGTCTGGCTGAGAAGCTGCGTGGTCGTCCCGATGTTGCTGCGGTGGTGGTTCGTACTCCAGAGCAGGGATTGGCTGAGTTACGCGAAGGTGCGAAGCTGGGTGAGGCGATAGATGCGCTTGGTAAAAATCCGTTGCCGAGTTTGTTGGTGGTTATTCCATCCCTATCTGCTGTAGATAGCGAGGTGGCGCGGGTGTTACAGGCACTTCCAGAGGCTGATTTGGTGCAGTACGACGTGTTATGGCAGCGTCGACTGGATGCTTGGCTAGGCTTAGGTCAATATTTGGTGCATATACTTTCAGCTCTGCTCGGCTTTGGTGCTGTAATGGTGGTTGGCAATACCGTGCGGCTGGATATCCAGTCTAGGCGCCATGAGATCGCGGTGCTACATCTGCTTGGTGCTAGCGATGGTTTTATTCGTCGTCCTTACCTGTATTTGGGGACGTGGTACTGTTTGGCTGCTTCTCTTGCTGCGTTTGGTTTGCTAGGTCTGATTGGCGTGGTGTTGCGTGTGCCACTGATGGTGTTGACGGATAGTTATAACAGTCGTTTCGCCCTTCATGGGTTGGGCATCTCCGAAGGTGCCATGATTCTTGGAGGTATTCTCCTTTTGGGTTGGCTTGGTGTATGGCTGGTGACGGGACATTTTTTACGTCAAATGCGCCCCGCGTAA------------------------------
>xylefacodi
-ATGAATAAATCTGCTATTAAGGCTGCACACTCACGATTGGCTGTCTGGGTTGGTTACCATATTCACAGTATCGCGTTTAGCCTCCATTGTGTGATGCGCAAACCTTTGGCGACATTGCTGACGGTCATGGCATTGACTCTGGCGCTTGCATTGCCCCTAGGTTTGTCAATCGTGTTAGGTAACCTTAGGGTGTTGGCTGACAGCGTGCAGCAATCCCGGCAGATTAATCTGTTTTTGAAGACCAATGTGGATGTTGCGGCGGCTGAGCGTCTGGCTGAGAAGCTGCGTGGTCGTCCCGATGTTGCTGCGGTGGTGGTTCGTACTCCAGAGCAGGGATTGGCTGAGTTACGCGAAGGTGCGAAGCTGGGTGAGGCGATAGATGCGCTTGGTAAAAATCCGTTGCCGAGTTTGTTGGTGGTTATTCCATCCCTATCTGCTGTAGATAGCGAGGTGGCGCGGGTGTTACAGGCACTTCCAGAGGCTGATTTGGTGCAGTACGACGTGTTATGGCAGCGTCGACTGGATGCTTGGCTAGGCTTAGGTCAATATTTGGTGCATATACTTTCAGCTCTGCTCGGCTTTGGTGCTGTAATGGTGGTTGGCAATACCGTGCGGCTGGATATCCAGTCTAGGCGCCATGAGATCGCGGTGCTACATCTGCTTGGTGCTAGCGATGGTTTTATTCGTCGTCCTTACCTGTATTTGGGGACGTGGTACTGTTTGGCTGCTTCTCTTGCTGCGTTTGGTTTGCTAGGTCTGATTGGCGTGGTGTTGCGTGTGCCACTGATGGTATTGACGGATAGTTATAACAGTCGTTTCGCCCTTCATGGGTTGGGCATCTCCGAAGGTGCCATGATTCTTGGAGGTATTCTCCTTTTGGGTTGGCTTGGTGTATGGCTGGTGACGGGACATTTTTTACGTCAAATGCGCCCCGCGTAA------------------------------
>xylefaJa12
-ATGAATAAATCTGCTATTAAGGCTGCACACTCACGATTGGCTGTCTGGGTTGGTTACCATATTCACAGTATCGCGTTTAGCCTCCATTGTGTGATGCGCAAACCTTTGGCGACATTGCTGACGGTCATGGCATTGACTCTGGCGCTTGCATTGCCTCTAGGTTTGTCAATCGTGTTAGGTAACCTTAGGGTGTTGGCTGACAGCGTGCAGCAATCCCGGCAGATTAATCTGTTTTTGAAGACCAATGTGGATGTTGCGGCGGCTGAGCGTCTGGCTGAGAAGCTGCGTGGTCGTCCCGATGTTGCTGCGGTGGTGGTTCGTACTCCAGAGCAGGGATTGGCTGAGTTACGCGAAGGTGCGAAGCTGGGTGAGGCGATAGATGCGCTTGGTAAAAATCCGTTGCCGAGTTTGTTGGTGGTTATTCCATCCCTATCTGCTGTAGATAGCGAGGTGGCGCGGGTGTTACAGGCACTTCCAGAGGCTGATTTGGTGCAGTACGACGTGTTATGGCAGCGTCGACTGGATGCTTGGCTAGGCTTAGGTCAATATTTGGTGCATATACTTTCAGCTCTGCTCGGCTTTGGTGCTGTAATGGTGGTTGGCAATACCGTGCGGCTGGATATCCAGTCTAGGCGCCATGAGATCGCGGTGCTACATCTGCTTGGTGCTAGCGATGGTTTTATTCGTCGTCCTTACCTGTATTTGGGGACGTGGTACTGTTTGGCTGCTTCTCTTGCTGCGTTTGGTTTGCTAGGTCTGATTGGCGTGGTGTTGCGTGTGCCACTGATGGTGTTGACGGATAGTTATAACAGTCGTTTCGCCCTTCATGGGTTGGGCATCTCCGAAGGTGCCATGATTCTTGGAGGTATTCTCCTTTTGGGTTGGCTTGGTGTATGGCTGGTGACGGGACATTTTTTACGTCAAATGCGCCCCGCGTAA------------------------------
>xylefaU24D
-ATGAATAAATCTGCTATTAAGGCTGCACACTCACGATTGGCTGTCTGGGTTGGTTACCATATTCACAGTATCGCGTTTAGCCTCCATTGTGTGATGCGCAAACCTTTGGCGACATTGCTGACGGTCATGGCATTGACTCTGGCGCTTGCATTGCCCCTAGGTTTGTCAATCGTGTTAGGTAACCTTAGGGTGTTGGCTGACAGCGTGCAGCAATCCCGGCAGATTAATCTGTTTTTGAAGACCAATGTGGATGTTGCGGCGGCTGAGCGTCTGGCTGAGAAGCTGCGTGGTCGTCCCGATGTTGCTGCGGTGGTGGTTCGTACTCCAGAGCAGGGATTGGCTGAGTTACGCGAAGGTGCGAAGCTGGGTGAGGCGATAGATGCGCTTGGTAAAAATCCGTTGCCGAGTTTGTTGGTGGTTATTCCATCCCTATCTGCTGTAGATAGCGAGGTGGCGCGGGTGTTACAGGCACTTCCAGAGGCTGATTTGGTGCAGTACGACGTGTTATGGCAGCGTCGACTGGATGCTTGGCTAGGCTTAGGTCAATATTTGGTGCATATACTTTCAGCTCTGCTCGGCTTTGGTGCTGTAATGGTGGTTGGCAATACCGTGCGGCTGGATATCCAGTCTAGGCGCCATGAGATCGCGGTGCTACATCTGCTTGGTGCTAGCGATGGTTTTATTCGTCGTCCTTACCTGTATTTGGGGACGTGGTACTGTTTGGCTGCTTCTCTTGCTGCGTTTGGTTTGCTAGGTCTGATTGGCGTGGTGTTGCGTGTGCCACTGATGGTGTTGACGGATAGTTATAACAGTCGTTTCGCCCTTCATGGGTTGGGCATCTCCGAAGGTGCCATGATTCTTGGAGGTATTCTCCTTTTGGGTTGGCTTGGTGTATGGCTGGTGACGGGACATTTTTTACGTCAAATGCGCCCCGCGTAA------------------------------
>xylefasFb7
-ATGAATAAATCTGCTATTAAGGCTGCACACTCACGATTGGCTGTCTGGGTTGGTTACCATATTCACAGTATCGCGTTTAGCCTCCATTGTGTGATGCGCAAACCTTTGGCGACATTGCTGACGGTCATGGCATTGACTCTGGCGCTTGCATTGCCCCTAGGTTTGTCAATCGTGTTAGGTAACCTTAGGGTGTTGGCTGACAGCGTGCAGCAATCCCGGCAGATTAATCTGTTTTTGAAGACCAATGTGGATGTTGCGGCGGCTGAGCGTCTGGCTGAGAAGCTGCGTGGTCGTCCCGATGTTGCTGCGGTGGTGGTTCGTACTCCAGAGCAGGGATTGGCTGAGTTACGCGAAGGTGCGAAGCTGGGTGAGGCGATAGATGCGCTTGGTAAAAATCCGTTGCCGAGTTTGTTGGTGGTTATTCCATCCCTATCTGCTGTAGATAGCGAGGTGGCGCGGGTGTTACAGGCACTTCCAGAGGCTGATTTGGTGCAGTACGACGTGTTATGGCAGCGTCGACTGGATGCTTGGCTAGGCTTAGGTCAATATTTGGTGCATATACTTTCAGCTCTGCTCGGCTTTGGTGCTGTAATGGTGGTTGGCAATACCGTGCGGCTGGATATCCAGTCTAGGCGCCATGAGATCGCGGTGCTACATCTGCTTGGTGCTAGCGATGGTTTTATTCGTCGTCCTTACCTGTATTTGGGGACGTGGTACTGTTTGGCTGCTTCTCTTGCTGCGTTTGGTTTGCTAGGTCTGATTGGCGTGGTGTTGCGTGTGCCACTGATGGTGTTGACGGATAGTTATAACAGTCGTTTCGCCCTTCATGGGTTGGGCATCTCCGAAGGTGCCATGATTCTTGGAGGTATTCTCCTTTTGGGTTGGCTTGGTGTATGGCTGGTGACGGGACATTTTTTACGTCAAATGCGCCCCGCGTAA------------------------------
>xylefa1199
-ATGAATAAATCTGCTATTAAGGCTGCACACTCACGATTGGCTGTCTGGGTTGGTTACCATATTCACAGTATCGCGTTTAGCCTCCATTGTGTGATGCGCAAACCTTTGGCGACATTGCTGACGGTCATGGCATTGACTCTGGCGCTTGCATTGCCTCTAGGTTTGTCAATCGTGTTAGGTAACCTTAGGGTGTTGGCTGACAGCGTGCAGCAATCCCGGCAGATTAATCTGTTTTTGAAGACCAATGTGGATGTTGCGGCGGCTGAGCGTCTGGCTGAGAAGCTGCGTGGTCGTCCCGATGTTGCTGCGGTGGTGGTTCGTACTCCAGAGCAGGGATTGGCTGAGTTACGCGAAGGTGCGAAGCTGGGTGAGGCGATAGATGCGCTTGGTAAAAATCCGTTGCCGAGTTTGTTGGTGGTTATTCCATCCCTATCTGCTGTAGATAGCGAGGTGGCGCGGGTGTTACAGGCACTTCCAGAGGCTGATTTGGTGCAGTACGACGTGTTATGGCAGCGTCGACTGGATGCTTGGCTAGGCTTAGGTCAATATTTGGTGCATATACTTTCAGCTCTGCTCGGCTTTGGTGCTGTAATGGTGGTTGGCAATACCGTGCGGCTGGATATCCAGTCTAGGCGCCATGAGATCGCGGTGCTACATCTGCTTGGTGCTAGCGATGGTTTTATTCGTCGTCCTTACCTGTATTTGGGGACGTGGTACTGTTTGGCTGCTTCTCTTGCTGCGTTTGGTTTGCTAGGTCTGATTGGCGTGGTGTTGCGTGTGCCACTGATGGTGTTGACGGATAGTTATAACAGTCGTTTCGCCCTTCATGGGTTGGGCATCTCCGAAGGTGCCATGATTCTTGGAGGTATTCTCCTTTTGGGTTGGCTTGGTGTATGGCTGGTGACGGGACATTTTTTACGTCAAATGCGCCCCGCGTAA------------------------------
>xylefaPr8x
-ATGAATAAATCTGCTATTAAGGCTGCACACTCACGATTGGCTGTCTGGGTTGGTTACCATATTCACAGTATCGCGTTTAGCCTCCATTGTGTGATGCGCAAACCTTTGGCGACATTGCTGACGGTCATGGCATTGACTCTGGCGCTTGCATTGCCCCTAGGTTTGTCAATCGTGTTAGGTAACCTTAGGGTGTTGGCTGACAGCGTGCAGCAATCCCGGCAGATTAATCTGTTTTTGAAGACCAATGTGGATGTTGCGGCGGCTGAGCGTCTGGCTGAGAAGCTGCGTGGTCGTCCCGATGTTGCTGCGGTGGTGGTTCGTACTCCAGAGCAGGGATTGGCTGAGTTACGCGAAGGTGCGAAGCTGGGTGAGGCGATAGATGCGCTTGGTAAAAATCCGTTGCCGAGTTTGTTGGTGGTTATTCCATCCCTATCTGCTGTAGATAGCGAGGTGGCGCGGGTGTTACAGGCACTTCCAGAGGCTGATTTGGTGCAGTACGACGTGTTATGGCAGCGTCGACTGGATGCTTGGCTAGGCTTAGGTCAATATTTGGTGCATATACTTTCAGCTCTGCTCGGCTTTGGTGCTGTAATGGTGGTTGGCAATACCGTGCGGCTGGATATCCAGTCTAGGCGCCATGAGATCGCGGTGCTACATCTGCTTGGTGCTAGCGATGGTTTTATTCGTCGTCCTTACCTGTATTTGGGGACGTGGTACTGTTTGGCTGCTTCTCTTGCTGCGTTTGGTTTGCTAGGTCTGATTGGCGTGGTGTTGCGTGTGCCACTGATGGTGTTGACGGATAGTTATAACAGTCGTTTCGCCCTTCATGGGTTGGGCATCTCCGAAGGTGCCATGATTCTTGGAGGTATTCTCCTTTTGGGTTGGCTTGGTGTATGGCTGGTGACGGGACATTTTTTACGTCAAATGCGCCCCGCGTAA------------------------------
>xylefaOLS9
-ATGAATAAATCTGCTATTAAGGCTGCACACTCACGATTGGCTGTCTGGGTTGGTTACCATATTCACAGTATCGCGTTTAGCCTCCATTGTGTGATGCGCAAACCTTTGGCGACATTGCTGACGGTCATGGCATTGACTCTGGCGCTTGCATTGCCCCTAGGTTTGTCAATCGTGTTAGGTAACCTTAGGGTGTTGGCTGACAGCGTGCAGCAATCCCGGCAGATTAATCTGTTTTTGAAGACCAATGTGGATGTTGCGGCGGCTGAGCGTCTGGCTGAGAAGCTGCGTGGTCGTCCCGATGTTGCTGCGGTGGTGGTTCGTACTCCAGAGCAGGGATTGGCTGAGTTACGCGAAGGTGCGAAGCTGGGTGAGGCGATAGATGCGCTTGGTAAAAATCCGTTGCCGAGTTTGTTGGTGGTTATTCCATCCCTATCTGCTGTAGATAGCGAGGTGGCGCGGGTGTTACAGGCACTTCCAGAGGCTGATTTGGTGCAGTACGACGTGTTATGGCAGCGTCGACTGGATGCTTGGCTAGGCTTAGGTCAATATTTGGTGCATATACTTTCAGCTCTGCTCGGCTTTGGTGCTGTAATGGTGGTTGGCAATACCGTGCGGCTGGATATCCAGTCTAGGCGCCATGAGATCGCGGTGCTACATCTGCTTGGTGCTAGCGATGGTTTTATTCGTCGTCCTTACCTGTATTTGGGGACGTGGTACTGTTTGGCTGCTTCTCTTGCTGCGTTTGGTTTGCTAGGTCTGATTGGCGTGGTGTTGCGTGTGCCACTGATGGTATTGACGGATAGTTATAACAGTCGTTTCGCCCTTCATGGGTTGGGCATCTCCGAAGGTGCCATGATTCTTGGAGGTATTCTCCTTTTGGGTTGGCTTGGTGTATGGCTGGTGACGGGACATTTTTTACGTCAAATGCGCCCCGCGTAA------------------------------
>long-mer10798_(reversed)
AATGAATAAATCTGCTATTAAGGCTGCACACTCACGATTGG-----------------------------------------------------------------------------------------------------------------------------------------------------------------------------------------------------------------------------------------------------------------------------------------------------------------------------------------------------------------------------------------------------------------------------------------------------------------------------------------------------------------------------------------------------------------------------------------------------------------------------------------------------------------------------------------------------------------------------------------------------------------------------------------------------------------------------------------------------------------------------------------------------------------------------------------------------------------
>long-mer10797_(reversed)
------------------------------------------TGTCTGGGTTGGTTACCATATTCACAGTATCGCGTTTAGCCTCCATTGTGTGATGCGCAAACCTTTGGCGACATTGCTGACGGTCATGGCATTGACTCTGGCGCTTGCATTGCC----------------------------------------------------------------------------------------------------------------------------------------------------------------------------------------------------------------------------------------------------------------------------------------------------------------------------------------------------------------------------------------------------------------------------------------------------------------------------------------------------------------------------------------------------------------------------------------------------------------------------------------------------------------------------------------------------------------------------------------------------------------------------------------------------------------------------------------------
>long-mer10796_(reversed)
------------------------------------------------------------------------------------------------------------------------------------------------------------------TTTGTCAATCGTGTTAGGTAACCTTAGGGTGTTGGCTGACAGC---------------------------------------------------------------------------------------------------------------------------------------------------------------------------------------------------------------------------------------------------------------------------------------------------------------------------------------------------------------------------------------------------------------------------------------------------------------------------------------------------------------------------------------------------------------------------------------------------------------------------------------------------------------------------------------------------------------------------------------------------------------------------------------------
>long-mer10795_(reversed)
--------------------------------------------------------------------------------------------------------------------------------------------------------------------------------------------------------------------------------------------TGAAGACCAATGTGGATGTTGCGGCGGCTGAGCGTCTGGCTGAGAAGCTGCGTGGTC-----------------------------------------------------------------------------------------------------------------------------------------------------------------------------------------------------------------------------------------------------------------------------------------------------------------------------------------------------------------------------------------------------------------------------------------------------------------------------------------------------------------------------------------------------------------------------------------------------------------------------------------------------------------------------------------------------
>long-mer10794_(reversed)
------------------------------------------------------------------------------------------------------------------------------------------------------------------------------------------------------------------------------------------------------------------------------------------------------------------------------------------------------------------------------------------------------------------------------------------------------------TAGCGAGGTGGCGCGGGTGTTACAGGCACTTCCAGAGGCTGATTTGGTGCAGTACGACGTGTTATGGCAGCGTCGACTGGAT------------------------------------------------------------------------------------------------------------------------------------------------------------------------------------------------------------------------------------------------------------------------------------------------------------------------------------------------------------------------------------------------------------------------------------------------------------
>long-mer10793_(reversed)
----------------------------------------------------------------------------------------------------------------------------------------------------------------------------------------------------------------------------------------------------------------------------------------------------------------------------------------------------------------------------------------------------------------------------------------------------------------------------------------------------------------------------------------------------------------------TTGGTGCATATACTTTCAGCTCTGCTCGGCTTTGGTGCTGTAATGGTGGTTGGCAATACCGTGCGGCTGGATATCCAGTCTAGG------------------------------------------------------------------------------------------------------------------------------------------------------------------------------------------------------------------------------------------------------------------------------------------------------------------------------------------------
>long-mer10792_(reversed)
--------------------------------------------------------------------------------------------------------------------------------------------------------------------------------------------------------------------------------------------------------------------------------------------------------------------------------------------------------------------------------------------------------------------------------------------------------------------------------------------------------------------------------------------------------------------------------------------------------------------------------------------------------------------------------------------------------------------------------------------------------------------------------------TGATTGGCGTGGTGTTGCGTGTGCCACTGATGGT----------------------------------------------------------------------------------------------------------------------------------------------------------------------------------
>long-mer10791_(reversed)
---------------------------------------------------------------------------------------------------------------------------------------------------------------------------------------------------------------------------------------------------------------------------------------------------------------------------------------------------------------------------------------------------------------------------------------------------------------------------------------------------------------------------------------------------------------------------------------------------------------------------------------------------------------------------------------------------------------------------------------------------------------------------------------------------------------------------------------------------CGCCCTTCATGGGTTGGGCATCTCCGAAGGTGCCATGATTCTTGGAGGTATTCTCCTTTTGGGTTGGCTTGGTGTATGGCTGGTGACGGGACATTTTTTACGTCAAATGCGCCCCGCGTAAATATGAGAGCTACATGCTAGTTTCTGAAAT
