# Supplementary material for: Identification of genetic relationships and subspecies signatures in Xylella fastidiosa
Source: BMC Genomics. 2019 Mar 25;20:239. doi: 10.1186/s12864-019-5565-9 (PMC6434890; doi:10.1186/s12864-019-5565-9)
Supplement: Supplementary file 8 — Analysis of (non-)synonymous SNPs in homologs to CDS harboring specific k-mers for selected enriched GOs. (ZIP 549 kb) [file 12864_2019_5565_MOESM8_ESM.zip › Additional-File8/Additional-File8B_Pauca/GO-0005886 0016021/NC_002488.2581/Clade III assembled to xylefa9a5c.fasta]

>xylefa9a5c
ATGCATGGTCTCTCTATTTATTTCATACTGACCGTGCTGATGTTTAGCATCAGTCCGGGGCCAGC-CATGATGTTTGTGCTTCAGCAATCCCAGAAGAACGGGGTTAAAACTGGTCTGGCTGCAGTGCTTGGGACTGAGATTGGCGTATTTATTTACGTCATCCTCACCGCATTGGGTATCAGTACTGTTTTAAAAGAATACCCATCCATTTATACCGGCCTGCAAGGGATAGGTGCGGCCTATCTGCTTTACATCGCCTACCTCAGCTGGCCCCGTCAGAATGCTTCAAACCAGACTCCTACAGCGTCCCGTTCAAGTTACACAGGCACCTTCATACAAGGAGTGCTGATTAACCTGACGAATCCCAAGATCGTTTTGTTCTTCCTCAGTCTGATCCCTCAATTCGTCCCACGAGATAGCAATGCCATGACCTTTATGGTGTACGGGTTGATCTTCAACACGAGCGGCCTCTTAGTGAACTTCTCTGTCGCTCTTCTGGCAGACAGGGTCAATCGTATGCTTCGGAGCGTCACATGGTTTAACTACGTGCCGCCGATTCTCTTTATTAGCATCGCTGTTCTCTCAATGAAGGCACGTCTCTAA
>xylefa7969
ATGCATGGCCCCTCTATTTATTTCATACTGACCGTGCTGATGTTTAGCATCAGTCCGGGGCCAGC-CATGATGTTTGTGCTTCAGCAATCCCAGAAGAACGGGGTTAAAACTGCTCTGGCTGCAGTGCTTGGGACTGAGATTGGCGTATTTATTTACGTCATCCTCACCGCATTGGGTATCAGTACTGTTTTAAAGCAATACCCATCCATTTATACCGGCCTGCAAGGGATAGGTGCGGCCTATCTGCTTTACATCGCCTACCTCAGCTGGCCGCGTCAGAATGCTTCAAACCAGACTCCTACAGCGTCCCGTTCAAGTTACACAGGCACCTTCATACAAGGAGTGCTGATTAACTTGACGAATCCCAAGATCGCTTTGTTCTTCCTGAGTCTGATCCCTCAATTCGTCCCACGAGATAGCAATGCCATGACCTTTATGGTGTACGGGTTGATCTTCAACACGAGCGGCCTCTTAGTGAACTTCTCTGTCGCTCTTCTGGCAGACAGGGTCAATCGTATGCTTCGGAACGTCACATGGTTTAACTACGTGCCGCCGATTCTCTTTATTAGCATTGCTGTTCTATCAATGAAAGCACGTCTCTAA
>xylefa8071
ATGCATGGCCCCTCTATTTATTTCATACTGACCGTGCTGATGTTTAGCATCAGTCCGGGGCCAGC-CATGATGTTTGTGCTTCAGCAATCCCAGAAGAACGGGGTTAAAACTGCTCTGGCTGCAGTGCTTGGGACTGAGATTGGCGTATTTATTTACGTCATCCTCACCGCATTGGGTATCAGTACTGTTTTAAAGCAATACCCATCCATTTATACCGGCCTGCAAGGGATAGGTGCGGCCTATCTGCTTTACATCGCCTACCTCAGCTGGCCGCGTCAGAATGCTTCAAACCAGACTCCTACAGCGTCCCGTTCAAGTTACACAGGCACCTTCATACAAGGAGTGCTGATTAACTTGACGAATCCCAAGATCGCTTTGTTCTTCCTGAGTCTGATCCCTCAATTCGTCCCACGAGATAGCAATGCCATGACCTTTATGGTGTACGGGTTGATCTTCAACACGAGCGGCCTCTTAGTGAACTTCTCTGTCGCTCTTCTGGCAGACAGGGTCAATCGTATGCTTCGGAACGTCACATGGTTTAACTACGTGCCGCCGATTCTCTTTATTAGCATTGCTGTTCTCTCAATGAAAGCACGTCTCTAA
>xylefa8073
ATGCATGGCCCCTCTATTTATTTCATACTGACCGTGCTGATATTTAGCATCAGTCCGGGGCCAGC-CATGATGTTTGTGCTACAGCAATCCCAGAAGAACGGGGTTAAAACTGGTGTGGCTGCAGTGCTTGGGACTGAGATTGGCGTATTTATTTACATCATCCTCGCCGCATTGGGTATCAGTACTGTTTTAAAGCAATACCCATCCATTTATACCGGCCTGCAAGGGATAGGTGCGGCCTATCTGCTTTACATCGCCTACCTCAGCTGGCCGCGTCAGAATGCTTCAAACCAGACTCCTACAGCGTCCCGTTCAAGTTACACAGGCACCTTCATACAAGGAGTGCTGATTAACTTGACGAATCCCAAGATCGCTTTGTTCTTCCTGAGTCTGATCCCTCAATTCGTCCCACGAGATAGCAATGCCATGACCTTTATGGTGTACGGGTTGATCTTCAACACGAGCGGCCTCTTAGTGAACTTCTCTGTCGCTCTTCTGGCAGACAGGGTCAATCGTATGCTTCGGAACATCACATGGTTTAACTACGTGCCGCCGATTCTCTTTATTAGCATTGCTGTTCTCTCAATGAAAGCACGTCTCTAA
>xylefaAnn1
ATGCATGGCCCCTCTATTTATTTCATACTGACCGTGCTGATGTTTAGCATCAGTCCGGGGCCAGC-CATGATGTTTGTGCTTCAGCAATCCCAGAAGAACGGGGTTAAAACTGGTCTGGCTGCAGTGCTTGGGACTGAGATTGGCGTATTTATTTACGTCATCCTCACCGCATTGGGTATCAGTACTGTTTTAAAGCAATACCCATCCATTTATACCGGCCTGCAAGGGATAGGTGCGGCCTATCTGCTTTACATCGCCTACCTCAGCTGGCCGCGTCAGAATGCTTCAAACCAGACTCCTACAGCGTCCCGTTCAAGTTACACAGGCACCTTCATACAAGGAGTGCTGATTAACCTGACGAATCCCAAGATCGCTTTGTTCTTCCTGAGTCTGATCCCTCAATTCGTCCCACGAGATAGCAATGCCATGACCTTTATGGTGTACGGGTTGATCTTCAACACGAGCGGCCTCTTAGTGAACTTCTCTGTCGCTCTTCTGGCAGACAGGGTCAATCGTATGCTTCGGAACGTCACATGGTTTAACTACGTGCCGCCGATTCTCTTTATTAGCATCGCTGTTCTCTCAATGAAAGCACGTCTCTAA
>xylefa4627
ATGCATGGCCCCTCTATTTATTTCATACTGACCGTGCTGATGTTTAGCATCAGTCCGGGGCCAGC-CATGATGTTTGTGCTTCAGCAATCCCAGAAGAACGGGGTTAAAACTGGTCTGACTGCAGTGCTTGGGACTGAGATTGGCGTATTTATTTACGTCATCCTCACCGCATTGGGTATCAGTACTGTTTTAAAGCAATATCCATCCATTTATACCGGCCTGCAAGGGATAGGTGCGGCCTATCTGCTTTACATCGCCTACCTCAGCTGGCCCCGTCAGAATGCTTCAAACCAGACTCCTACAGCGTCCCGTTCAAGTTACACAGGCACCTTCATACAAGGAGTGCTGATTAACCTGACGAATCCCAAGATCGCTTTGTTCTTCCTGAGTCTGATCCCTCAATTCGTCCCACGAGATAGCAATGCCATGACCTTTATGGTGTACGGGTTGATCTTCAACACGAGCGGCCTCTTAGTGAACTTCTCTGTCGCTCTTCTGGCAGACAGGGTCAATCGTATGCTTCGGAACGTCACATGGTTTAACTACGTGCCGCCGATTCTCTTTATTAGCATTGCTGTTCTCTCAATGAAAGCACGTCTCTAA
>xylefaD026
ATGCATGGCCCCTCTATTTATTTCATACTGACCGTGCTGATGTTTAGCATCAGTCCGGGGCCAGC-CATGATGTTTGTGCTTCAGCAATCCCAGAAGAACGGGGTTAAAACTGCTCTGGCTGCAGTGCTTGGGACTGAGATTGGCGTATTTATTTACGTCATCCTCACCGCATTGGGTATCAGTACTGTTTTAAAGCAATACCCATCCATTTATACCGGCCTGCAAGGGATAGGTGCGGCCTATCTGCTTTACATCGCCTACCTCAGCTGGCCGCGTCAGAATGCTTCAAACCAGACTCCTACAGCGTCCCGTTCAAGTTACACAGGCACCTTCATACAAGGAGTGCTGATTAACTTGACGAATCCCAAGATCGCTTTGTTCTTCCTGAGTCTGATCCCTCAATTCGTCCCACGAGATAGCAATGCCATGACCTTTATGGTGTACGGGTTGATCTTCAACACGAGCGGCCTCTTAGTGAACTTCTCTGTCGCTCTTCTGGCAGACAGGGTCAATCGTATGCTTCGGAACGTCACATGGTTTAACTACGTGCCGCCGATTCTCTTTATTAGCATTGCTGTTCTATCAATGAAAGCACGTCTCTAA
>xylefaM23s
ATGCATGGCCCCTCTATTTATTTCATACTGACCGTGCTGATGTTTAGCATCAGTCCGGGGCCAGC-CATGATGTTTGTGCTTCAGCAATCCCAGAAGAACGGGGTTAAAACTGCTCTGGCTGCAGTGCTTGGGACTGAGATTGGCGTATTTATTTACGTCATCCTCACCGCATTGGGTATCAGTACTGTTTTAAAGCAATACCCATCCATTTATACCGGCCTGCAAGGGATAGGTGCGGCCTATCTGCTTTACATCGCCTACCTCAGCTGGCCGCGTCAGAATGCTTCAAACCAGACTCCTACAGCGTCCCGTTCAAGTTACACAGGCACCTTCATACAAGGAGTGCTGATTAACTTGACGAATCCCAAGATCGCTTTGTTCTTCCTGAGTCTGATCCCTCAATTCGTCCCACGAGATAGCAATGCCATGACCTTTATGGTGTACGGGTTGATCTTCAACACGAGCGGCCTCTTAGTGAACTTCTCTGTCGCTCTTCTGGCAGACAGGGTCAATCGTATGCTTCGGAACGTCACATGGTTTAACTACGTGCCGCCGATTCTCTTTATTAGCATTGCTGTTCTCTCAATGAAAGCACGTCTCTAA
>xylefaGB54
ATGCATGGCCCCTCTATTTATTTCATACTGACCGTGCTGATGTTTAGCATCAGTCCGGGGCCAGC-CATGATGTTTGTGCTTCAGCAATCCCAGAAGAACGGGGTTAAAACTGCTCTGGCTGCAGTGCTTGGGACTGAGATTGGCGTATTTATTTACGTCATCCTCACCGCATTGGGTATCAGTACTGTTTTAAAGCAATACCCATCCATTTATACCGGCCTGCAAGGGATAGGTGCGGCCTATCTGCTTTACATCGCCTACCTCAGCTGGCCGCGTCAGAATGCTTCAAACCAGACTCCTACAGCGTCCCGTTCAAGTTACACAGGCACCTTCATACAAGGAGTGCTGATTAACTTGACGAATCCCAAGATCGCTTTGTTCTTCCTGAGTCTGATCCCTCAATTCGTCCCACGAGATAGCAATGCCATGACCTTTATGGTGTACGGGTTGATCTTCAACACGAGCGGCCTCTTAGTGAACTTCTCTGTCGCTCTTCTGGCAGACAGGGTCAATCGTATGCTTCGGAACGTCACATGGTTTAACTACGTGCCGCCGATTCTCTTTATTAGCATTGCTGTTCTCTCAATGAAAGCACGTCTCTAA
>xylefastag
ATGCATGGCCCCTCTATTTATTTCATACTGACCGTGCTGATGTTTAGCATCAGTCCGGGGCCAGC-CATGATGTTTGTGCTTCAGCAATCCCAGAAGAACGGGGTTAAAACTGCTCTGGCTGCAGTGCTTGGGACTGAGATTGGCGTATTTATTTACGTCATCCTCACCGCATTGGGTATCAGTACTGTTTTAAAGCAATACCCATCCATTTATACCGGCCTGCAAGGGATAGGTGCGGCCTATCTGCTTTACATCGCCTACCTCAGCTGGCCGCGTCAGAATGCTTCAAACCAGACTCCTACAGCGTCCCGTTCAAGTTACACAGGCACCTTCATACAAGGAGTGCTGATTAACTTGACGAATCCCAAGATCGCTTTGTTCTTCCTGAGTCTGATCCCTCAATTCGTCCCACGAGATAGCAATGCCATGACCTTTATGGTGTACGGGTTGATCTTCAACACGAGCGGCCTCTTAGTGAACTTCTCTGTCGCTCTTCTGGCAGACAGGGTCAATCGTATGCTTCGGAACGTCACATGGTTTAACTACGTGCCGCCGATTCTCTTTATTAGCATTGCTGTTCTCTCAATGAAAGCACGTCTCTAA
>xylefaco33
ATGCATGGCCCCTCTATTTATTTCATACTGACCGTGCTGATGTTTAGCATCAGTCCGGGGCCGGTACATGATGTTTGTGCTTCAGCAATCCCAGAAGAACGGGGTTAAAACTGGTCTGGCTGCAGTGCTTGGGACTGAGATTGGCGTATTTATTTACGTCATCCTCACCGCATTGGGTATCAGTACTGTTTTAAAGCAATACCCATCCATTTATACCGGCCTGCAAGGGATAGGTGCGGCCTATCTGCTTTACATCGCCTACCTCAGCTGGCCCCTTCAGAATGCTTCAAACCAGACTCCTACAGCGTCACGTTCAACTTACACAGGCACCTTCATACAAGGAGTGCTGATTAACTTGACGAATCCCAAGATCGCTTTGTTCTTCCTGAGTCTGATCCCTCAATTCGTCCCACGAGATAGCAATGCCATGACCTTTATGGTGTACGGGTTGATCTTCAACACGAGCGGCCTCTTAGTGAACTTCTCTGTCGCTCTTCTGGCAGACAGGGTCAATCGTATGCTTCGGAACATCACATGGTTTAACTACGTGCCGCCGATTCTCTTTATTAGCATTGCTGTTCTCTCAATGAAAGCACGTCTCTAA
>xylefa3579
ATGCATGGCCCCTCTATTTATTTCATACTGACCGTGCTGATGTTTAGCATCAGTCCGGGGCCAGC-CATGATGTTTGTGCTTCAGCAATCCCAGAAGAACGGGGTTAAAACTGCTCTGGCTGCAGTGCTTGGGACTGAGATTGGCGTATTTATTTACGTCATCCTCACCGCATTGGGTATCAGTACTGTTTTAAAGCAATACCCATCCATTTATACCGGCCTGCAAGGGATAGGTGCGGCCTATCTGCTTTACATCGCCTACCTCAGCTGGCCGCGTCAGAATGCTTCAAACCAGACTCCTACAGCGTCCCGTTCAAGTTACACAGGCACCTTCATACAAGGAGTGCTGATTAACTTGACGAATCCCAAGATCGCTTTGTTCTTCCTGAGTCTGATCCCTCAATTCGTCCCACGAGATAGCAATGCCATGACCTTTATGGTGTACGGGTTGATCTTCAACACGAGCGGCCTCTTAGTGAACTTCTCTGTCGCTCTTCTGGCAGACAGGGTCAATCGTATGCTTCGGAACGTCACATGGTTTAACTACGTGCCGCCGATTCTCTTTATTAGCATTGCTGTTCTATCAATGAAAGCACGTCTCTAA
>xylefa4626
ATGCATGGCCCCTCTATTTATTTCATACTGACCGTGCTGATGTTTAGCATCAGTCCGGGGCCAGC-CATGATGTTTGTGCTTCAGCAATCCCAGAAGAACGGGGTTAAAACTGCTCTGGCTGCAGTGCTTGGGACTGAGATTGGCGTATTTATTTACGTCATCCTCACCGCATTGGGTATCAGTACTGTTTTAAAGCAATACCCATCCATTTATACCGGCCTGCAAGGGATAGGTGCGGCCTATCTGCTTTACATCGCCTACCTCAGCTGGCCGCGTCAGAATGCTTCAAACCAGACTCCTACAGCGTCCCGTTCAAGTTACACAGGCACCTTCATACAAGGAGTGCTGATTAACTTGACGAATCCCAAGATCGCTTTGTTCTTCCTGAGTCTGATCCCTCAATTCGTCCCACGAGATAGCAATGCCATGACCTTTATGGTGTACGGGTTGATCTTCAACACGAGCGGCCTCTTAGTGAACTTCTCTGTCGCTCTTCTGGCAGACAGGGTCAATCGTATGCTTCGGAACGTCACATGGTTTAACTACGTGCCGCCGATTCTCTTTATTAGCATTGCTGTTCTCTCAATGAAAGCACGTCTCTAA
>xylefa8082
ATGCATGGCCCCTCTATTTATTTCATACTGACCGTGCTGATGTTTAGCATCAGTCCGGGGCCAGC-CATGATGTTTGTGCTTCAGCAATCCCAGAAGAACGGGGTTAAAACTGCTCTGGCTGCAGTGCTTGGGACTGAGATTGGCGTATTTATTTACGTCATCCTCACCGCATTGGGTATCAGTACTGTTTTAAAGCAATACCCATCCATTTATACCGGCCTGCAAGGGATAGGTGCGGCCTATCTGCTTTACATCGCCTACCTCAGCTGGCCGCGTCAGAATGCTTCAAACCAGACTCCTACAGCGTCCCGTTCAAGTTACACAGGCACCTTCATACAAGGAGTGCTGATTAACTTGACGAATCCCAAGATCGCTTTGTTCTTCCTGAGTCTGATCCCTCAATTCGTCCCACGAGATAGCAATGCCATGACCTTTATGGTGTACGGGTTGATCTTCAACACGAGCGGCCTCTTAGTGAACTTCTCTGTCGCTCTTCTGGCAGACAGGGTCAATCGTATGCTTCGGAACGTCACATGGTTTAACTACGTGCCGCCGATTCTCTTTATTAGCATTGCTGTTCTATCAATGAAAGCACGTCTCTAA
>xylefa7970
ATGCATGGCCCCTCTATTTATTTCATACTGACCGTGCTGATGTTTAGCATCAGTCCGGGGCCAGC-CATGATGTTTGTGCTTCAGCAATCCCAGAAGAACGGGGTTAAAACTGCTCTGGCTGCAGTGCTTGGGACTGAGATTGGCGTATTTATTTACGTCATCCTCACCGCATTGGGTATCAGTACTGTTTTAAAGCAATACCCATCCATTTATACCGGCCTGCAAGGGATAGGTGCGGCCTATCTGCTTTACATCGCCTACCTCAGCTGGCCGCGTCAGAATGCTTCAAACCAGACTCCTACAGCGTCCCGTTCAAGTTACACAGGCACCTTCATACAAGGAGTGCTGATTAACTTGACGAATCCCAAGATCGCTTTGTTCTTCCTGAGTCTGATCCCTCAATTCGTCCCACGAGATAGCAATGCCATGACCTTTATGGTGTACGGGTTGATCTTCAACACGAGCGGCCTCTTAGTGAACTTCTCTGTCGCTCTTCTGGCAGACAGGGTCAATCGTATGCTTCGGAACGTCACATGGTTTAACTACGTGCCGCCGATTCTCTTTATTAGCATTGCTGTTCTATCAATGAAAGCACGTCTCTAA
>xylefaTem1
ATGCATGGCCCCTCTATTTATTTCATACTGACCGTGCTGATGTTTAGCATCAGTCCGGGGCCAGC-CATGATGTTTGTGCTTCAGCAATCCCAGAAGAACGGGGTTAAAACTGCTCTGGCTGCAGTGCTTGGGACTGAGATTGGCGTATTTATTTACGTCATCCTCACCGCATTGGGTATCAGTACTGTTTTAAAGCAATACCCATCCATTTATACCGGCCTGCAAGGGATAGGTGCGGCCTATCTGCTTTACATCGCCTACCTCAGCTGGCCGCGTCAGAATGCTTCAAACCAGACTCCTACAGCGTCCCGTTCAAGTTACACAGGCACCTTCATACAAGGAGTGCTGATTAACTTGACGAATCCCAAGATCGCTTTGTTCTTCCTGAGTCTGATCCCTCAATTCGTCCCACGAGATAGCAATGCCATGACCTTTATGGTGTACGGGTTGATCTTCAACACGAGCGGCCTCTTAGTGAACTTCTCTGTCGCTCTTCTGGCAGACAGGGTCAATCGTATGCTTCGGAACGTCACATGGTTTAACTACGTGCCGCCGATTCTCTTTATTAGCATTGCTGTTCTCTCAATGAAAGCACGTCTCTAA
>xylefaEB92
ATGCATGGCCCCTCTATTTATTTCATACTGACCGTGCTGATGTTTAGCATCAGTCCGGGGCCAGC-CATGATGTTTGTGCTTCAGCAATCCCAGAAGAACGGGGTTAAAACTGCTCTGGCTGCAGTGCTTGGGACTGAGATTGGCGTATTTATTTACGTCATCCTCACCGCATTGGGTATCAGTACTGTTTTAAAGCAATACCCATCCATTTATACCGGCCTGCAAGGGATAGGTGCGGCCTATCTGCTTTACATCGCCTACCTCAGCTGGCCGCGTCAGAATGCTTCAAACCAGACTCCTACAGCGTCCCGTTCAAGTTACACAGGCACCTTCATACAAGGAGTGCTGATTAACTTGACGAATCCCAAGATCGCTTTGTTCTTCCTGAGTCTGATCCCTCAATTCGTCCCACGAGATAGCAATGCCATGACCTTTATGGTGTACGGGTTGATCTTCAACACGAGCGGCCTCTTAGTGAACTTCTCTGTCGCTCTTCTGGCAGACAGGGTCAATCGTATGCTTCGGAACGTCACATGGTTTAACTACGTGCCGCCGATTCTCTTTATTAGCATTGCTGTTCTCTCAATGAAAGCACGTCTCTAA
>long-mer10970
--------------------------------------------------------------------------------------------------------------------------------------------------------------------------------------------------------------------------------------------------------------------------------------------------------------------------------------------------------------------------------------------------------------------------------------------------------------------------------------------------------------------------GGGTCAATCGTATGCTTCGGAGC---------------------------------------------------------------------------
