# Supplementary material for: Identification of genetic relationships and subspecies signatures in Xylella fastidiosa
Source: BMC Genomics. 2019 Mar 25;20:239. doi: 10.1186/s12864-019-5565-9 (PMC6434890; doi:10.1186/s12864-019-5565-9)
Supplement: Supplementary file 8 — Analysis of (non-)synonymous SNPs in homologs to CDS harboring specific k-mers for selected enriched GOs. (ZIP 549 kb) [file 12864_2019_5565_MOESM8_ESM.zip › Additional-File8/Additional-File8B_Pauca/GO-0005886 0016021/NC_002488.2581/Xfm assembled to xylefa9a5c.fasta]

>xylefa9a5c
ATGCATGGTCTCTCTATTTATTTCATACTGACCGTGCTGATGTTTAGCATCAGTCCGGGGCCAGC-CATGATGTTTGTGCTTCAGCAATCCCAGAAGAACGGGGTTAAAACTGGTCTGGCTGCAGTGCTTGGGACTGAGATTGGCGTATTTATTTACGTCATCCTCACCGCATTGGGTATCAGTACTGTTTTAAAAGAATACCCATCCATTTATACCGGCCTGCAAGGGATAGGTGCGGCCTATCTGCTTTACATCGCCTACCTCAGCTGGCCCCGTCAGAATGCTTCAAACCAGACTCCTACAGCGTCCCGTTCAAGTTACACAGGCACCTTCATACAAGGAGTGCTGATTAACCTGACGAATCCCAAGATCGTTTTGTTCTTCCTCAGTCTGATCCCTCAATTCGTCCCACGAGATAGCAATGCCATGACCTTTATGGTGTACGGGTTGATCTTCAACACGAGCGGCCTCTTAGTGAACTTCTCTGTCGCTCTTCTGGCAGACAGGGTCAATCGTATGCTTCGGAGCGTCACATGGTTTAACTACGTGCCGCCGATTCTCTTTATTAGCATCGCTGTTCTCTCAATGAAGGCACGTCTCTAA
>xylefa3571
ATGCATGGCCCCTCTATTTATTTCATACTGACCGTGCTGATGTTTAGCATCAGTCCGGGGCCAGC-CATGATGTTTGTGCTTCAGCAATCCCAGAAGAACGGGGTTAAAACTGGTCTGGCTGCAGTGCTTGGGACTGAGATTGGCGTATTTATTTACGTCATCCTCACCGCATTGGGTATCAGTACTGTTTTAAAGCAATACCCATCCATTTATACCGGCCTGCAAGGGATAGGTGCGGCCTATCTGCTTTACATCGCCTACCTCAGCTGGCCCCGTCAGAATGCTTCAAACCAGACTCCTACAGCGTCCCGTTCAAGTTACACAGGCACCTTCATGCAAGGAGTGCTGATTAACCTGACGAATCCCAAGATCGTTTTGTTCTTCCTGAGTCTTATCCCTCAATTCGTCCCACGAGATAGCAATGCCATGACCTTTATGGTGTACGGGTTGATCTTCAACACGAGCGGCCTCTTAGTGAACTTCTCTGCCGCTCTTCTGGCAGACAGGGTCAATCGTATGCTTCGGAACGTCACATGGTTTAACTACGTGCCACCGATTCTCTTTATTAGCATCGCTGTTCTCTCAATGAAAGCACGTCTCTAA
>xylefa4311
ATGCATGGCCCCTCTATTTATTTCATACTGACCGTGCTGATGTTTAGCATCAGTCCGGGGCCAGC-CATGATGTTTGTGCTTCAGCAATCCCAGAAGAACGGGGTTAAAACTGGTCTGGCTGCAGTGCTTGGGACTGAGATTGGCGTATTTATTTACGTCATCCTCACCGCATTGGGTATCAGTACTGTTTTAAAGCAATACCCATCCATTTATACCGGCCTGCAAGGGATAGGTGCGGCCTATCTGCTTTACATCGCCTACCTCAGCTGGCCCCGTCAGAATGCTTCAAACCAGACTCCTACAGCGTCCCGTTCAAGTTACACAGGCACCTTCATGCAAGGAGTGCTGATTAACCTGACGAATCCCAAGATCGTTTTGTTCTTCCTGAGTCTTATCCCTCAATTCGTCCCACGAGATAGCAATGCCATGACCTTTATGGTGTACGGGTTGATCTTCAACACGAGCGGCCTCTTAGTGAACTTCTCTGCCGCTCTTCTGGCAGACAGGGTCAATCGTATGCTTCGGAACGTCACATGGTTTAACTACGTGCCACCGATTCTCTTTATTAGCATCGCTGTTCTCTCAATGAAAGCACGTCTCTAA
>xylefa8417
ATGCATGGCCCCTCTATTTATTTCATACTGACCGTGCTGATGTTTAGCATCAGTCCGGGGCCAGC-CATGATGTTTGTGCTTCAGCAATCCCAGAAGAACGGGGTTAAAACTGGTCTGGCTGCAGTGCTTGGGACTGAGATTGGCGTATTTATTTACGTCATCCTCACCGCATTGGGTATCAGTACTGTTTTAAAGCAATACCCATCCATTTATACCGGCCTGCAAGGGATAGGTGCGGCCTATCTGCTTTACATCGCCTACCTCAGCTGGCCCCGTCAGAATGCTTCAAACCAGACTCCTACAGCGTCCCGTTCAAGTTACACAGGCACCTTCATGCAAGGAGTGCTGATTAACCTGACGAATCCCAAGATCGTTTTGTTCTTCCTGAGTCTGATCCCTCAATTCGTCCCACGAGATAGCAATGCCATGACCTTTATGGTGTACGGGTTGATCTTCAACACGAGCGGCCTCTTAGTGAACTTCTCTGCCGCTCTTCTGGCAGACAGGGTCAATCGTATGCTTCGGAACGTCACATGGTTTAACTACGTGCCACCGATTCTCTTTATTAGCATCGCTGTTCTCTCAATGAAAGCACGTCTCTAA
>xylefaBB01
ATGCATGGCCCCTCTATTTATTTCATACTGACCGTGCTGATGTTTAGCATCAGTCCGGGGCCAGC-CATGATGTTTGTGCTTCAGCAATCCCAGAAGAACGGGGTTAAAACTGGTCTGGCTGCAGTGCTTGGGACTGAGATTGGCGTATTTATTTACGTCATCCTCACCGCATTGGGTATCAGTACTGTTTTAAAGCAATACCCATCCATTTATACCGGCCTGCAAGGGATAGGTGCGGCCTATCTGCTTTACATCGCCTACCTCAGCTGGCCCCGTCAGAATGCTTCAAACCAGACTCCTACAGCGTCCCGTTCAAGTTACACAGGCACCTTCATGCAAGGAGTGCTGATTAACCTGACGAATCCCAAGATCGTTTTGTTCTTCCTGAGTCTTATCCCTCAATTCGTCCCACGAGATAGCAATGCCATGACCTTTATGGTGTACGGGTTGATCTTCAACACGAGCGGCCTCTTAGTGAACTTCTCTGCCGCTCTTCTGGCAGACAGGGTCAATCGTATGCTTCGGAACGTCACATGGTTTAACTACGTGCCACCGATTCTCTTTATTAGCATCGCTGTTCTCTCAATGAAAGCACGTCTCTAA
>xylefa8418
ATGCATGGCCCCTCTATTTATTTCATACTGACCGTGCTGATGTTTAGCATCAGTCCGGGGCCAGC-CATGATGTTTGTGCTTCAGCAATCCCAGAAGAACGGGGTTAAAACTGGTCTGGCTGCAGTGCTTGGGACTGAGATTGGCGTATTTATTTACGTCATCCTCACCGCATTGGGTATCAGTACTGTTTTAAAGCAATACCCATCCATTTATACCGGCCTGCAAGGGATAGGTGCGGCCTATCTGCTTTACATCGCCTACCTCAGCTGGCCCCGTCAGAATGCTTCAAACCAGACTCCTACAGCGTCCCGTTCAAGTTACACAGGCACCTTCATGCAAGGAGTGCTGATTAACCTGACGAATCCCAAGATCGTTTTGTTCTTCCTGAGTCTGATCCCTCAATTCGTCCCACGAGATAGCAATGCCATGACCTTTATGGTGTACGGGTTGATCTTCAACACGAGCGGCCTCTTAGTGAACTTCTCTGCCGCTCTTCTGGCAGACAGGGTCAATCGTATGCTTCGGAACGTCACATGGTTTAACTACGTGCCACCGATTCTCTTTATTAGCATCGCTGTTCTCTCAATGAAAGCACGTCTCTAA
>xylefa8416
ATGCATGGCCCCTCTATTTATTTCATACTGACCGTGCTGATGTTTAGCATCAGTCCGGGGCCAGC-CATGATGTTTGTGCTTCAGCAATCCCAGAAGAACGGGGTTAAAACTGGTCTGGCTGCAGTGCTTGGGACTGAGATTGGCGTATTTATTTACGTCATCCTCACCGCATTGGGTATCAGTACTGTTTTAAAGCAATACCCATCCATTTATACCGGCCTGCAAGGGATAGGTGCGGCCTATCTGCTTTACATCGCCTACCTCAGCTGGCCCCGTCAGAATGCTTCAAACCAGACTCCTACAGCGTCCCGTTCAAGTTACACAGGCACCTTCATGCAAGGAGTGCTGATTAACCTGACGAATCCCAAGATCGTTTTGTTCTTCCTGAGTCTTATCCCTCAATTCGTCCCACGAGATAGCAATGCCATGACCTTTATGGTGTACGGGTTGATCTTCAACACGAGCGGCCTCTTAGTGAACTTCTCTGTCGCTCTTCTGGCAGACAGGGTCAATCGTATGCTTCGGAACGTCACATGGTTTAACTACGTGCCACCGATTCTCTTTATTAGCATCGCTGTTCTCTCAATGAAAGCACGTCTCTAA
>xylefagrif
ATGCATGGCCCCTCTATTTATTTCATACTGACCGTGCTGATGTTTAGCATCAGTCCGGGGCCAGC-CATGATGTTTGTGCTTCAGCAATCCCAGAAGAACGGGGTTAAAACTGGTCTGGCTGCAGTGCTTGGGACTGAGATTGGCGTATTTATTTACGTCATCCTCACCGCATTGGGTATCAGTACTGTTTTAAAGCAATACCCATCCATTTATACCGGCCTGCAAGGGATAGGTGCGGCCTATCTGCTTTACATCGCCTACCTCAGCTGGCCCCGTCAGAATGCTTCAAACCAGACTCCTACAGCGTCCCGTTCAAGTTACACAGGCACCTTCATGCAAGGAGTGCTGATTAACCTGACGAATCCCAAGATCGTTTTGTTCTTCCTGAGTCTTATCCCTCAATTCGTCCCACGAGATAGCAATGCCATGACCTTTATGGTGTACGGGTTGATCTTCAACACGAGCGGCCTCTTAGTGAACTTCTCTGTCGCTCTTCTGGCAGACAGGGTCAATCGTATGCTTCGGAACGTCACATGGTTTAACTACGTGCCACCGATTCTCTTTATTAGCATCGCTGTTCTCTCAATGAAAGCACGTCTCTAA
>xylefaSyVa
ATGCATGGCCCCTCTATTTATTTCATACTGACCGTGCTGATGTTTAGCATCAGTCCGGGGCCAGC-CATGATGTTTGTGCTTCAGCAATCCCAGAAGAACGGGGTTAAAACTGGTCTGGCTGCAGTGCTTGGGACTGAGATTGGCGTATTTATTTACGTCATCCTCACCGCATTGGGTATCAGTACTGTTTTAAAGCAATACCCATCCATTTATACCGGCCTGCAAGGGATAGGTGCGGCCTATCTGCTTTACATCGCCTACCTCAGCTGGCCCCGTCAGAATGCTTCAAACCAGACTCCTACAGCGTCCCGTTCAAGTTACACAGGCACCTTCATGCAAGGAGTGCTGATTAACCTGACGAATCCCAAGATCGTTTTGTTCTTCCTGAGTCTTATCCCTCAATTCGTCCCACGAGATAGCAATGCCATGACCTTTATGGTGTACGGGTTGATCTTCAACACGAGCGGCCTCTTAGTGAACTTCTCTGCCGCTCTTCTGGCAGACAGGGTCAATCGTATGCTTCGGAACGTCACATGGTTTAACTACGTGCCACCGATTCTCTTTATTAGCATCGCTGTTCTCTCAATGAAAGCACGTCTCTAA
>xylefaM12s
ATGCATGGCCCCTCTATTTATTTCATACTGACCGTGCTGATGTTTAGCATCAGTCCGGGGCCAGC-CATGATGTTTGTGCTTCAGCAATCCCAGAAGAACGGGGTTAAAACTGGTCTGGCTGCAGTGCTTGGGACTGAGATTGGCGTATTTATTTACGTCATCCTCACCGCATTGGGTATCAGTACTGTTTTAAAGCAATACCCATCCATTTATACCGGCCTGCAAGGGATAGGTGCGGCCTATCTGCTTTACATCGCCTACCTCAGCTGGCCCCGTCAGAATGCTTCAAACCAGACTCCTACAGCGTCCCGTTCAAGTTACACAGGCACCTTCATGCAAGGAGTGCTGATTAACCTGACGAATCCCAAGATCGTTTTGTTCTTCCTGAGTCTTATCCCTCAATTCGTCCCACGAGATAGCAATGCCATGACCTTTATGGTGTACGGGTTGATCTTCAACACGAGCGGCCTCTTAGTGAACTTCTCTGTCGCTCTTCTGGCAGACAGGGTCAATCGTATGCTTCGGAACGTCACATGGTTTAACTACGTGCCACCGATTCTCTTTATTAGCATCGCTGTTCTCTCAATGAAAGCACGTCTCTAA
>xylefadixn
ATGCATGGCCCCTCTATTTATTTCATACTGACCGTGCTGATGTTTAGCATCAGTCCGGGGCCAGC-CATGATGTTTGTGCTTCAGCAATCCCAGAAGAACGGGGTTAAAACTGGTCTGGCTGCAGTGCTTGGGACTGAGATTGGCGTATTTATTTACGTCATCCTCACCGCATTGGGTATCAGTACTGTTTTAAAGCAATACCCATCCATTTATACCGGCCTGCAAGGGATAGGTGCGGCCTATCTGCTTTACATCGCCTACCTCAGCTGGCCCCGTCAGAATGCTTCAAACCAGACTCCTACAGCGTCCCGTTCAAGTTACACAGGCACCTTCATGCAAGGAGTGCTGATTAACCTGACGAATCCCAAGATCGTTTTGTTCTTCCTGAGTCTGATCCCTCAATTCGTCCCACGAGATAGCAATGCCATGACCTTTATGGTGTACGGGTTGATCTTCAACACGAGCGGCCTCTTAGTGAACTTCTCTGCCGCTCTTCTGGCAGACAGGGTCAATCGTATGCTTCGGAACGTCACATGGTTTAACTACGTGCCACCGATTCTCTTTATTAGCATCGCTGTTCTCTCAATGAAAGCACGTCTCTAA
>long-mer10970
--------------------------------------------------------------------------------------------------------------------------------------------------------------------------------------------------------------------------------------------------------------------------------------------------------------------------------------------------------------------------------------------------------------------------------------------------------------------------------------------------------------------------GGGTCAATCGTATGCTTCGGAGC---------------------------------------------------------------------------
