# Supplementary material for: Identification of genetic relationships and subspecies signatures in Xylella fastidiosa
Source: BMC Genomics. 2019 Mar 25;20:239. doi: 10.1186/s12864-019-5565-9 (PMC6434890; doi:10.1186/s12864-019-5565-9)
Supplement: Supplementary file 8 — Analysis of (non-)synonymous SNPs in homologs to CDS harboring specific k-mers for selected enriched GOs. (ZIP 549 kb) [file 12864_2019_5565_MOESM8_ESM.zip › Additional-File8/Additional-File8B_Pauca/GO-0005886 0016021/NC_002488.2581/Xfp assembled to xylefa9a5c.fasta]

>xylefa9a5c
ATGCATGGTCTCTCTATTTATTTCATACTGACCGTGCTGATGTTTAGCATCAGTCCGGGGCCAGC-CATGATGTTTGTGCTTCAGCAATCCCAGAAGAACGGGGTTAAAACTGGTCTGGCTGCAGTGCTTGGGACTGAGATTGGCGTATTTATTTACGTCATCCTCACCGCATTGGGTATCAGTACTGTTTTAAAAGAATACCCATCCATTTATACCGGCCTGCAAGGGATAGGTGCGGCCTATCTGCTTTACATCGCCTACCTCAGCTGGCCCCGTCAGAATGCTTCAAACCAGACTCCTACAGCGTCCCGTTCAAGTTACACAGGCACCTTCATACAAGGAGTGCTGATTAACCTGACGAATCCCAAGATCGTTTTGTTCTTCCTCAGTCTGATCCCTCAATTCGTCCCACGAGATAGCAATGCCATGACCTTTATGGTGTACGGGTTGATCTTCAACACGAGCGGCCTCTTAGTGAACTTCTCTGTCGCTCTTCTGGCAGACAGGGTCAATCGTATGCTTCGGAGCGTCACATGGTTTAACTACGTGCCGCCGATTCTCTTTATTAGCATCGCTGTTCTCTCAATGAAGGCACGTCTCTAA
>xylefa1199
ATGCATGGTCTCTCTATTTATTTCATACTGACCGTGCTGATGTTTAGCATCAGTCCGGGGCCAGC-CATGATGTTTGTGCTTCAGCAATCCCAGAAGAACGGGGTTAAAACTGGTCTGGCTGCAGTGCTTGGGACTGAGATTGGCGTATTTATTTACGTCATCCTCACCGCATTGGGTATCAGTACTGTTTTAAAAGAATACCCATCCATTTATACCGGCCTGCAACGGATAGGTGCGGCCTATCTGCTTTACATCGCCTACCTCAGCTGGCCCCGTCAGAATGCTTCAAACCAGACTCCTACAGCGTCCCGTTCAAGTTACACAGGCACCTTCATACAAGGAGTGCTGATTAACCTGACGAATCCCAAGATCGTTTTGTTCTTCCTCAGTCTGATCCCTCAGTTCGTCCCACGAGATAGCAATGCCATGACCTTTATGTTGTACGGGTTGATCTTCAACACGAGCGGCCTCTTGGTGAACTTCTCTGTCGCTCTTCTGGCAGACAGGGTCAATCGTATGCTTCGGAGCGTCACATGGTTTAACTACGTGCCGCCGATTCTCTTTATTAGCATCGCTGTTCTCTCAATGAAGGCACGTCTCTAA
>xylefa3124
ATGCATAGCCCCTCTATTTATTTCATACTGACCGTGCTGATGTTTAGCATCAGCCCGGGGCCAGC-CATGATGTTTGTGCTTCAGCAATCCCAGAAGAACGGGGTTAAAACTGGTCTGGCTGCAGTGCTTGGGACTGAGATTGGCGTATTTATTTACGTCATCCTCACCGCATTGGGTATCAGTACTGTTTTAAAGCAATACCCATCCATTTATACCGGCCTGCAAGGGATAGGTGCGGCCTATCTGCTTTACATCGCCTACCTCAGCTGGCCCCGTCAAAATGCTTCAAACCAGACTCCTACAGCGTCGCGTTCAAGTTACACAGGCACCTTCATACAAGGAGTGCTGATTAACCTGACGAATCCCAAGATCGTTTTGTTCTTCCTCAGTCTGATCCCTCAATTCGTCCCACGAGATAGCAATGCCATGACCTTTATGGTGTACGGGTTGATCTTCAACACGTGCGGCCTCTTGGTGAACTTCTCTGTCGCTCTTCTGGCAGACAGGGTCAATCGTATGCTTCGGAGCGTCACATGGTTTAACTACGTGCCGCCGATTCTCTTTATTAGCATCGCTGTTCTCTCAATGAAGGCACCTCTCTAA
>xylefa8072
ATGCATGGTCTCTCTATTTATTTCATACTGACCGTGCTGATGTTTAGCATCAGTCCGGGGCCAGC-CATGATGTTTGTGCTTCAGCAATCCCAGAAGAACGGGGTTAAAACTGGTCTGGCTGCAGTGCTTGGGACTGAGATTGGCGTATTTATTTACGTCATCCTCACCGCATTGGGTATCAGTACTGTTTTAAAGCAATACCCATCCATTTATACCAGCCTGCAAGGGATAGGTGCGGCC-ATCTGCTTTACATCGCCTACCTCAGCTGGCCCCGTCAAAATGCTTCAAACCAGACTCCTACAGCGTCCCGTTCAAGTTACACAGGCACCTTCATACAAGGAGTGCTGATTAACCTGACGAATCCCAAGATCGTTTTGTTCTTCCTGAGTCTGATCCCTCAATTCGTCCCACGAGATAGCAATGCCATGACCTTTATGGTGTACGGGTTGATCTTCAACACGAGCGGCCTCTTGGTGAACGTCTCTGTCGCTCTTCTGGCAGACAGGGTCAATCGTATGCTTCGGAGCATCACATGGTTTAACTACGTGCCGCCGATTCTCTTTATTAGCATCGCTGTTCTCTCAATAAAGGCACGTCTCTAA
>xylefaco32
ATGCATAGCCCCTCTATTTATTTCATACTGACCGTGCTGATGTTTAGCATCAGCCCGGGGCCAGC-CATGATGTTTGTGCTTCAGCAATCCCAGAAGAACGGGGTTAAAACTGGTCTGGCTGCAGTGCTTGGGACTGAGATTGGCGTATTTATTTACGTCATCCTCACCGCATTGGGTATCAGTACTGTTTTAAAGCAATACCCATCCATTTATACCGGCCTGCAAGGGATAGGTGCGGCCTATCTGCTTTACATCGCCTACCTCAGCTGGCCCCGTCAAAATGCTTCAAACCAGACTCCTACAGCGTCGCGTTCAAGTTACACAGGCACCTTCATACAAGGAGTGCTGATTAACCTGACGAATCCCAAGATCGTTTTGTTCTTCCTCAGTCTGATCCCTCAATTCGTCCCACGAGATAGCAATGCCATGACCTTTATGGTGTACGGGTTGATCTTCAACACGTGCGGCCTCTTGGTGAACTTCTCTGTCGCTCTTCTGGCAGACAGGGTCAATCGTATGCTTCGGAGCGTCACATGGTTTAACTACGTGCCGCCGATTCTCTTTATTAGCATCGCTGTTCTCTCAATGAAGGCACCTCTCTAA
>xylefacodi
ATGCATGGTCTCTCTATTTATTTCATACTGACCGTGCTGATGTTTAGCATCAGTCCGGGGCCAGC-CATGATGTTTGTGCTTCAGCAATCCCAGAAGAACGGGGTTAAAACTGGTCTGGCTGCAGTGCTTGGGACTGAGATTGGCGTATTTATTTACGTCATCCTCACCGCATTGGGTATCAGTACTGTTTTAAAGCAATACCCATCCATTTATACCAGCCTGCAAGGGATAGGTGCGGCCTATCTGCTTTACATCGCCTACCTCAGCTGGCCCCGTCAAAATGCTTCAAACCAGACTCCTACAGCGTCCCGTTCAAGTTACACAGGCACCTTCATACAAGGAGTGCTGATTAACCTGACGAATCCCAAGATCGTTTTGTTCTTCCTCAGTCTGATCCCTCAGTTCGTCCCACGAGATAGCAATGCCATGACCTTTATGGTGTACGGGTTGATCTTCAACACGAGCGGCCTCTTGGTGAACTTCTCTGTCGCTCTTCTGGCAGACAGGGTCAATCGTATGCTTCGGAGCATCACATGGTTTAACTACGTGCCGCCGATTCTCTTTATTAGCATCGCTGTTCTCTCAATAAAGGCACGTCTCTAA
>xylefaCOF4
ATGCATGGTCTCTCTATTTATTTCATACTGACCGTGCTGATGTTTAGCATCAGTCCGGGGCCAGC-CATGATGTTTGTGCTTCAGCAATCCCAGAAGAACGGGGTTAAAACTGGTCTGGCTGCAGTGCTTGGGACTGAGATTGGCGTATTTATTTACGTCATCCTCACCGCATTGGGTATCAGTACTGTTTTAAAAGAATACCCATCCATTTATACCGGCCTGCAACGGATAGGTGCGGCCTATCTGCTTTACATCGCCTACCTCAGCTGGCCCCGTCAGAATGCTTCAAACCAGACTCCTACAGCGTCCCGTTCAAGTTACACAGGCACCTTCATACAAGGAGTGCTGATTAACCTGACGAATCCCAAGATCGTTTTGTTCTTCCTCAGTCTGATCCCTCAGTTCGTCCCACGAGATAGCAATGCCATGACCTTTATGGTGTACGGGTTGATCTTCAACACGAGCGGCCTCTTAGTGAACTTCTCTGTCGCTCTTCTGGCAGACAGGGTCAATCGTATGCTTCGGAGCGTCACATGGTTTAACTACGTGCCGCCGATTCTCTTTATTAGCATCGCTGTTCTCTCAATGAAGGCACGTCTCTAA
>xylefaCOF7
ATGCATGGTCTCTCTATTTATTTCATACTGACCGTGCTGATGTTTAGCATCAGTCCGGGGCCAGC-CATGATGTTTGTGCTTCAGCAATCCCAGAAGAACGGGGTTAAAACTGGTCTGGCTGCAGTGCTTGGGACTGAGATTGGCGTATTTATTTACGTCATCCTCACCGCATTGGGTATCAGTACTGTTTTAAAGCAATACCCATCCATTTATACCAGCCTGCAAGGGATAGGTGCGGCCTATCTGCTTTACATCGCCTACCTCAGCTGGCCCCGTCAAAATGCTTCAAACCAGACTCCTACAGCGTCCCGTTCAAGTTACACAGGCACCTTCATACAAGGAGTGCTGATTAACCTGACGAATCCCAAGATCGTTTTGTTCTTCCTCAGTCTGATCCCTCAGTTCGTCCCACGAGATAGCAATGCCATGACCTTTATGGTGTACGGGTTGATCTTCAACACGAGCGGCCTCTTGGTGAACTTCTCTGTCGCTCTTCTGGCAGACAGGGTCAATCGTATGCTTCGGAGCATCACATGGTTTAACTACGTGCCGCCGATTCTCTTTATTAGCATCGCTGTTCTCTCAATAAAGGCACGTCTCTAA
>xylefaCVC1
ATGCATGGTCTCTCTATTTATTTCATACTGACCGTGCTGATGTTTAGCATCAGTCCGGGGCCAGC-CATGATGTTTGTGCTTCAGCAATCCCAGAAGAACGGGGTTAAAACTGGTCTGGCTGCAGTGCTTGGGACTGAGATTGGCGTATTTATTTACGTCATCCTCACCGCATTGGGTATCAGTACTGTTTTAAAAGAATACCCATCCATTTATACCGGCCTGCAACGGATAGGTGCGGCCTATCTGCTTTACATCGCCTACCTCAGCTGGCCCCGTCAGAATGCTTCAAACCAGACTCCTACAGCGTCCCGTTCAAGTTACACAGGCACCTTCATACAAGGAGTGCTGATTAACCTGACGAATCCCAAGATCGTTTTGTTCTTCCTCAGTCTGATCCCTCAGTTCGTCCCACGAGATAGCAATGCCATGACCTTTATGTTGTACGGGTTGATCTTCAACACGAGCGGCCTCTTGGTGAACTTCTCTGTCGCTCTTCTGGCAGACAGGGTCAATCGTATGCTTCGGAGCGTCACATGGTTTAACTACGTGCCGCCGATTCTCTTTATTAGCATCGCTGTTCTCTCAATGAAGGCACGTCTCTAA
>xylefaCVC6
ATGCATGGTCTCTCTATTTATTTCATACTGACCGTGCTGATGTTTAGCATCAGTCCGGGGCCAGC-CATGATGTTTGTGCTTCAGCAATCCCAGAAGAACGGGGTTAAAACTGGTCTGGCTGCAGTGCTTGGGACTGAGATTGGCGTATTTATTTACGTCATCCTCACCGCATTGGGTATCAGTACTGTTTTAAAAGAATACCCATCCATTTATACCGGCCTGCAACGGATAGGTGCGGCCTATCTGCTTTACATCGCCTACCTCAGCTGGCCCCGTCAGAATGCTTCAAACCAGACTCCTACAGCGTCCCGTTCAAGTTACACAGGCACCTTCATACAAGGAGTGCTGATTAACCTGACGAATCCCAAGATCGTTTTGTTCTTCCTCAGTCTGATCCCTCAGTTCGTCCCACGAGATAGCAATGCCATGACCTTTATGTTGTACGGGTTGATCTTCAACACGAGCGGCCTCTTGGTGAACTTCTCTGTCGCTCTTCTGGCAGACAGGGTCAATCGTATGCTTCGGAGCGTCACATGGTTTAACTACGTGCCGCCGATTCTCTTTATTAGCATCGCTGTTCTCTCAATGAAGGCACGTCTCTAA
>xylefaJa12
ATGCATGGTCTCTCTATTTATTTCATACTGACCGTGCTGATGTTTAGCATCAGTCCGGGGCCAGC-CATGATGTTTGTGCTTCAGCAATCCCAGAAGAACGGGGTTAAAACTGGTCTGGCTGCAGTGCTTGGGACTGAGATTGGCGTATTTATTTACGTCATCCTCACCGCATTGGGTATCAGTACTGTTTTAAAAGAATACCCATCCATTTATACCGGCCTGCAACGGATAGGTGCGGCCTATCTGCTTTACATCGCCTACCTCAGCTGGCCCCGTCAGAATGCTTCAAACCAGACTCCTACAGCGTCCCGTTCAAGTTACACAGGCACCTTCATACAAGGAGTGCTGATTAACCTGACGAATCCCAAGATCGTTTTGTTCTTCCTCAGTCTGATCCCTCAGTTCGTCCCACGAGATAGCAATGCCATGACCTTTATGTTGTACGGGTTGATCTTCAACACGAGCGGCCTCTTGGTGAACTTCTCTGTCGCTCTTCTGGCAGACAGGGTCAATCGTATGCTTCGGAGCGTCACATGGTTTAACTACGTGCCGCCGATTCTCTTTATTAGCATCGCTGTTCTCTCAATGAAGGCACGTCTCTAA
>xylefaHib4
ATGCATGGTCTCTCTATTTATTTCATACTGACCGTGCTGATGTTTAGCATCAGTCCGGGGCCAGC-CATGATGTTTGTGCTTCAGCAATCCCAGAAGAACGGGGTTAAAACTGGTCTGGCTGCAGTGCTTGGGACTGAGATTGGCGTATTTATTTACGTCATCCTCACCGCATTGGGTATCAGTACTGTTTTGAAAGAATACCCATCCATTTATACCGGCCTGCAACGGATAGGTGCGGCCTATCTACTTTACATCGCCTACCTCAACTGGCCCCGTCAGAATGCTTCAAACCAGACTCCTATAGCGTCCCGTTCAAGTTACACAGGCACCTTCATACAAGGAGTGCTGATTAACCTGACGAATCCCAAGATCGTTTTGTTCTTCCTCAGTCTGATCCCTCAGTTCGTCCCACGAGATAGCAATGCCATGACCTTTATGGTGTACGGGTTGATCTTCAACACGAGCGGCCTCTTGGTGAACTTCTCTGTCGCTCTTCTGGCAGACAGGGTCAATCGTATGCTTCGGAGCGTCACATGGTTTAACTACGTGCCGCCGATTCTCTTTATTAGCATCGCTGTTCTCTCAATGAAGGCACGTCTCTAA
>xylefaOLS8
ATGCATGGTCTCTCTATTTATTTCATACTGACCGTGCTGATGTTTAGCATCAGTCCGGGGCCAGC-CATGATGTTTGTGCTTCAGCAATCCCAGAAGAACGGGGTTAAAACTGGTCTGGCTGCAGTGCTTGGGACTGAGATTGGCGTATTTATTTACGTCATCCTCACCGCATTGGGTATCAGTACTGTTTTAAAGCAATACCCATCCATTTATACCAGCCTGCAAGGGATAGGTGCGGCCTATCTGCTTTACATCGCCTACCTCAGCTGGCCCCGTCAAAATGCTTCAAACCAGACTCCTACAGCGTCCCGTTCAAGTTACACAGGCACCTTCATACAAGGAGTGCTGATTAACCTGACGAATCCCAAGATCGTTTTGTTCTTCCTCAGTCTGATCCCTCAGTTCGTCCCACGAGATAGCAATGCCATGACCTTTATGGTGTACGGGTTGATCTTCAACACGAGCGGCCTCTTGGTGAACTTCTCTGTCGCTCTTCTGGCAGACAGGGTCAATCGTATGCTTCGGAGCATCACATGGTTTAACTACGTGCCGCCGATTCTCTTTATTAGCATCGCTGTTCTCTCAATAAAGGCACGTCTCTAA
>xylefaOLS9
ATGCATGGTCTCTCTATTTATTTCATACTGACCGTGCTGATGTTTAGCATCAGTCCGGGGCCAGC-CATGATGTTTGTGCTTCAGCAATCCCAGAAGAACGGGGTTAAAACTGGTCTGGCTGCAGTGCTTGGGACTGAGATTGGCGTATTTATTTACGTCATCCTCACCGCATTGGGTATCAGTACTGTTTTAAAGCAATACCCATCCATTTATACCAGCCTGCAAGGGATAGGTGCGGCCTATCTGCTTTACATCGCCTACCTCAGCTGGCCCCGTCAAAATGCTTCAAACCAGACTCCTACAGCGTCCCGTTCAAGTTACACAGGCACCTTCATACAAGGAGTGCTGATTAACCTGACGAATCCCAAGATCGTTTTGTTCTTCCTCAGTCTGATCCCTCAGTTCGTCCCACGAGATAGCAATGCCATGACCTTTATGGTGTACGGGTTGATCTTCAACACGAGCGGCCTCTTGGTGAACTTCTCTGTCGCTCTTCTGGCAGACAGGGTCAATCGTATGCTTCGGAGCATCACATGGTTTAACTACGTGCCGCCGATTCTCTTTATTAGCATCGCTGTTCTCTCAATAAAGGCACGTCTCTAA
>xylefaPr8x
ATGCATGGTCTCTCTATTTATTTCATACTGACCGTGCTGATGTTTAGCATCAGTCCGGGGCCAGC-CATGATGTTTGTGCTTCAGCAATCCCAGAAGAACGGGGTTAAAACTGGTCTGGCTGCAGTGCTTGGGACTGAGATTGGCGTATTTATTTACGTCATCCTCACCGCATTGGGTATCAGTACTGTTTTAAAAGAATACCCATCCATTTATACCGGCCTGCAACGGATAGGTGCGGCCTATCTGCTTTACATCGCCTACCTCAGCTGGCCCCGTCAGAATGCTTCAAACCAGACTCCTACAGCGTCCCGTTCAAGTTACACAGGCACCTTCATACAAGGAGTGCTGATTAACCTGACGAATCCCAAGATCGTTTTGTTCTTCCTCAGTCTGATCCCTCAGTTCGTCCCACGAGATAGCAATGCCATGACCTTTATGGTGTACGGGTTGATCTTCAACACGAGCGGCCTCTTAGTGAACTTCTCTGTCGCTCTTCTGGCAGACAGGGTCAATCGTATGCTTCGGAGCGTCACATGGTTTAACTACGTGCCGCCGATTCTCTTTATTAGCATCGCTGTTCTCTCAATGAAGGCACGTCTCTAA
>xylefaU24D
ATGCATGGTCTCTCTATTTATTTCATACTGACCGTGCTGATGTTTAGCATCAGTCCGGGGCCAGC-CATGATGTTTGTGCTTCAGCAATCCCAGAAGAACGGGGTTAAAACTGGTCTGGCTGCAGTGCTTGGGACTGAGATTGGCGTATTTATTTACGTCATCCTCACCGCATTGGGTATCAGTACTGTTTTAAAAGAATACCCATCCATTTATACCGGCCTGCAAGGGATAGGTGCGGCCTATCTGCTTTACATCGCCTACCTCAGCTGGCCCCGTCAGAATGCTTCAAACCAGACTCCTACAGCGTCCCGTTCAAGTTACACAGGCACCTTCATACAAGGAGTGCTGATTAACCTGACGAATCCCAAGATCGTTTTGTTCTTCCTCAGTCTGATCCCTCAATTCGTCCCACGAGATAGCAATGCCATGACCTTTATGGTGTACGGGTTGATCTTCAACACGAGCGGCCTCTTAGTGAACTTCTCTGTCGCTCTTCTGGCAGACAGGGTCAATCGTATGCTTCGGAGCGTCACATGGTTTAACTACGTGCCGCCGATTCTCTTTATTAGCATCGCTGTTCTCTCAATGAAGGCACGTCTCTAA
>xylefaco6c
ATGCATGGTCTCTCTATTTATTTCATACTGACCGTGCTGATGTTTAGCATCAGTCCGGGGCCAGC-CATGATGTTTGTGCTTCAGCAATCCCAGAAGAACGGGGTTAAAACTGGTCTGGCTGCAGTGCTTGGGACTGAGATTGGCGTATTTATTTACGTCATCCTCACCGCATTGGGTATCAGTACTGTTTTAAAAGAATACCCATCCATTTATACCGGCCTGCAACGGATAGGTGCGGCCTATCTGCTTTACATCGCCTACCTCAGCTGGCCCCGTCAGAATGCTTCAAACCAGACTCCTACAGCGTCCCGTTCAAGTTACACAGGCACCTTCATACAAGGAGTGCTGATTAACCTGACGAATCCCAAGATCGTTTTGTTCTTCCTCAGTCTGATCCCTCAGTTCGTCCCACGAGATAGCAATGCCATGACCTTTATGGTGTACGGGTTGATCTTCAACACGAGCGGCCTCTTAGTGAACTTCTCTGTCGCTCTTCTGGCAGACAGGGTCAATCGTATGCTTCGGAGCGTCACATGGTTTAACTACGTGCCGCCGATTCTCTTTATTAGCATCGCTGTTCTCTCAATGAAGGCACGTCTCTAA
>xylefasFb7
ATGCATGGTCTCTCTATTTATTTCATACTGACCGTGCTGATGTTTAGCATCAGCCCAGGGCCAGC-CATGATGTTTGTGCTTCAGCAATCCCAGAAGAACGGGGTTAAAACTGGTCTGGCTGCAGTGCTTGGGACTGAGATTGGCGTATTTATTTACGTCATCCTCACCGCATTGGGTATCAGTACTGTTTTAAAGCAATACCCATCCATTTATACCGGCCTGCAATGGATAGGTGCGGCCTATCTGCTTTACATCGCCTACCTCAGCTGGCCCCGTCAAAATGCTTCAAACCAGACTCCTACAGCGTCGCGTTCAAGTTACACAGGCACCTTCATACAAGGAGTGCTGATTAACCTGACGAATCCCAAGATCGTTTTGTTCTTCCTCAGTCTGATCCCTCAATTCGTCCCACGAGATAGCAATGCCATGACCTTTATGGTGTACGGGTTGATCTTCAACACGAGCGGCCTCTTAGTGAACTTCTCTGTCGCTCTTCTGGCAGACAGGGTCAATCGTATGCTTCGGAGCGTCACATGGTTTAACTACGTGCCGCCGATTCTCTTTATTAGCATCGCTGTTCTCTCAATGAAGGCACGTCTCTAA
>long-mer10970
--------------------------------------------------------------------------------------------------------------------------------------------------------------------------------------------------------------------------------------------------------------------------------------------------------------------------------------------------------------------------------------------------------------------------------------------------------------------------------------------------------------------------GGGTCAATCGTATGCTTCGGAGC---------------------------------------------------------------------------
