# Supplementary material for: Identification of genetic relationships and subspecies signatures in Xylella fastidiosa
Source: BMC Genomics. 2019 Mar 25;20:239. doi: 10.1186/s12864-019-5565-9 (PMC6434890; doi:10.1186/s12864-019-5565-9)
Supplement: Supplementary file 8 — Analysis of (non-)synonymous SNPs in homologs to CDS harboring specific k-mers for selected enriched GOs. (ZIP 549 kb) [file 12864_2019_5565_MOESM8_ESM.zip › Additional-File8/Additional-File8B_Pauca/GO-0005886 0016021/NC_002488.2646/Clade III assembled to xylefa9a5c.fasta]

>xylefa9a5c
ATGAACCAGACTCGTGTATTACTGATATTTTCCTGGCTGACGGTAGCAACCCTATTGTGGATGGATTGGGGTAAAAATAAAAATGAAACACTAGAAATCTCGGCTTCTCAAAATCTTGGTGTTGATAGCAATTTGGAGTTGGAGCACGCAGTCCCGCAAATTAATGCTGGCGCAGTTCCAGTTCAAAAAGACTCACAATTAATTGCAGTTGCTCCGAAAGTGCCTGTGATCAATGTAAAAACTGATGTCCTACAGCTAAAATTAGATGGATTTAGCGTACTTGCTGCTGATTTATTACGTTTTCCTCAAAGTAAAGATCGGGGTGCTAAGCCAATTAAGTTGCTTACAGATGATCCAAATTATCCTTACAGTGCCACTACTGGTTGGGTAAGCCAGAGTAATTCTCCAGTGCCGAATTTGAGTACATTTCTTCCTGAGCAGCCAGGTGTTTCCTATAAATTGGCCAATGATCAAGATCGTTTAGTGGTCCCGTTTGTTTGGACAGCTGCAAATGGAGTCAGCATCCGCCGAACATTTACTTTCGAACGTGGTCGCTATGCCATCTTAATTAGAGATGAAATCCGTAACGGTGGCGAGACCCCTTGGAACGCTTATGTTTTCCGTAAGTTGAGTCGGGTACCTATACCTAATATCTTAAACCGCGCGATGACCAATCCAGACTCGTTCAGTTTTAACGGCGCTGTTTGGTACAGTGAGAAAGGTGGTTATGAACGCCGTGCGTTTAAGGATTATATGAATGATGGCGGCCTGAATCGAGAAATTGGTGGTGGTTGGATCGCGCTGCTTCAACATCATTTTTTCACTGCATGGATCCCGCAGAAAGATCAAGCATCGTTGTATTTATTAGCTCAGAATGGTTCACGTGATATAGCTGAACTGCGTGGGCCTGCTTTTACGGTAGCGCCTGGTCAAAGTACAACGACAGAGGCTCGATTGTGGGTGGGTCCGAAGCTGGTTGAGCAAATTACTAAAGAGCATGTCAAGGGATTAGATCGTGTTGTTGACTATAGCCGCTTCCAGTTAATGGCATTGATTGGTCAAGGTTTATTTTGGATCTTGAGTCACCTGAACAGTCTTTTGCATAACTGGGGATGGGCTATTGTCGGTTTGGTAGTCTTGCTTCGTATTGCCATGTACCCTTTAAGTGCTGCTCAATATAAATCCGCAGCGAAAATGCGTAAATTTCAACCGCGCCTGCAGCAGCTTAAGGAACGCTATGGTGAGGATAGGCAAAAGTTCCAGCAGGCGATGATGGAACTATATAAGAAAGAAAAAATTAATCCCATGGGTGGGTGCTTCCCTATTTTAATTCAGATGCCGATTTTCTTTGCGCTGTATTGGGTGTTGGTTGAGTCTGTTGAGTTGCGTCAAGCACCTTGGCTGGGTTGGATCCAGGATCTGACTACGCGCGATCCTTATTTTATCTTGCCGCTTCTCAATATAGTAATCATGTGGGCAACACAAAAACTGACTCCGACACCAGCTGGTATGGATCCTATCGCTGGAAAAATGATGCAGGTGATGCCGTTGATTTTTGGTGTGATGATGGCTTTTGTGCCCTCCGGTTTAGCATTGTATTGGGTGATCAATGGTGGTTTAAATTTGTTAATCCAATGGTGGATGATTCGTCAACATGCAGATTTTTCACGTAAAAGGAGTAGAGGAAATATTAAATAA
>xylefa4626
ATGAACCAGACTCGTGTATTACTGATATTTTCCTGGCTGACGGTAGCAACACTATTGTGGATGGATTGGAGTAAAAATAAAAATGAAACACTAGAAATCTCGGCTTCTCATAATCTTGGTGTTGATAGCAATTTGGAGTTGGAGCACGCAGTTCCCCAAATTCATGCTGGCGCAGTTCCACTTCAAAAAGACTCACAATTAATTGCAGCTGCTCCGAAAGTGCCTGTGATCAATGTAACAACTGATGTCCTACAGCTAAAATTAGATGGATTTAGCATACTTGCTGCTGATTTATTACGTTTTCCTCAAAGTAAAGATCGAGGTGCTAAGCCAATTAAGTTGCTTACAGATGATCCAAATTATCCTTACAGTGCCACTACTGGTTGGGTAAGCCAGAGTAATTCTCCAGTGCCGAATTTAAGTACATTTCTTCCTGAGCAGCCAGATGTTTCCTATAAATTGGCCAATGATCAAAATCGTTTAGTGGTCCCGTTTATTTGGACAGCTGCAAATGGAGTCAGCATTCGCCGAACATTTACTTTCGAACGTGGTCGCTATGCCATCTTAATTAGAGATGAAATCCGTAACAGTGGCGAGACCCCTTGGAACGCTTATGTTTTCCGTAAGTTGAGTCGGGTACCTATACCTAATATCTTAAACCGCGCGATGACCAATCCAGACTCGTTCAGTTTTAACGGCGCTGTTTGGTACAGTGAGAAAGGTGGTTATGAACGCCGTGCGTTTAAGGATTATATGAATGATGGCGGTCTTAATCGAGAAATTGGTGGTGGTTGGATCGCACTGCTTCAACATCATTTTTTCACTGCATGGATCCCGCAGAAAGATCAAGCATCGTTGTATTTATTAGCTCAGAATGGTTCACGTGATATAGCTGAACTCCGTGGGCCTGCTTTTACGGTAGCGCCTGGTCAAACTACAACGACGGAGGCCAGATTGTGGGTCGGTCCGAAGCTGGTCGAGCAAATTACTAAAGAGCATGTCAAGGGATTAGATCGTGTTGTTGACTATAGTCGCTTCCAGTTAATGGCATTGATTGGTCAAGGTTTATTTTGGATCTTGAGTCACCTGAACAGTCTTTTGCATAACTGGGGATGGGCTATTGTCGGTTTGGTAGTCTTGCTTCGTATTGCCATGTACCCTTTAAGTGCTTCCCAATATAAATCCGCAGCGAAAATGCGTAAATTTCAACCGCGCCTGCAGCAGCTTAAGGAACGCTATGGTGAGGATAGGCAAAAGTTCCAGCAAGCGATGATGGAACTATATAAGAAAGAAAAAATTAATCCCATGGGTGGGTGCTTCCCTATTTTAATTCAGATGCCGATTTTCTTTGCGCTGTATTGGGTGTTGGTTGAGTCTGTTGAGTTGCGTCAAGCACCTTGGCTGGGTTGGATCCAGGATCTGACTACGCGCGATCCTTATTTTATCTTGCCTCTTCTCAATATAGTAATCATGTGGGCAACACAAAAACTGACTCCGACACCAGCTGGTATGGATCCTATCGCTGGAAAAATGATGCAGGTGATGCCGTTGATTTTTGGCGTGATGATGGCTTTTGTGCCCTCCGGTTTAGCATTGTATTGGGTGATCAATGGTGGTTTAAATTTGTTAATCCAATGGTGGATGATTCGTCAACATGCAGATTTTTCACGTAAAAGGAGTAGAGAGAATATTAAATAA
>xylefa7969
ATGAACCAGACTCGTGTATTACTGATATTTTCCTGGCTGACGGTAGCAACACTATTGTGGATGGATTGGAGTAAAAATAAAAATGAAACACTAGAAATCTCGGCTTCTCATAATCTTGGTGTTGATAGCAATTTGGAGTTGGAGCACGCAGTTCCCCAAATTCATGCTGGCGCAGTTCCACTTCAAAAAGACTCACAATTAATTGCAGCTGCTCCGAAAGTGCCTGTGATCAATGTAACAACTGATGTCCTACAGCTAAAATTAGATGGATTTAGCATACTTGCTGCTGATTTATTACGTTTTCCTCAAAGTAAAGATCGAGGTGCTAAGCCAATTAAGTTGCTTACAGATGATCCAAATTATCCTTACAGTGCCACTACTGGTTGGGTAAGCCAGAGTAATTCTCCAGTGCCGAATTTAAGTACATTTCTTCCTGAGCAGCCAGATGTTTCCTATAAATTGGCCAATGATCAAAATCGTTTAGTGGTCCCGTTTATTTGGACAGCTGCAAATGGAGTCAGCATTCGCCGAACATTTACTTTCGAACGTGGTCGCTATGCCATCTTAATTAGAGATGAAATCCGTAACAGTGGCGAGACCCCTTGGAACGCTTATGTTTTCCGTAAGTTGAGTCGGGTACCTATACCTAATATCTTAAACCGCGCGATGACCAATCCAGACTCGTTCAGTTTTAACGGCGCTGTTTGGTACAGTGAGAAAGGTGGTTATGAACGCCGTGCGTTTAAGGATTATATGAATGATGGCGGTCTTAATCGAGAAATTGGTGGTGGTTGGATCGCACTGCTTCAACATCATTTTTTCACTGCATGGATCCCGCAGAAAGATCAAGCATCGTTGTATTTATTAGCTCAGAATGGTTCACGTGATATAGCTGAACTCCGTGGGCCTGCTTTTACGGTAGCGCCTGGTCAAACTACAACGACGGAGGCCAGATTGTGGGTCGGTCCGAAGCTGGTCGAGCAAATTACTAAAGAGCATGTCAAGGGATTAGATCGTGTTGTTGACTATAGTCGCTTCCAGTTAATGGCATTGATTGGTCAAGGTTTATTTTGGATCTTGAGTCACCTGAACAGTCTTTTGCATAACTGGGGATGGGCTATTGTCGGTTTGGTAGTCTTGCTTCGTATTGCCATGTACCCTTTAAGTGCTTCCCAATATAAATCCGCAGCGAAAATGCGTAAATTTCAACCGCGCCTGCAGCAGCTTAAGGAACGCTATGGTGAGGATAGGCAAAAGTTCCAGCAAGCGATGATGGAACTATATAAGAAAGAAAAAATTAATCCCATGGGTGGGTGCTTCCCTATTTTAATTCAGATGCCGATTTTCTTTGCGCTGTATTGGGTGTTGGTTGAGTCTGTTGAGTTGCGTCAAGCACCTTGGCTGGGTTGGATCCAGGATCTGACTACGCGCGATCCTTATTTTATCTTGCCTCTTCTCAATATAGTAATCATGTGGGCAACACAAAAACTGACTCCGACACCAGCTGGTATGGATCCTATCGCTGGAAAAATGATGCAGGTGATGCCGTTGATTTTTGGCGTGATGATGGCTTTTGTGCCCTCCGGTTTAGCATTGTATTGGGTGATCAATGGTGGTTTAAATTTGTTAATCCAATGGTGGATGATTCGTCAACATGCAGATTTTTCACGTAAAAGGAGTAGAGAGAATATTAAATAA
>xylefa7970
ATGAACCAGACTCGTGTATTACTGATATTTTCCTGGCTGACGGTAGCAACACTATTGTGGATGGATTGGAGTAAAAATAAAAATGAAACACTAGAAATCTCGGCTTCTCATAATCTTGGTGTTGATAGCAATTTGGAGTTGGAGCACGCAGTTCCCCAAATTCATGCTGGCGCAGTTCCACTTCAAAAAGACTCACAATTAATTGCAGCTGCTCCGAAAGTGCCTGTGATCAATGTAACAACTGATGTCCTACAGCTAAAATTAGATGGATTTAGCATACTTGCTGCTGATTTATTACGTTTTCCTCAAAGTAAAGATCGAGGTGCTAAGCCAATTAAGTTGCTTACAGATGATCCAAATTATCCTTACAGTGCCACTACTGGTTGGGTAAGCCAGAGTAATTCTCCAGTGCCGAATTTAAGTACATTTCTTCCTGAGCAGCCAGATGTTTCCTATAAATTGGCCAATGATCAAAATCGTTTAGTGGTCCCGTTTATTTGGACAGCTGCAAATGGAGTCAGCATTCGCCGAACATTTACTTTCGAACGTGGTCGCTATGCCATCTTAATTAGAGATGAAATCCGTAACAGTGGCGAGACCCCTTGGAACGCTTATGTTTTCCGTAAGTTGAGTCGGGTACCTATACCTAATATCTTAAACCGCGCGATGACCAATCCAGACTCGTTCAGTTTTAACGGCGCTGTTTGGTACAGTGAGAAAGGTGGTTATGAACGCCGTGCGTTTAAGGATTATATGAATGATGGCGGTCTTAATCGAGAAATTGGTGGTGGTTGGATCGCACTGCTTCAACATCATTTTTTCACTGCATGGATCCCGCAGAAAGATCAAGCATCGTTGTATTTATTAGCTCAGAATGGTTCACGTGATATAGCTGAACTCCGTGGGCCTGCTTTTACGGTAGCGCCTGGTCAAACTACAACGACGGAGGCCAGATTGTGGGTCGGTCCGAAGCTGGTCGAGCAAATTACTAAAGAGCATGTCAAGGGATTAGATCGTGTTGTTGACTATAGTCGCTTCCAGTTAATGGCATTGATTGGTCAAGGTTTATTTTGGATCTTGAGTCACCTGAACAGTCTTTTGCATAACTGGGGATGGGCTATTGTCGGTTTGGTAGTCTTGCTTCGTATTGCCATGTACCCTTTAAGTGCTTCCCAATATAAATCCGCAGCGAAAATGCGTAAATTTCAACCGCGCCTGCAGCAGCTTAAGGAACGCTATGGTGAGGATAGGCAAAAGTTCCAGCAAGCGATGATGGAACTATATAAGAAAGAAAAAATTAATCCCATGGGTGGGTGCTTCCCTATTTTAATTCAGATGCCGATTTTCTTTGCGCTGTATTGGGTGTTGGTTGAGTCTGTTGAGTTGCGTCAAGCACCTTGGCTGGGTTGGATCCAGGATCTGACTACGCGCGATCCTTATTTTATCTTGCCTCTTCTCAATATAGTAATCATGTGGGCAACACAAAAACTGACTCCGACACCAGCTGGTATGGATCCTATCGCTGGAAAAATGATGCAGGTGATGCCGTTGATTTTTGGCGTGATGATGGCTTTTGTGCCCTCCGGTTTAGCATTGTATTGGGTGATCAATGGTGGTTTAAATTTGTTAATCCAATGGTGGATGATTCGTCAACATGCAGATTTTTCACGTAAAAGGAGTAGAGAGAATATTAAATAA
>xylefa3579
ATGAACCAGACTCGTGTATTACTGATATTTTCCTGGCTGACGGTAGCAACACTATTGTGGATGGATTGGAGTAAAAATAAAAATGAAACACTAGAAATCTCGGCTTCTCATAATCTTGGTGTTGATAGCAATTTGGAGTTGGAGCACGCAGTTCCCCAAATTCATGCTGGCGCAGTTCCACTTCAAAAAGACTCACAATTAATTGCAGCTGCTCCGAAAGTGCCTGTGATCAATGTAACAACTGATGTCCTACAGCTAAAATTAGATGGATTTAGCATACTTGCTGCTGATTTATTACGTTTTCCTCAAAGTAAAGATCGAGGTGCTAAGCCAATTAAGTTGCTTACAGATGATCCAAATTATCCTTACAGTGCCACTACTGGTTGGGTAAGCCAGAGTAATTCTCCAGTGCCGAATTTAAGTACATTTCTTCCTGAGCAGCCAGATGTTTCCTATAAATTGGCCAATGATCAAAATCGTTTAGTGGTCCCGTTTATTTGGACAGCTGCAAATGGAGTCAGCATTCGCCGAACATTTACTTTCGAACGTGGTCGCTATGCCATCTTAATTAGAGATGAAATCCGTAACAGTGGCGAGACCCCTTGGAACGCTTATGTTTTCCGTAAGTTGAGTCGGGTACCTATACCTAATATCTTAAACCGCGCGATGACCAATCCAGACTCGTTCAGTTTTAACGGCGCTGTTTGGTACAGTGAGAAAGGTGGTTATGAACGCCGTGCGTTTAAGGATTATATGAATGATGGCGGTCTTAATCGAGAAATTGGTGGTGGTTGGATCGCACTGCTTCAACATCATTTTTTCACTGCATGGATCCCGCAGAAAGATCAAGCATCGTTGTATTTATTAGCTCAGAATGGTTCACGTGATATAGCTGAACTCCGTGGGCCTGCTTTTACGGTAGCGCCTGGTCAAACTACAACGACGGAGGCCAGATTGTGGGTCGGTCCGAAGCTGGTCGAGCAAATTACTAAAGAGCATGTCAAGGGATTAGATCGTGTTGTTGACTATAGTCGCTTCCAGTTAATGGCATTGATTGGTCAAGGTTTATTTTGGATCTTGAGTCACCTGAACAGTCTTTTGCATAACTGGGGATGGGCTATTGTCGGTTTGGTAGTCTTGCTTCGTATTGCCATGTACCCTTTAAGTGCTTCCCAATATAAATCCGCAGCGAAAATGCGTAAATTTCAACCGCGCCTGCAGCAGCTTAAGGAACGCTATGGTGAGGATAGGCAAAAGTTCCAGCAAGCGATGATGGAACTATATAAGAAAGAAAAAATTAATCCCATGGGTGGGTGCTTCCCTATTTTAATTCAGATGCCGATTTTCTTTGCGCTGTATTGGGTGTTGGTTGAGTCTGTTGAGTTGCGTCAAGCACCTTGGCTGGGTTGGATCCAGGATCTGACTACGCGCGATCCTTATTTTATCTTGCCTCTTCTCAATATAGTAATCATGTGGGCAACACAAAAACTGACTCCGACACCAGCTGGTATGGATCCTATCGCTGGAAAAATGATGCAGGTGATGCCGTTGATTTTTGGCGTGATGATGGCTTTTGTGCCCTCCGGTTTAGCATTGTATTGGGTGATCAATGGTGGTTTAAATTTGTTAATCCAATGGTGGATGATTCGTCAACATGCAGATTTTTCACGTAAAAGGAGTAGAGAGAATATTAAATAA
>xylefa8082
ATGAACCAGACTCGTGTATTACTGATATTTTCCTGGCTGACGGTAGCAACACTATTGTGGATGGATTGGAGTAAAAATAAAAATGAAACACTAGAAATCTCGGCTTCTCATAATCTTGGTGTTGATAGCAATTTGGAGTTGGAGCACGCAGTTCCCCAAATTCATGCTGGCGCAGTTCCACTTCAAAAAGACTCACAATTAATTGCAGCTGCTCCGAAAGTGCCTGTGATCAATGTAACAACTGATGTCCTACAGCTAAAATTAGATGGATTTAGCATACTTGCTGCTGATTTATTACGTTTTCCTCAAAGTAAAGATCGAGGTGCTAAGCCAATTAAGTTGCTTACAGATGATCCAAATTATCCTTACAGTGCCACTACTGGTTGGGTAAGCCAGAGTAATTCTCCAGTGCCGAATTTAAGTACATTTCTTCCTGAGCAGCCAGATGTTTCCTATAAATTGGCCAATGATCAAAATCGTTTAGTGGTCCCGTTTATTTGGACAGCTGCAAATGGAGTCAGCATTCGCCGAACATTTACTTTCGAACGTGGTCGCTATGCCATCTTAATTAGAGATGAAATCCGTAACAGTGGCGAGACCCCTTGGAACGCTTATGTTTTCCGTAAGTTGAGTCGGGTACCTATACCTAATATCTTAAACCGCGCGATGACCAATCCAGACTCGTTCAGTTTTAACGGCGCTGTTTGGTACAGTGAGAAAGGTGGTTATGAACGCCGTGCGTTTAAGGATTATATGAATGATGGCGGTCTTAATCGAGAAATTGGTGGTGGTTGGATCGCACTGCTTCAACATCATTTTTTCACTGCATGGATCCCGCAGAAAGATCAAGCATCGTTGTATTTATTAGCTCAGAATGGTTCACGTGATATAGCTGAACTCCGTGGGCCTGCTTTTACGGTAGCGCCTGGTCAAACTACAACGACGGAGGCCAGATTGTGGGTCGGTCCGAAGCTGGTCGAGCAAATTACTAAAGAGCATGTCAAGGGATTAGATCGTGTTGTTGACTATAGTCGCTTCCAGTTAATGGCATTGATTGGTCAAGGTTTATTTTGGATCTTGAGTCACCTGAACAGTCTTTTGCATAACTGGGGATGGGCTATTGTCGGTTTGGTAGTCTTGCTTCGTATTGCCATGTACCCTTTAAGTGCTTCCCAATATAAATCCGCAGCGAAAATGCGTAAATTTCAACCGCGCCTGCAGCAGCTTAAGGAACGCTATGGTGAGGATAGGCAAAAGTTCCAGCAAGCGATGATGGAACTATATAAGAAAGAAAAAATTAATCCCATGGGTGGGTGCTTCCCTATTTTAATTCAGATGCCGATTTTCTTTGCGCTGTATTGGGTGTTGGTTGAGTCTGTTGAGTTGCGTCAAGCACCTTGGCTGGGTTGGATCCAGGATCTGACTACGCGCGATCCTTATTTTATCTTGCCTCTTCTCAATATAGTAATCATGTGGGCAACACAAAAACTGACTCCGACACCAGCTGGTATGGATCCTATCGCTGGAAAAATGATGCAGGTGATGCCGTTGATTTTTGGCGTGATGATGGCTTTTGTGCCCTCCGGTTTAGCATTGTATTGGGTGATCAATGGTGGTTTAAATTTGTTAATCCAATGGTGGATGATTCGTCAACATGCAGATTTTTCACGTAAAAGGAGTAGAGAGAATATTAAATAA
>xylefa8073
ATGAACCAGACTCGTGTATTACTGATATTTTCCTGGCTGACGGTAGCAACACTATTGTGGATGGATTGGAGTAAAAATAAAAATGAAACACTAGAAATCTCGGCTTCTCATAATCTTGGTGTTGATAGCAATTTGGAGTTGGAGCACGCAGTTCCCCAAATTGATGCTGGCGCAGTTCCACTTCAAAAAGACTCACAATTAATTGCAGCTGCTCCGAAAGTGCCTGTGATCAATGTAACAACTGATGTCCTACAGCTAAAATTAGATGGATTTAGCATACTTGCTGCTGATTTATTACGTTTTCCTCAAAGTAAAGATCGAGGTGCTAAGCCAATTAAGTTGCTTACAGATGATCCAAATTATCCTTACAGTGCCACTACTGGTTGGGTAAGCCAGAGTAATTCTCCAGTGCCGAATTTAAGTACATTTCTTCCTGAGCAGCCAGATGTTTCCTATAAATTGGCCAATGATCAAAATCGTTTAGTGGTCCCGTTTATTTGGACAGCTGCAAATGGAGTCAGCATTCGCCGAACATTTACTTTCGAACGTGGTCGCTATGCCATCTTAATTAGAGATGAAATCCGTAACAGTGGCGAGACCCCTTGGAACGCTTATGTTTTCCGTAAGTTGAGTCGGGTACCTATACCTAATATCTTAAACCGCGCGATGACCAATCCAGACTCGTTCAGTTTTAACGGCGCTGTTTGGTACAGTGAGAAAGGTGGTTATGAACGCCGTGCGTTTAAGGATTATATGAATGATGGCGGTCTTAATCGAGAAATTGGTGGTGGTTGGATCGCACTGCTTCAACATCATTTTTTCACTGCATGGATCCCGCAGAAAGATCAAGCATCGTTGTATTTATTAGCTCAGAATGGTTCACGTGATATAGCTGAACTCCGTGGGCCTGCTTTTACGGTAGCGCCTGGTCAAACTACAACGACGGAGGCCAGATTGTGGGTCGGTCCGAAGCTGGTCGAGCAAATTACTAAAGAGCATGTCAAGGGATTAGATCGTGTTGTTGACTATAGTCGCTTCCAGTTAATGGCATTGATTGGTCAAGGTTTATTTTGGATCTTGAGTCATCTGAACAGTCTTTTGCATAACTGGGGATGGGCTATTGTCGGTTTGGTAGTCTTGCTTCGTATTGCCATGTACCCTTTAAGTGCTTCCCAATATAAATCCGCAGCGAAAATGCGTAAATTTCAACCGCGCCTGCAGCAGCTTAAGGAACGCTATGGTGAGGATAGGCAAAAGTTCCAGCAAGCGATGATGGAACTATATAAGAAAGAAAAAATTAATCCCATGGGTGGGTGCTTCCCTATTTTAATTCAGATGCCGATTTTCTTTGCGCTGTATTGGGTGTTGGTTGAGTCTGTTGAGTTGCGTCAAGCACCTTGGCTGGGTTGGATCCAGGATCTGACTACGCGCGATCCTTATTTTATCTTGCCTCTTCTCAATATAGTAATCATGTGGGCAACACAAAAACTGACTCCGACACCAGCTGGTATGGATCCTATCGCTGGAAAAATGATGCAGGTGATGCCGTTGATTTTTGGCGTGATGATGGCTTTTGTGCCCTCCGGTTTAGCATTGTATTGGGTGATCAATGGTGGTTTAAATTTGTTAATCCAATGGTGGATGATTCGTCAACATGCAGATTTTTCACGTAAAAGGAGTAGAGAGAATATTAAATAA
>xylefa8071
ATGAACCAGACTCGTGTATTACTGATATTTTCCTGGCTGACGGTAGCAACACTATTGTGGATGGATTGGAGTAAAAATAAAAATGAAACACTAGAAATCTCGGCTTCTCATAATCTTGGTGTTGATAGCAATTTGGAGTTGGAGCACGCAGTTCCCCAAATTCATGCTGGCGCAGTTCCACTTCAAAAAGACTCACAATTAATTGCAGCTGCTCCGAAAGTGCCTGTGATCAATGTAACAACTGATGTCCTACAGCTAAAATTAGATGGATTTAGCATACTTGCTGCTGATTTATTACGTTTTCCTCAAAGTAAAGATCGAGGTGCTAAGCCAATTAAGTTGCTTACAGATGATCCAAATTATCCTTACAGTGCCACTACTGGTTGGGTAAGCCAGAGTAATTCTCCAGTGCCGAATTTAAGTACATTTCTTCCTGAGCAGCCAGATGTTTCCTATAAATTGGCCAATGATCAAAATCGTTTAGTGGTCCCGTTTATTTGGACAGCTGCAAATGGAGTCAGCATTCGCCGAACATTTACTTTCGAACGTGGTCGCTATGCCATCTTAATTAGAGATGAAATCCGTAACAGTGGCGAGACCCCTTGGAACGCTTATGTTTTCCGTAAGTTGAGTCGGGTACCTATACCTAATATCTTAAACCGCGCGATGACCAATCCAGACTCGTTCAGTTTTAACGGCGCTGTTTGGTACAGTGAGAAAGGTGGTTATGAACGCCGTGCGTTTAAGGATTATATGAATGATGGCGGTCTTAATCGAGAAATTGGTGGTGGTTGGATCGCACTGCTTCAACATCATTTTTTCACTGCATGGATCCCGCAGAAAGATCAAGCATCGTTGTATTTATTAGCTCAGAATGGTTCACGTGATATAGCTGAACTCCGTGGGCCTGCTTTTACGGTAGCGCCTGGTCAAACTACAACGACGGAGGCCAGATTGTGGGTCGGTCCGAAGCTGGTCGAGCAAATTACTAAAGAGCATGTCAAGGGATTAGATCGTGTTGTTGACTATAGTCGCTTCCAGTTAATGGCATTGATTGGTCAAGGTTTATTTTGGATCTTGAGTCACCTGAACAGTCTTTTGCATAACTGGGGATGGGCTATTGTCGGTTTGGTAGTCTTGCTTCGTATTGCCATGTACCCTTTAAGTGCTTCCCAATATAAATCCGCAGCGAAAATGCGTAAATTTCAACCGCGCCTGCAGCAGCTTAAGGAACGCTATGGTGAGGATAGGCAAAAGTTCCAGCAAGCGATGATGGAACTATATAAGAAAGAAAAAATTAATCCCATGGGTGGGTGCTTCCCTATTTTAATTCAGATGCCGATTTTCTTTGCGCTGTATTGGGTGTTGGTTGAGTCTGTTGAGTTGCGTCAAGCACCTTGGCTGGGTTGGATCCAGGATCTGACTACGCGCGATCCTTATTTTATCTTGCCTCTTCTCAATATAGTAATCATGTGGGCAACACAAAAACTGACTCCGACACCAGCTGGTATGGATCCTATCGCTGGAAAAATGATGCAGGTGATGCCGTTGATTTTTGGCGTGATGATGGCTTTTGTGCCCTCCGGTTTAGCATTGTATTGGGTGATCAATGGTGGTTTAAATTTGTTAATCCAATGGTGGATGATTCGTCAACATGCAGATTTTTCACGTAAAAGGAGTAGAGAGAATATTAAATAA
>xylefa4627
ATGAACCAGACTCGTGTATTACTGATATTTTCCTGGCTGACGGTAGCAACGCTATTGTGGATGGATTGGAGTAAAAATAAAAATGAAACACTAGAAATCTCGGCTTCTCATAATCTTGGTGTTGATAGTAATTTGGAGTTGGAGCACGCAGTCCCCCAAATTGATGCTGGCGCAGTTCCACTTCAAAAAGACTCACAATTAATTGCAGCTGCTCCGAAAGTGCCTGTGATCAATGTAACAACTGATGTCCTACAGCTAAAATTAGATGGATTTAGCATACTTGCTGCTGATTTATTACGTTTTCCTCAAAGTAAAGATCGAGGTGCTAAGCCAATTAAGTTGCTTACAGATGATCCAAATTATCCTTACAGTGCCACTACTGGTTGGGTAAGCCAGAGTAATTCTCCAGTGCCGAATTTGAGTACATTTCTTCCTGAGCAGCCAGATGTTTCCTATAAATTGGCCAATGATCAAAATCGTTTAGTGGTCCCGTTTGTTTGGACAGCTGCAAATGGAGTCAGCATTCGCCGAACATTTACTTTCGAACGTGGTCGCTACGCCATCTTAATTAGAGATGAAATCCGTAACAGTGGCGAGACCCCTTGGAACGCTTATGTTTTCCGTAAGTTGAGTCGGGTACCTATACCTAATATCTTAAACCGCGCGATGACCAATCCAGACTCGTTCAGTTTTAACGGCGCTGTTTGGTACAGTGAGAAAGGTGGTTATGAACGCCGTGCGTTTAAGGATTATATGAATGATGGCGGTCTTAATCGAGAAATTGGTGGTGGTTGGATCGCACTGCTTCAACATCATTTTTTCACTGCATGGATCCCGCAGAAAGATCAAGCATCGTTGTATTTATTAGCTCAGAATGGTTCACGTGATATAGCTGAACTCCGTGGGCCTGCTTTTACGGTAGCGCCTGGTCAAACTACAACGACGGAGGCCAGATTGTGGGTCGGTCCGAAGCTGGTCGAGCAAATTACTAAAGAGCATGTCAAGGGATTAGATCGTGTTGTTGACTATAGTCGCTTCCAGTTAATGGCATTGATTGGTCAAGGTTTATTTTGGATCTTGATTCACCTGAACAGTCTTTTGCATAACTGGGGATGGGCTATTGTCGGTTTGGTAGTCTTGCTTCGTATTGCCATGTACCCTTTAAGTGCTGCCCAATATAAATCCGCAGCGAAAATGCGTAAATTTCAACCGCGCCTGCAGCAGCTTAAGGAACGCTATGGTGAGGATAGGCAAAAGTTCCAGCAAGCGATGATGGAACTATATAAGAAAGAAAAAATTAATCCCATGGGTGGGTGCTTCCCTATTTTAATTCAGATGCCGATTTTCTTTGCGCTGTATTGGGTGTTGGTTGAGTCTGTTGAGTTGCGTCAAGCACCTTGGCTGGGTTGGATCCAGGATCTGACTACGCGCGATCCTTATTTTATCTTGCCTCTTCTCAATATAGTAATCATGTGGGCAACACAAAAACTGACTCCGACACCAGCTGGTATGGATCCTATCGCTGGAAAAATGATGCAGGTGATGCCGTTGATTTTTGGCGTGATGATGGCTTTTGTGCCCTCCGGTTTAGCATTGTATTGGGTGATCAATGGTGGTTTAAATTTGTTAATCCAATGGTGGATGATTCGTCAACATGCAGATTTTTCACGTAAAAGGAGTAGAGAGAATATTAAATAA
>xylefaco33
ATGAACCAGACTCGTGTATTACTGATATTTTCCTGGCTGACGGTAGCAACGCTATTGTGGATGGATTGGAGTAAAAATAAAAATGAAACACTAGAAATCTCGGCTTCTCATAATCTTGGTGTTGATAGTAATTTGGAGTTGGAGCACGCAGTCCCCCAAATTGATGCTGGCGCAGTTCCACTTCAAAAAGACTCACAATTAATTGCAGCTGCTCCGAAAGTGCCTGTGATCAATGTAACAACTGATGTCCTACAGCTAAAATTAGATGGATTTAGCATACTTGCTGCTGATTTATTACGTTTTCCTCAAAGTAAAGATCGAGGTGCTAAGCCAATTAAGTTGCTTACAGATGATCCAAATTATCCTTACAGTGCCACTACTGGTTGGGTAAGCCAGAGTAATTCTCCAGTGCCGAATTTGAGTACATTTCTTCCTGAGCAGCCAGATGTTTCCTATAAATTGGCCAATGATCAAAATCGTTTAGTGGTCCCGTTTGTTTGGACAGCTGCAAATGGAGTCAGCATTCGCCGAACATTTACTTTCGAACGTGGTCGCTACGCCATCTTAATTAGAGATGAAATCCGTAACAGTGGCGAGACCCCTTGGAACGCTTATGTTTTCCGTAAGTTGAGTCGGGTACCTATACCTAATATCTTAAACCGCGCGATGACCAATCCAGACTCGTTCAGTTTTAACGGCGCTGTTTGGTACAGTGAGAAAGGTGGTTATGAACGCCGTGCGTTTAAGGATTATATGAATGATGGCGGTCTTAATCGAGAAATTGGTGGTGGTTGGATCGCACTGCTTCAACATCATTTTTTCACTGCATGGATCCCGCAGAAAGATCAAGCATCGTTGTATTTATTAGCTCAGAATGGTTCACGTGATATAGCTGAACTCCGTGGGCCTGCTTTTACGGTAGCGCCTGGTCAAACTACAACGACGGAGGCCAGATTGTGGGTCGGTCCGAAGCTGGTCGAGCAAATTACTAAAGAGCATGTCAAGGGATTAGATCGTGTTGTTGACTATAGTCGCTTCCAGTTAATGGCATTGATTGGTCAAGGTTTATTTTGGATCTTGATTCACCTGAACAGTCTTTTGCATAACTGGGGATGGGCTATTGTCGGTTTGGTAGTCTTGCTTCGTATTGCCATGTACCCTTTAAGTGCTGCCCAATATAAATCCGCAGCGAAAATGCGTAAATTTCAACCGCGCCTGCAGCAGCTTAAGGAACGCTATGGTGAGGATAGGCAAAAGTTCCAGCAAGCGATGATGGAACTATATAAGAAAGAAAAAATTAATCCCATGGGTGGGTGCTTCCCTATTTTAATTCAGATGCCGATTTTCTTTGCGCTGTATTGGGTGTTGGTTGAGTCTGTTGAGTTGCGTCAAGCACCTTGGCTGGGTTGGATCCAGGATCTGACTACGCGCGATCCTTATTTTATCTTGCCTCTTCTCAATATAGTAATCATGTGGGCAACACAAAAACTGACTCCGACACCAGCTGGTATGGATCCTATCGCTGGAAAAATGATGCAGGTGATGCCGTTGATTTTTGGCGTGATGATGGCTTTTGTGCCCTCCGGTTTAGCATTGTATTGGGTGATCAATGGTGGTTTAAATTTGTTAATCCAATGGTGGATGATTCGTCAACATGCAGATTTTTCACGTAAAAGGAGTAGAGAGAATATTAAATAA
>xylefaAnn1
ATGAACCAGACTCGTGTATTACTGATATTTTCCTGGCTGACGGTAGCAACACTATTGTGGATGGATTGGGGTAAAAATAAAAATGAAACACTAGAAATCTCGGCTTCTCATAATCTTGGTGTTGATAGCAATTTGGAGTTGGAGCACGCAGTCCCGCAAATTAATGCTGGCGCAGTTCCACTTCAAAAAGACTCACAATTAATTGCAGCTGCTCCGAAAGTGCCTGTGATCAATGTAACAACTGATGTCCTACAGCTAAAATTAGATGGATTTAGCATACTTGCTGCTGATTTATTACGTTTCCCTCAAAGTAAAGATCGGGGTGCTAAGCCAATTAAATTGCTTACAGATGATCCAAATTATCCTTACAGTGCCACTACTGGTTGGGTAAGCCAGAGTAACTCTCCAGTGCCGAATTTGAGTACATTTCTTCCTGAGCAGCCAGATGTTTCCTATAAATTGGCTAATGATCAAAATCGTTTAGTGGTCCCGTTTGTTTGGACAGCTGCAAATGGAGTCAGCATTCGCCGAACATTTACTTTCGAACGTGGTCGCTATGCCATCTTAATTAGAGATGAAATCCGTAACAGTGGCGAGACCCCTTGGAACGCTTATGTTTTCCGTAAGTTGAGTCGGGTACCTATACCTAATATCTTAAACCGCGCGATGACCAATCCAGACTCGTTCAGTTTTAACGGCGCTGTTTGGTACAGTGAGAAAGGTGGTTATGAACGCCGTGCGTTTAAGGATTATATGAATGATGGCGGCCTTAATCGAGAAATTGGTGGTGGTTGGATCGCGCTGCTTCAACATCATTTTTTCACTGCATGGATCCCGCAGAAAGATCAAGCATCGTTGTATTTATTAGCTCAGAATGGTTCACGTGATATAGCTGAACTCCGTGGGCCTGCTTTTACGGTAGCGCCTGGTCAAAGTACAACGACGGAGGCCAGATTGTGGGTCGGTCCGAAGCTGGTCGAGCAAATTACTAAAGAGCATGTCAAGGGATTAGATCGTGTTGTTGACTATAGTCGCTTCCAGTTAATGGCATTGATTGGTCAAGGTTTATTTTGGATCTTGAGTCACCTGAACAGTCTTTTGCATAACTGGGGATGGGCTATTGTCGGTTTGGTAGTCTTGCTTCGTATTGCCATGTACCCTTTAAGTGCTGCCCAATATAAATCCGCAGCGAAAATGCGTAAATTTCAACCGCGCCTGCAGCAGCTTAAGGAACGCTATGGTGAGGATAGGCAAAAGTTCCAGCAAGCGATGATGGAACTATATAAGAAAGAAAAAATTAATCCCATGGGTGGGTGCTTCCCTATTTTAATTCAGATGCCGATTTTCTTTGCGCTGTATTGGGTGTTGGTTGAGTCTGTTGAGTTGCGTCAAGCACCTTGGCTGGGTTGGATCCAGGATCTGACTACGCGCGATCCTTATTTTATCTTGCCTCTTCTCAATATAGTAATCATGTGGGCAACACAAAAACTGACTCCGACACCAGCTGGTATGGATCCTATCGCTGGAAAAATGATGCAGGTGATGCCGTTGATTTTTGGCGTGATGATGGCTTTTGTGCCCTCCGGTTTAGCATTGTATTGGGTGATCAATGGTGGTTTAAATTTGTTAATCCAATGGTGGATGATTCGTCAACATGCAGATTTTTCACGTAAAAGGAGTAGAGAGAATATTAAATAA
>xylefaD026
ATGAACCAGACTCGTGTATTACTGATATTTTCCTGGCTGACGGTAGCAACACTATTGTGGATGGATTGGAGTAAAAATAAAAATGAAACACTAGAAATCTCGGCTTCTCATAATCTTGGTGTTGATAGCAATTTGGAGTTGGAGCACGCAGTTCCCCAAATTCATGCTGGCGCAGTTCCACTTCAAAAAGACTCACAATTAATTGCAGCTGCTCCGAAAGTGCCTGTGATCAATGTAACAACTGATGTCCTACAGCTAAAATTAGATGGATTTAGCATACTTGCTGCTGATTTATTACGTTTTCCTCAAAGTAAAGATCGAGGTGCTAAGCCAATTAAGTTGCTTACAGATGATCCAAATTATCCTTACAGTGCCACTACTGGTTGGGTAAGCCAGAGTAATTCTCCAGTGCCGAATTTAAGTACATTTCTTCCTGAGCAGCCAGATGTTTCCTATAAATTGGCCAATGATCAAAATCGTTTAGTGGTCCCGTTTATTTGGACAGCTGCAAATGGAGTCAGCATTCGCCGAACATTTACTTTCGAACGTGGTCGCTATGCCATCTTAATTAGAGATGAAATCCGTAACAGTGGCGAGACCCCTTGGAACGCTTATGTTTTCCGTAAGTTGAGTCGGGTACCTATACCTAATATCTTAAACCGCGCGATGACCAATCCAGACTCGTTCAGTTTTAACGGCGCTGTTTGGTACAGTGAGAAAGGTGGTTATGAACGCCGTGCGTTTAAGGATTATATGAATGATGGCGGTCTTAATCGAGAAATTGGTGGTGGTTGGATCGCACTGCTTCAACATCATTTTTTCACTGCATGGATCCCGCAGAAAGATCAAGCATCGTTGTATTTATTAGCTCAGAATGGTTCACGTGATATAGCTGAACTCCGTGGGCCTGCTTTTACGGTAGCGCCTGGTCAAACTACAACGACGGAGGCCAGATTGTGGGTCGGTCCGAAGCTGGTCGAGCAAATTACTAAAGAGCATGTCAAGGGATTAGATCGTGTTGTTGACTATAGTCGCTTCCAGTTAATGGCATTGATTGGTCAAGGTTTATTTTGGATCTTGAGTCACCTGAACAGTCTTTTGCATAACTGGGGATGGGCTATTGTCGGTTTGGTAGTCTTGCTTCGTATTGCCATGTACCCTTTAAGTGCTTCCCAATATAAATCCGCAGCGAAAATGCGTAAATTTCAACCGCGCCTGCAGCAGCTTAAGGAACGCTATGGTGAGGATAGGCAAAAGTTCCAGCAAGCGATGATGGAACTATATAAGAAAGAAAAAATTAATCCCATGGGTGGGTGCTTCCCTATTTTAATTCAGATGCCGATTTTCTTTGCGCTGTATTGGGTGTTGGTTGAGTCTGTTGAGTTGCGTCAAGCACCTTGGCTGGGTTGGATCCAGGATCTGACTACGCGCGATCCTTATTTTATCTTGCCTCTTCTCAATATAGTAATCATGTGGGCAACACAAAAACTGACTCCGACACCAGCTGGTATGGATCCTATCGCTGGAAAAATGATGCAGGTGATGCCGTTGATTTTTGGCGTGATGATGGCTTTTGTGCCCTCCGGTTTAGCATTGTATTGGGTGATCAATGGTGGTTTAAATTTGTTAATCCAATGGTGGATGATTCGTCAACATGCAGATTTTTCACGTAAAAGGAGTAGAGAGAATATTAAATAA
>xylefaGB54
ATGAACCAGACTCGTGTATTACTGATATTTTCCTGGCTGACGGTAGCAACACTATTGTGGATGGATTGGAGTAAAAATAAAAATGAAACACTAGAAATCTCGGCTTCTCATAATCTTGGTGTTGATAGCAATTTGGAGTTGGAGCACGCAGTTCCCCAAATTCATGCTGGCGCAGTTCCACTTCAAAAAGACTCACAATTAATTGCAGCTGCTCCGAAAGTGCCTGTGATCAATGTAACAACTGATGTCCTACAGCTAAAATTAGATGGATTTAGCATACTTGCTGCTGATTTATTACGTTTTCCTCAAAGTAAAGATCGAGGTGCTAAGCCAATTAAGTTGCTTACAGATGATCCAAATTATCCTTACAGTGCCACTACTGGTTGGGTAAGCCAGAGTAATTCTCCAGTGCCGAATTTAAGTACATTTCTTCCTGAGCAGCCAGATGTTTCCTATAAATTGGCCAATGATCAAAATCGTTTAGTGGTCCCGTTTATTTGGACAGCTGCAAATGGAGTCAGCATTCGCCGAACATTTACTTTCGAACGTGGTCGCTATGCCATCTTAATTAGAGATGAAATCCGTAACAGTGGCGAGACCCCTTGGAACGCTTATGTTTTCCGTAAGTTGAGTCGGGTACCTATACCTAATATCTTAAACCGCGCGATGACCAATCCAGACTCGTTCAGTTTTAACGGCGCTGTTTGGTACAGTGAGAAAGGTGGTTATGAACGCCGTGCGTTTAAGGATTATATGAATGATGGCGGTCTTAATCGAGAAATTGGTGGTGGTTGGATCGCACTGCTTCAACATCATTTTTTCACTGCATGGATCCCGCAGAAAGATCAAGCATCGTTGTATTTATTAGCTCAGAATGGTTCACGTGATATAGCTGAACTCCGTGGGCCTGCTTTTACGGTAGCGCCTGGTCAAACTACAACGACGGAGGCCAGATTGTGGGTCGGTCCGAAGCTGGTCGAGCAAATTACTAAAGAGCATGTCAAGGGATTAGATCGTGTTGTTGACTATAGTCGCTTCCAGTTAATGGCATTGATTGGTCAAGGTTTATTTTGGATCTTGAGTCACCTGAACAGTCTTTTGCATAACTGGGGATGGGCTATTGTCGGTTTGGTAGTCTTGCTTCGTATTGCCATGTACCCTTTAAGTGCTTCCCAATATAAATCCGCAGCGAAAATGCGTAAATTTCAACCGCGCCTGCAGCAGCTTAAGGAACGCTATGGTGAGGATAGGCAAAAGTTCCAGCAAGCGATGATGGAACTATATAAGAAAGAAAAA-TTAATCCCATGGGTGGGTGCTTCCCTATTTTAATTCAGATGCCGATTTTCTTTGCGCTGTATTGGGTGTTGGTTGAGTCTGTTGAGTTGCGTCAAGCACCTTGGCTGGGTTGGATCCAGGATCTGACTACGCGCGATCCTTATTTTATCTTGCCTCTTCTCAATATAGTAATCATGTGGGCAACACAAAAACTGACTCCGACACCAGCTGGTATGGATCCTATCGCTGGAAAAATGATGCAGGTGATGCCGTTGATTTTTGGCGTGATGATGGCTTTTGTGCCCTCCGGTTTAGCATTGTATTGGGTGATCAATGGTGGTTTAAATTTGTTAATCCAATGGTGGATGATTCGTCAACATGCAGATTTTTCACGTAAAAGGAGTAGAGAGAATATTAAATAA
>xylefaM23s
ATGAACCAGACTCGTGTATTACTGATATTTTCCTGGCTGACGGTAGCAACACTATTGTGGATGGATTGGAGTAAAAATAAAAATGAAACACTAGAAATCTCGGCTTCTCATAATCTTGGTGTTGATAGCAATTTGGAGTTGGAGCACGCAGTTCCCCAAATTCATGCTGGCGCAGTTCCACTTCAAAAAGACTCACAATTAATTGCAGCTGCTCCGAAAGTGCCTGTGATCAATGTAACAACTGATGTCCTACAGCTAAAATTAGATGGATTTAGCATACTTGCTGCTGATTTATTACGTTTTCCTCAAAGTAAAGATCGAGGTGCTAAGCCAATTAAGTTGCTTACAGATGATCCAAATTATCCTTACAGTGCCACTACTGGTTGGGTAAGCCAGAGTAATTCTCCAGTGCCGAATTTAAGTACATTTCTTCCTGAGCAGCCAGATGTTTCCTATAAATTGGCCAATGATCAAAATCGTTTAGTGGTCCCGTTTATTTGGACAGCTGCAAATGGAGTCAGCATTCGCCGAACATTTACTTTCGAACGTGGTCGCTATGCCATCTTAATTAGAGATGAAATCCGTAACAGTGGCGAGACCCCTTGGAACGCTTATGTTTTCCGTAAGTTGAGTCGGGTACCTATACCTAATATCTTAAACCGCGCGATGACCAATCCAGACTCGTTCAGTTTTAACGGCGCTGTTTGGTACAGTGAGAAAGGTGGTTATGAACGCCGTGCGTTTAAGGATTATATGAATGATGGCGGTCTTAATCGAGAAATTGGTGGTGGTTGGATCGCACTGCTTCAACATCATTTTTTCACTGCATGGATCCCGCAGAAAGATCAAGCATCGTTGTATTTATTAGCTCAGAATGGTTCACGTGATATAGCTGAACTCCGTGGGCCTGCTTTTACGGTAGCGCCTGGTCAAACTACAACGACGGAGGCCAGATTGTGGGTCGGTCCGAAGCTGGTCGAGCAAATTACTAAAGAGCATGTCAAGGGATTAGATCGTGTTGTTGACTATAGTCGCTTCCAGTTAATGGCATTGATTGGTCAAGGTTTATTTTGGATCTTGAGTCACCTGAACAGTCTTTTGCATAACTGGGGATGGGCTATTGTCGGTTTGGTAGTCTTGCTTCGTATTGCCATGTACCCTTTAAGTGCTTCCCAATATAAATCCGCAGCGAAAATGCGTAAATTTCAACCGCGCCTGCAGCAGCTTAAGGAACGCTATGGTGAGGATAGGCAAAAGTTCCAGCAAGCGATGATGGAACTATATAAGAAAGAAAAAATTAATCCCATGGGTGGGTGCTTCCCTATTTTAATTCAGATGCCGATTTTCTTTGCGCTGTATTGGGTGTTGGTTGAGTCTGTTGAGTTGCGTCAAGCACCTTGGCTGGGTTGGATCCAGGATCTGACTACGCGCGATCCTTATTTTATCTTGCCTCTTCTCAATATAGTAATCATGTGGGCAACACAAAAACTGACTCCGACACCAGCTGGTATGGATCCTATCGCTGGAAAAATGATGCAGGTGATGCCGTTGATTTTTGGCGTGATGATGGCTTTTGTGCCCTCCGGTTTAGCATTGTATTGGGTGATCAATGGTGGTTTAAATTTGTTAATCCAATGGTGGATGATTCGTCAACATGCAGATTTTTCACGTAAAAGGAGTAGAGAGAATATTAAATAA
>xylefaEB92
ATGAACCAGACTCGTGTATTACTGATATTTTCCTGGCTGACGGTAGCAACACTATTGTGGATGGATTGGAGTAAAAATAAAAATGAAACACTAGAAATCTCGGCTTCTCATAATCTTGGTGTTGATAGCAATTTGGAGTTGGAGCACGCAGTTCCCCAAATTCATGCTGGCGCAGTTCCACTTCAAAAAGACTCACAATTAATTGCAGCTGCTCCGAAAGTGCCTGTGATCAATGTAACAACTGATGTCCTACAGCTAAAATTAGATGGATTTAGCATACTTGCTGCTGATTTATTACGTTTTCCTCAAAGTAAAGATCGAGGTGCTAAGCCAATTAAGTTGCTTACAGATGATCCAAATTATCCTTACAGTGCCACTACTGGTTGGGTAAGCCAGAGTAATTCTCCAGTGCCGAATTTAAGTACATTTCTTCCTGAGCAGCCAGATGTTTCCTATAAATTGGCCAATGATCAAAATCGTTTAGTGGTCCCGTTTATTTGGACAGCTGCAAATGGAGTCAGCATTCGCCGAACATTTACTTTCGAACGTGGTCGCTATGCCATCTTAATTAGAGATGAAATCCGTAACAGTGGCGAGACCCCTTGGAACGCTTATGTTTTCCGTAAGTTGAGTCGGGTACCTATACCTAATATCTTAAACCGCGCGATGACCAATCCAGACTCGTTCAGTTTTAACGGCGCTGTTTGGTACAGTGAGAAAGGTGGTTATGAACGCCGTGCGTTTAAGGATTATATGAATGATGGCGGTCTTAATCGAGAAATTGGTGGTGGTTGGATCGCACTGCTTCAACATCATTTTTTCACTGCATGGATCCCGCAGAAAGATCAAGCATCGTTGTATTTATTAGCTCAGAATGGTTCACGTGATATAGCTGAACTCCGTGGGCCTGCTTTTACGGTAGCGCCTGGTCAAACTACAACGACGGAGGCCAGATTGTGGGTCGGTCCGAAGCTGGTCGAGCAAATTACTAAAGAGCATGTCAAGGGATTAGATCGTGTTGTTGACTATAGTCGCTTCCAGTTAATGGCATTGATTGGTCAAGGTTTATTTTGGATCTTGAGTCACCTGAACAGTCTTTTGCATAACTGGGGATGGGCTATTGTCGGTTTGGTAGTCTTGCTTCGTATTGCCATGTACCCTTTAAGTGCTTCCCAATATAAATCCGCAGCGAAAATGCGTAAATTTCAACCGCGCCTGCAGCAGCTTAAGGAACGCTATGGTGAGGATAGGCAAAAGTTCCAGCAAGCGATGATGGAACTATATAAGAAAGAAAAAATTAATCCCATGGGTGGGTGCTTCCCTATTTTAATTCAGATGCCGATTTTCTTTGCGCTGTATTGGGTGTTGGTTGAGTCTGTTGAGTTGCGTCAAGCACCTTGGCTGGGTTGGATCCAGGATCTGACTACGCGCGATCCTTATTTTATCTTGCCTCTTCTCAATATAGTAATCATGTGGGCAACACAAAAACTGACTCCGACACCAGCTGGTATGGATCCTATCGCTGGAAAAATGATGCAGGTGATGCCGTTGATTTTTGGCGTGATGATGGCTTTTGTGCCCTCCGGTTTAGCATTGTATTGGGTGATCAATGGTGGTTTAAATTTGTTAATCCAATGGTGGATGATTCGTCAACATGCAGATTTTTCACGTAAAAGGAGTAGAGAGAATATTAAATAA
>xylefastag
ATGAACCAGACTCGTGTATTACTGATATTTTCCTGGCTGACGGTAGCAACACTATTGTGGATGGATTGGAGTAAAAATAAAAATGAAACACTAGAAATCTCGGCTTCTCATAATCTTGGTGTTGATAGCAATTTGGAGTTGGAGCACGCAGTTCCCCAAATTCATGCTGGCGCAGTTCCACTTCAAAAAGACTCACAATTAATTGCAGCTGCTCCGAAAGTGCCTGTGATCAATGTAACAACTGATGTCCTACAGCTAAAATTAGATGGATTTAGCATACTTGCTGCTGATTTATTACGTTTTCCTCAAAGTAAAGATCGAGGTGCTAAGCCAATTAAGTTGCTTACAGATGATCCAAATTATCCTTACAGTGCCACTACTGGTTGGGTAAGCCAGAGTAATTCTCCAGTGCCGAATTTAAGTACATTTCTTCCTGAGCAGCCAGATGTTTCCTATAAATTGGCCAATGATCAAAATCGTTTAGTGGTCCCGTTTATTTGGACAGCTGCAAATGGAGTCAGCATTCGCCGAACATTTACTTTCGAACGTGGTCGCTATGCCATCTTAATTAGAGATGAAATCCGTAACAGTGGCGAGACCCCTTGGAACGCTTATGTTTTCCGTAAGTTGAGTCGGGTACCTATACCTAATATCTTAAACCGCGCGATGACCAATCCAGACTCGTTCAGTTTTAACGGCGCTGTTTGGTACAGTGAGAAAGGTGGTTATGAACGCCGTGCGTTTAAGGATTATATGAATGATGGCGGTCTTAATCGAGAAATTGGTGGTGGTTGGATCGCACTGCTTCAACATCATTTTTTCACTGCATGGATCCCGCAGAAAGATCAAGCATCGTTGTATTTATTAGCTCAGAATGGTTCACGTGATATAGCTGAACTCCGTGGGCCTGCTTTTACGGTAGCGCCTGGTCAAACTACAACGACGGAGGCCAGATTGTGGGTCGGTCCGAAGCTGGTCGAGCAAATTACTAAAGAGCATGTCAAGGGATTAGATCGTGTTGTTGACTATAGTCGCTTCCAGTTAATGGCATTGATTGGTCAAGGTTTATTTTGGATCTTGAGTCACCTGAACAGTCTTTTGCATAACTGGGGATGGGCTATTGTCGGTTTGGTAGTCTTGCTTCGTATTGCCATGTACCCTTTAAGTGCTTCCCAATATAAATCCGCAGCGAAAATGCGTAAATTTCAACCGCGCCTGCAGCAGCTTAAGGAACGCTATGGTGAGGATAGGCAAAAGTTCCAGCAAGCGATGATGGAACTATATAAGAAAGAAAAAATTAATCCCATGGGTGGGTGCTTCCCTATTTTAATTCAGATGCCGATTTTCTTTGCGCTGTATTGGGTGTTGGTTGAGTCTGTTGAGTTGCGTCAAGCACCTTGGCTGGGTTGGATCCAGGATCTGACTACGCGCGATCCTTATTTTATCTTGCCTCTTCTCAATATAGTAATCATGTGGGCAACACAAAAACTGACTCCGACACCAGCTGGTATGGATCCTATCGCTGGAAAAATGATGCAGGTGATGCCGTTGATTTTTGGCGTGATGATGGCTTTTGTGCCCTCCGGTTTAGCATTGTATTGGGTGATCAATGGTGGTTTAAATTTGTTAATCCAATGGTGGATGATTCGTCAACATGCAGATTTTTCACGTAAAAGGAGTAGAGAGAATATTAAATAA
>xylefaTem1
ATGAACCAGACTCGTGTATTACTGATATTTTCCTGGCTGACGGTAGCAACACTATTGTGGATGGATTGGAGTAAAAATAAAAATGAAACACTAGAAATCTCGGCTTCTCATAATCTTGGTGTTGATAGCAATTTGGAGTTGGAGCACGCAGTTCCCCAAATTCATGCTGGCGCAGTTCCACTTCAAAAAGACTCACAATTAATTGCAGCTGCTCCGAAAGTGCCTGTGATCAATGTAACAACTGATGTCCTACAGCTAAAATTAGATGGATTTAGCATACTTGCTGCTGATTTATTACGTTTTCCTCAAAGTAAAGATCGAGGTGCTAAGCCAATTAAGTTGCTTACAGATGATCCAAATTATCCTTACAGTGCCACTACTGGTTGGGTAAGCCAGAGTAATTCTCCAGTGCCGAATTTAAGTACATTTCTTCCTGAGCAGCCAGATGTTTCCTATAAATTGGCCAATGATCAAAATCGTTTAGTGGTCCCGTTTATTTGGACAGCTGCAAATGGAGTCAGCATTCGCCGAACATTTACTTTCGAACGTGGTCGCTATGCCATCTTAATTAGAGATGAAATCCGTAACAGTGGCGAGACCCCTTGGAACGCTTATGTTTTCCGTAAGTTGAGTCGGGTACCTATACCTAATATCTTAAACCGCGCGATGACCAATCCAGACTCGTTCAGTTTTAACGGCGCTGTTTGGTACAGTGAGAAAGGTGGTTATGAACGCCGTGCGTTTAAGGATTATATGAATGATGGCGGTCTTAATCGAGAAATTGGTGGTGGTTGGATCGCACTGCTTCAACATCATTTTTTCACTGCATGGATCCCGCAGAAAGATCAAGCATCGTTGTATTTATTAGCTCAGAATGGTTCACGTGATATAGCTGAACTCCGTGGGCCTGCTTTTACGGTAGCGCCTGGTCAAACTACAACGACGGAGGCCAGATTGTGGGTCGGTCCGAAGCTGGTCGAGCAAATTACTAAAGAGCATGTCAAGGGATTAGATCGTGTTGTTGACTATAGTCGCTTCCAGTTAATGGCATTGATTGGTCAAGGTTTATTTTGGATCTTGAGTCACCTGAACAGTCTTTTGCATAACTGGGGATGGGCTATTGTCGGTTTGGTAGTCTTGCTTCGTATTGCCATGTACCCTTTAAGTGCTTCCCAATATAAATCCGCAGCGAAAATGCGTAAATTTCAACCGCGCCTGCAGCAGCTTAAGGAACGCTATGGTGAGGATAGGCAAAAGTTCCAGCAAGCGATGATGGAACTATATAAGAAAGAAAAAATTAATCCCATGGGTGGGTGCTTCCCTATTTTAATTCAGATGCCGATTTTCTTTGCGCTGTATTGGGTGTTGGTTGAGTCTGTTGAGTTGCGTCAAGCACCTTGGCTGGGTTGGATCCAGGATCTGACTACGCGCGATCCTTATTTTATCTTGCCTCTTCTCAATATAGTAATCATGTGGGCAACACAAAAACTGACTCCGACACCAGCTGGTATGGATCCTATCGCTGGAAAAATGATGCAGGTGATGCCGTTGATTTTTGGCGTGATGATGGCTTTTGTGCCCTCCGGTTTAGCATTGTATTGGGTGATCAATGGTGGTTTAAATTTGTTAATCCAATGGTGGATGATTCGTCAACATGCAGATTTTTCACGTAAAAGGAGTAGAGAGAATATTAAATAA
>xylefaMuMD
ATGAACCAGACTCGTGTATTACTGATATTTTCCTGGCTGACGGTAGCAACACTATTGTGGATGGATTGGAGTAAAAATAAAAATGAAACACTAGAAATCTCGGCTTCTCATAATCTTGGTGTTGATAGCAATTTGGAGTTGGAGCACGCAGTTCCCCAAATTGATGCTGGCGCAGTTCCACTTCAAAAAGACTCACAATTAATTGCAGCTGCTCCGAAAGTGCCTGTGATCAATGTAACAACTGATGTCCTACAGCTAAAATTAGATGGATTTAGCATACTTGCTGCTGATTTATTACGTTTTCCTCAAAGTAAAGATCGAGGTGCTAAGCCAATTAAGTTGCTTACAGATGATCCAAATTATCCTTACAGTGCCACTACTGGTTGGGTAAGCCAGAGTAATTCTCCAGTGCCGAATTTAAGTACATTTCTTCCTGAGCAGCCAGATGTTTCCTATAAATTGGCTAATGATCAAAATCGTTTAGTGGTCCCGTTTATTTGGACAGCTGCAAATGGAGTCAGCATTCGCCGAACATTTACTTTCGAACGTGGTCGCTATGCCATCTTAATTAGAGATGAAATCCGTAACAGTGGCGAGACCCCTTGGAACGCTTATGTTTTCCGTAAGTTGAGTCGGGTACCTATACCTAATATCTTAAACCGCGCGATGACCAATCCAGACTCGTTCAGTTTTAACGGCGTTGTTTGGTACAGTGAGAAAGGTGGTTATGAACGCCGTGCGTTTAAGGATTATATGAATGATGGCGGTCTTAATCGAGAAATTGGTGGTGGTTGGATCGCACTGCTTCAACATCATTTTTTCACTGCATGGATCCCGCAGAAAGATCAAGCATCGTTGTATTTATTAGCTCAGAATGGTTCACGTGATATAGCTGAACTCCGTGGGCCTGCTTTTACGGTAGCGCCTGGTCAAAGTACAACGACGGAGGCCAGATTGTGGGTCGGTCCGAAGCTGGTCGAGCAAATTACTAAAGAGCATGTCAAGGGATTAGATCGTGTTGTTGACTATAGTCGCTTCCAGTTAATGGCATTGATTGGTCAAGGTTTATTTTGGATCTTGAGTCACCTGAACAGTCTTTTGCATAACTGGGGATGGGCTATTGTCGGTTTGGTAGTCTTGCTTCGTATTGCCATGTACCCTTTAAGTGCTGCCCAATATAAATCCGCAGCGAAAATGCGTAAATTTCAACCGCGCCTGCAGCAGCTTAAGGAACGCTATGGTGAGGATAGGCAAAAGTTCCAGCAAGCGATGATGGAACTATATAAGAAAGAAAAAATTAATCCCATGGGTGGGTGCTTCCCTATTTTAATTCAGATGCCGATTTTCTTTGCGCTGTATTGGGTGTTGGTTGAGTCTGTTGAGTTGCGTCAAGCCCCTTGGCTGGGTTGGATCCAGGATCTGACTACGCGCGATCCTTATTTTATCTTGCCTCTTCTCAATATAGTAATCATGTGGGCAACACAAAAACTGACTCCGACACCAGCTGGTATGGATCCTATCGCTGGAAAAATGATGCAGGTGATGCCGTTAATTTTTGGCGTGATGATGGCTTTTGTGCCCTCCGGTTTAGCATTGTATTGGGTGATCAATGGTGGTTTAAATTTGTTAATCCAATGGTGGATGATTCGTCAACATGCAGATTTTTCACGTAAAAGGAGTAGAGAGAATATTAAATAA
>xylefaMU34
ATGAACCAGACTCGTGTATTACTGATATTTTCCTGGCTGACGGTAGCAACACTATTGTGGATGGATTGGAGTAAAAATAAAAATGAAACACTAGAAATCTCGGCTTCTCATAATCTTGGTGTTGATAGCAATTTGGAGTTGGAGCACGCAGTTCCCCAAATTGATGCTGGCGCAGTTCCACTTCAAAAAGACTCACAATTAATTGCAGCTGCTCCGAAAGTGCCTGTGATCAATGTAACAACTGATGTCCTACAGCTAAAATTAGATGGATTTAGCATACTTGCTGCTGATTTATTACGTTTTCCTCAAAGTAAAGATCGAGGTGCTAAGCCAATTAAGTTGCTTACAGATGATCCAAATTATCCTTACAGTGCCACTACTGGTTGGGTAAGCCAGAGTAATTCTCCAGTGCCGAATTTAAGTACATTTCTTCCTGAGCAGCCAGATGTTTCCTATAAATTGGCTAATGATCAAAATCGTTTAGTGGTCCCGTTTATTTGGACAGCTGCAAATGGAGTCAGCATTCGCCGAACATTTACTTTCGAACGTGGTCGCTATGCCATCTTAATTAGAGATGAAATCCGTAACAGTGGCGAGACCCCTTGGAACGCTTATGTTTTCCGTAAGTTGAGTCGGGTACCTATACCTAATATCTTAAACCGCGCGATGACCAATCCAGACTCGTTCAGTTTTAACGGCGTTGTTTGGTACAGTGAGAAAGGTGGTTATGAACGCCGTGCGTTTAAGGATTATATGAATGATGGCGGTCTTAATCGAGAAATTGGTGGTGGTTGGATCGCACTGCTTCAACATCATTTTTTCACTGCATGGATCCCGCAGAAAGATCAAGCATCGTTGTATTTATTAGCTCAGAATGGTTCACGTGATATAGCTGAACTCCGTGGGCCTGCTTTTACGGTAGCGCCTGGTCAAAGTACAACGACGGAGGCCAGATTGTGGGTCGGTCCGAAGCTGGTCGAGCAAATTACTAAAGAGCATGTCAAGGGATTAGATCGTGTTGTTGACTATAGTCGCTTCCAGTTAATGGCATTGATTGGTCAAGGTTTATTTTGGATCTTGAGTCACCTGAACAGTCTTTTGCATAACTGGGGATGGGCTATTGTCGGTTTGGTAGTCTTGCTTCGTATTGCCATGTACCCTTTAAGTGCTGCCCAATATAAATCCGCAGCGAAAATGCGTAAATTTCAACCGCGCCTGCAGCAGCTTAAGGAACGCTATGGTGAGGATAGGCAAAAGTTCCAGCAAGCGATGATGGAACTATATAAGAAAGAAAAAATTAATCCCATGGGTGGGTGCTTCCCTATTTTAATTCAGATGCCGATTTTCTTTGCGCTGTATTGGGTGTTGGTTGAGTCTGTTGAGTTGCGTCAAGCCCCTTGGCTGGGTTGGATCCAGGATCTGACTACGCGCGATCCTTATTTTATCTTGCCTCTTCTCAATATAGTAATCATGTGGGCAACACAAAAACTGACTCCGACACCAGCTGGTATGGATCCTATCGCTGGAAAAATGATGCAGGTGATGCCGTTAATTTTTGGCGTGATGATGGCTTTTGTGCCCTCCGGTTTAGCATTGTATTGGGTGATCAATGGTGGTTTAAATTTGTTAATCCAATGGTGGATGATTCGTCAACATGCAGATTTTTCACGTAAAAGGAGTAGAGAGAATATTAAATAA
>long-mer11155_(reversed)
-----------------------------TTCCTGGCTGACGGTAGCAACCCTATTGTGGATGGATTGGGGT------------------------------------------------------------------------------------------------------------------------------------------------------------------------------------------------------------------------------------------------------------------------------------------------------------------------------------------------------------------------------------------------------------------------------------------------------------------------------------------------------------------------------------------------------------------------------------------------------------------------------------------------------------------------------------------------------------------------------------------------------------------------------------------------------------------------------------------------------------------------------------------------------------------------------------------------------------------------------------------------------------------------------------------------------------------------------------------------------------------------------------------------------------------------------------------------------------------------------------------------------------------------------------------------------------------------------------------------------------------------------------------------------------------------------------------------------------------------------------------------------------------------------------------------------------------------------------------------------------------------------------------------------------------------------------------
>long-mer11154_(reversed)
-----------------------------------------------------------------------------------------ACTAGAAATCTCGGCTTCTCAAAATCTTGGTGTTGATAGCAAT------------------------------------------------------------------------------------------------------------------------------------------------------------------------------------------------------------------------------------------------------------------------------------------------------------------------------------------------------------------------------------------------------------------------------------------------------------------------------------------------------------------------------------------------------------------------------------------------------------------------------------------------------------------------------------------------------------------------------------------------------------------------------------------------------------------------------------------------------------------------------------------------------------------------------------------------------------------------------------------------------------------------------------------------------------------------------------------------------------------------------------------------------------------------------------------------------------------------------------------------------------------------------------------------------------------------------------------------------------------------------------------------------------------------------------------------------------------------------------------------------------------------------------------------------------------------------------------------------------------------------
>long-mer11153_(reversed)
-------------------------------------------------------------------------------------------------------------------------------------------------------------------------------------------AAGACTCACAATTAATTGCAGTTGCTCCGAAAGTGCCTGTGATCAATGTAAAAACTGATGTCCTACAGCTAAAATTAGATGGATTTAGCGTACTTGCTGCTGATTTATTAC--------------------------------------------------------------------------------------------------------------------------------------------------------------------------------------------------------------------------------------------------------------------------------------------------------------------------------------------------------------------------------------------------------------------------------------------------------------------------------------------------------------------------------------------------------------------------------------------------------------------------------------------------------------------------------------------------------------------------------------------------------------------------------------------------------------------------------------------------------------------------------------------------------------------------------------------------------------------------------------------------------------------------------------------------------------------------------------------------------------------------------------------------------------------------------------------------------------------------------------------------------------------------------------------------------------------------------------------------------------------------------------------------------------------------------------------------------
>long-mer11152_(reversed)
----------------------------------------------------------------------------------------------------------------------------------------------------------------------------------------------------------------------------------------------------------------------------------------------------------------------------------------------------------------------------------------------------------------------------------------CATTTCTTCCTGAGCAGCCAGGTGTTTCCTATAAATTGG-----------------------------------------------------------------------------------------------------------------------------------------------------------------------------------------------------------------------------------------------------------------------------------------------------------------------------------------------------------------------------------------------------------------------------------------------------------------------------------------------------------------------------------------------------------------------------------------------------------------------------------------------------------------------------------------------------------------------------------------------------------------------------------------------------------------------------------------------------------------------------------------------------------------------------------------------------------------------------------------------------------------------------------------------------------------------------------------------------------------------------------------------------------------------------------------------------------------------------------------------------------------------------------
>long-mer11151_(reversed)
-----------------------------------------------------------------------------------------------------------------------------------------------------------------------------------------------------------------------------------------------------------------------------------------------------------------------------------------------------------------------------------------------------------------------------------------------------------------------------------------------------------------------AGCTGCAAATGGAGTCAGCATCCGCCGAACATTTACTTTCGAA------------------------------------------------------------------------------------------------------------------------------------------------------------------------------------------------------------------------------------------------------------------------------------------------------------------------------------------------------------------------------------------------------------------------------------------------------------------------------------------------------------------------------------------------------------------------------------------------------------------------------------------------------------------------------------------------------------------------------------------------------------------------------------------------------------------------------------------------------------------------------------------------------------------------------------------------------------------------------------------------------------------------------------------------------------------------------------------------------------------------------------------------------------------------------------------------
>long-mer11150_(reversed)
---------------------------------------------------------------------------------------------------------------------------------------------------------------------------------------------------------------------------------------------------------------------------------------------------------------------------------------------------------------------------------------------------------------------------------------------------------------------------------------------------------------------------------------------------------------------------------------ATTAGAGATGAAATCCGTAACGGTGGCGAGACCCCTTGGAACG--------------------------------------------------------------------------------------------------------------------------------------------------------------------------------------------------------------------------------------------------------------------------------------------------------------------------------------------------------------------------------------------------------------------------------------------------------------------------------------------------------------------------------------------------------------------------------------------------------------------------------------------------------------------------------------------------------------------------------------------------------------------------------------------------------------------------------------------------------------------------------------------------------------------------------------------------------------------------------------------------------------------------------------------------------------------------------------------------------------------------------
>long-mer11149_(reversed)
-----------------------------------------------------------------------------------------------------------------------------------------------------------------------------------------------------------------------------------------------------------------------------------------------------------------------------------------------------------------------------------------------------------------------------------------------------------------------------------------------------------------------------------------------------------------------------------------------------------------------------------------------------------------------------------------------------------------------------------------------------------------------------TTATATGAATGATGGCGGCCTGAATCGAGAAATTGGTGGTGGT------------------------------------------------------------------------------------------------------------------------------------------------------------------------------------------------------------------------------------------------------------------------------------------------------------------------------------------------------------------------------------------------------------------------------------------------------------------------------------------------------------------------------------------------------------------------------------------------------------------------------------------------------------------------------------------------------------------------------------------------------------------------------------------------------------------------------------------------------------------------------------------------------------------------------------------
>long-mer11148_(reversed)
---------------------------------------------------------------------------------------------------------------------------------------------------------------------------------------------------------------------------------------------------------------------------------------------------------------------------------------------------------------------------------------------------------------------------------------------------------------------------------------------------------------------------------------------------------------------------------------------------------------------------------------------------------------------------------------------------------------------------------------------------------------------------------------------------------------------------------------------------------------------------------------------------------------------------------------------------------------------------------GAGGCTCGATTGTGGGTGGGTCCGAAGCTGGTTGAGCAAATTACTAAAGAGCAT---------------------------------------------------------------------------------------------------------------------------------------------------------------------------------------------------------------------------------------------------------------------------------------------------------------------------------------------------------------------------------------------------------------------------------------------------------------------------------------------------------------------------------------------------------------------------------------------------------------------------------------------------------------------------------------------------------------------------
>long-mer11147_(reversed)
--------------------------------------------------------------------------------------------------------------------------------------------------------------------------------------------------------------------------------------------------------------------------------------------------------------------------------------------------------------------------------------------------------------------------------------------------------------------------------------------------------------------------------------------------------------------------------------------------------------------------------------------------------------------------------------------------------------------------------------------------------------------------------------------------------------------------------------------------------------------------------------------------------------------------------------------------------------------------------------------------------------------------------------------------AGATCGTGTTGTTGACTATAGCCGCTTCCAGTTAATGGCATTG---------------------------------------------------------------------------------------------------------------------------------------------------------------------------------------------------------------------------------------------------------------------------------------------------------------------------------------------------------------------------------------------------------------------------------------------------------------------------------------------------------------------------------------------------------------------------------------------------------------------------------------------------------------------
>long-mer11146_(reversed)
--------------------------------------------------------------------------------------------------------------------------------------------------------------------------------------------------------------------------------------------------------------------------------------------------------------------------------------------------------------------------------------------------------------------------------------------------------------------------------------------------------------------------------------------------------------------------------------------------------------------------------------------------------------------------------------------------------------------------------------------------------------------------------------------------------------------------------------------------------------------------------------------------------------------------------------------------------------------------------------------------------------------------------------------------------------------------------------------------------------------------------------------------------------------------------------------------------------------------------------------------------------------------------------------GGATAGGCAAAAGTTCCAGCAGGCGATGATGGAACTATATAAG---------------------------------------------------------------------------------------------------------------------------------------------------------------------------------------------------------------------------------------------------------------------------------------------------------------------------------------------------------------------------------------------------------------------------
