# Supplementary material for: Identification of genetic relationships and subspecies signatures in Xylella fastidiosa
Source: BMC Genomics. 2019 Mar 25;20:239. doi: 10.1186/s12864-019-5565-9 (PMC6434890; doi:10.1186/s12864-019-5565-9)
Supplement: Supplementary file 8 — Analysis of (non-)synonymous SNPs in homologs to CDS harboring specific k-mers for selected enriched GOs. (ZIP 549 kb) [file 12864_2019_5565_MOESM8_ESM.zip › Additional-File8/Additional-File8B_Pauca/GO-0005886 0016021/NC_002488.289/Clade III assembled to xylefa9a5c.fasta]

>xylefa9a5c
-------------------------GTGATTAGTCTGGGTCATCTTCTCGTGTTGGGAGCGGCCCTATTTTGTATCAGTCTCGCGGGTATCTTTCTGAATCGTAAGAATGTCATCGTATTGTTGATGTCTATCGAGCTGATGTTGTTGGCCGTCAATGTCAACTTCATTGCCTTCTCTCGTCAGCTTGGGGACACTGCGGGCCAATTGTTCGTGTTTTTCATTTTGACCGTTGCTGCTGCAGAGGCTGCCATTGGCCTCGCGATCCTGGTCACTTTGTTCCGTACCCGCCACACGATCAATGTGGCCGAAGTCGATGCTCTGAAGGGCTGA
>long-mer1452
ACAACGATGCACAGGAGATAAAGCCGTGATTAGTCTGGGTCATCTTCT-------------------------------------------------------------------------------------------------------------------------------------------------------------------------------------------------------------------------------------------------------------------------------------------
>xylefa3579
-------------------------GTGATTAGCCTGGGTCATCTTCTTGCGTTGGGAGCAGTCCTATTTTGTATCAGTCTTGCGGGTATCTTTCTGAATCGTAAGAATGTCATCGTATTGTTGATGTCTATCGAGCTGATGTTGTTGGCCGTCAATGTCAACTTCATTGCCTTCTCTCGTCAGCTTGGTGACACTGCGGGCCAATTGTTCGTGTTTTTTATCTTGACCGTTGCTGCTGCAGAGGCTGCCATTGGCCTCGCGATCCTGGTCACCCTGTTCCGTACCCGCCACACGATTAATGTGGCCGAAGTCGATGCTCTGAAGGGCTGA
>xylefa7970
-------------------------GTGATTAGCCTGGGTCATCTTCTTGCGTTGGGAGCAGTCCTATTTTGTATCAGTCTTGCGGGTATCTTTCTGAATCGTAAGAATGTCATCGTATTGTTGATGTCTATCGAGCTGATGTTGTTGGCCGTCAATGTCAACTTCATTGCCTTCTCTCGTCAGCTTGGTGACACTGCGGGCCAATTGTTCGTGTTTTTTATCTTGACCGTTGCTGCTGCAGAGGCTGCCATTGGCCTCGCGATCCTGGTCACCCTGTTCCGTACCCGCCACACGATTAATGTGGCCGAAGTCGATGCTCTGAAGGGCTGA
>xylefa4627
-------------------------GTGATTAGCCTGGGTCATCTTCTTGCGTTGGGAGCAGTCCTATTTTGTATCAGTCTTGCGGGTATCTTTCTGAATCGTAAGAATGTCATCGTATTGTTGATGTCTATCGAGCTGATGTTGTTGGCCGTCAATGTCAACTTCATTGCCTTCTCTCGTCAGCTTGGCGACACTGCGGGCCAATTGTTCGTGTTTTTTATCTTGACCGTTGCTGCTGCAGAGGCTGCCATTGGCCTCGCGATCCTGGTCACCCTGTTCCGTACCCGCCACACGATTAATGTGGCCGAAGTCGATGCTCTGAAGGGCTGA
>xylefa4626
-------------------------GTGATTAGCCTGGGTCATCTTCTTGCGTTGGGAGCGGTCCTATTTTGTATCAGTCTCGCGGGTATCTTTCTGAATCGTAAGAATGTCATCGTATTGTTGATGTCTATCGAGCTGATGTTGTTGGCCGTCAATGTCAACTTCATTGCCTTCTCTCGTCAGCTTGGGGACACTGCGGGCCAATTGTTCGTGTTTTTCATCTTGACCGTTGCTGCTGCAGAGGCTGCCATTGGCCTCGCGATCCTGGTCACCCTGTTCCGTACCCACCACACGATTAATGTGGCCGAAGTCGATGCTCTGAAGGGCTGA
>xylefa8082
-------------------------GTGATTAGCCTGGGTCATCTTCTTGCGTTGGGAGCAGTCCTATTTTGTATCAGTCTTGCGGGTATCTTTCTGAATCGTAAGAATGTCATCGTATTGTTGATGTCTATCGAGCTGATGTTGTTGGCCGTCAATGTCAACTTCATTGCCTTCTCTCGTCAGCTTGGTGACACTGCGGGCCAATTGTTCGTGTTTTTTATCTTGACCGTTGCTGCTGCAGAGGCTGCCATTGGCCTCGCGATCCTGGTCACCCTGTTCCGTACCCGCCACACGATTAATGTGGCCGAAGTCGATGCTCTGAAGGGCTGA
>xylefa8073
-------------------------GTGATTAGCCTGGGTCATCTTCTTGCGTTGGGAGCGGTCCTATTTTGTATCAGTCTCGCGGGTATCTTTCTGAATCGTAAGAATGTCATCGTATTGTTGATGTCTATCGAGCTGATGTTGTTGGCCGTCAATGTCAACTTCATTGCCTTCTCTCGTCAGCTTGGGGACACTGCGGGCCAATTGTTCGTGTTTTTTATTTTGACCGTTGCTGCTGCAGAGGCTGCCATTGGCCTCGCGATCCTGGTCACCCTGTTCCGTACCCGCCACACGATTAATGTGGCAGAAGTCGATGCTCTGAAGGGCTGA
>xylefa8071
-------------------------GTGATTAGCCTGGGTCATCTTCTTGCGTTGGGAGCGGTCCTATTTTGTATCAGTCTCGCGGGTATCTTTCTGAATCGTAAGAATGTCATCGTATTGTTGATGTCTATCGAGCTGATGTTGTTGGCCGTCAATGTCAACTTCATTGCCTTCTCTCGTCAGCTTGGGGACACTGCGGGCCAATTGTTCGTGTTTTTCATCTTGACCGTTGCTGCTGCAGAGGCTGCCATTGGCCTCGCGATCCTGGTCACCCTGTTCCGTACCCACCACACGATTAATGTGGCCGAAGTCGATGCTCTGAAGGGCTGA
>xylefa7969
-------------------------GTGATTAGCCTGGGTCATCTTCTTGCGTTGGGAGCAGTCCTATTTTGTATCAGTCTTGCGGGTATCTTTCTGAATCGTAAGAATGTCATCGTATTGTTGATGTCTATCGAGCTGATGTTGTTGGCCGTCAATGTCAACTTCATTGCCTTCTCTCGTCAGCTTGGTGACACTGCGGGCCAATTGTTCGTGTTTTTTATCTTGACCGTTGCTGCTGCAGAGGCTGCCATTGGCCTCGCGATCCTGGTCACCCTGTTCCGTACCCGCCACACGATTAATGTGGCCGAAGTCGATGCTCTGAAGGGCTGA
>xylefaco33
-------------------------GTGATTAGCCTGGGTCATCTTCTTGCGTTGGGAGCAGTCCTATTTTGTATCAGTCTTGCGGGTATCTTTCTGAATCGTAAGAATGTCATCGTATTGTTGATGTCTATCGAGCTGATGTTGTTGGCCGTCAATGTCAACTTCATTGCCTTCTCTCGTCAGCTTGGCGACACTGCGGGCCAATTGTTCGTGTTTTTTATCTTGACCGTTGCTGCTGCAGAGGCTGCCATTGGCCTCGCGATCCTGGTCACCCTGTTCCGTACCCGCCACACGATTAATGTGGCCGAAGTCGATGCTCTGAAGGGCTGA
>xylefaAnn1
-------------------------GTGATTAGCCTGGGTCATCTTCTTGCGTTGGGAGCGGTTCTATTTTGTATCAGTCTTGCGGGTATCTTTCTGAATCGTAAGAATGTCATCGTATTGTTGATGTCTATCGAGCTGATGTTGTTGGCCGTCAATGTCAACTTCATTGCCTTCTCTCGTCAGCTTGGCGACACTGCGGGCCAATTGTTCGTGTTTTTTATTTTGACCGTTGCTGCTGCAGAGGCTGCCATTGGCCTCGCGATCCTGGTCACCCTGTTCCGTACCCGCCACACGATTAATGTGGCCGAAGTCGATGCTCTGAAGGGCTGA
>xylefaM23s
-------------------------GTGATTAGCCTGGGTCATCTTCTTGCGTTGGGAGCGGTCCTATTTTGTATCAGTCTCGCGGGTATCTTTCTGAATCGTAAGAATGTCATCGTATTGTTGATGTCTATCGAGCTGATGTTGTTGGCCGTCAATGTCAACTTCATTGCCTTCTCTCGTCAGCTTGGGGACACTGCGGGCCAATTGTTCGTGTTTTTCATCTTGACCGTTGCTGCTGCAGAGGCTGCCATTGGCCTCGCGATCCTGGTCACCCTGTTCCGTACCCACCACACGATTAATGTGGCCGAAGTCGATGCTCTGAAGGGCTGA
>xylefaMU34
-------------------------GTGATTAGCCTGGGTCATCTTCTTGCGTTGGGAGCGGTCCTATTTTGTATCAGTCTCGCGGGTATCTTTCTGAATCGTAAGAATGTCATCGTATTGTTGATGTCTATCGAGCTGATGTTGTTGGCCGTCAATGTCAACTTCATTGCCTTCTCTCGTCAGCTTGGGGACACTGCGGGCCAATTGTTCGTGTTTTTCATCTTGACCGTTGCTGCTGCAGAGGCTGCCATTGGCCTCGCGATCCTGGTCACCCTGTTCCGTACCCACCACACGATTAATGTGGCCGAAGTCGATGCTCTGAAGGGCTGA
>xylefastag
-------------------------GTGATTAGCCTGGGTCATCTTCTTGCGTTGGGAGCGGTCCTATTTTGTATCAGTCTCGCGGGTATCTTTCTGAATCGTAAGAATGTCATCGTATTGTTGATGTCTATCGAGCTGATGTTGTTGGCCGTCAATGTCAACTTCATTGCCTTCTCTCGTCAGCTTGGGGACACTGCGGGCCAATTGTTCGTGTTTTTCATCTTGACCGTTGCTGCTGCAGAGGCTGCCATTGGCCTCGCGATCCTGGTCACCCTGTTCCGTACCCACCACACGATTAATGTGGCCGAAGTCGATGCTCTGAAGGGCTGA
>xylefaMuMD
-------------------------GTGATTAGCCTGGGTCATCTTCTTGCGTTGGGAGCGGTCCTATTTTGTATCAGTCTCGCGGGTATCTTTCTGAATCGTAAGAATGTCATCGTATTGTTGATGTCTATCGAGCTGATGTTGTTGGCCGTCAATGTCAACTTCATTGCCTTCTCTCGTCAGCTTGGGGACACTGCGGGCCAATTGTTCGTGTTTTTCATCTTGACCGTTGCTGCTGCAGAGGCTGCCATTGGCCTCGCGATCCTGGTCACCCTGTTCCGTACCCACCACACGATTAATGTGGCCGAAGTCGATGCTCTGAAGGGCTGA
>xylefaTem1
-------------------------GTGATTAGCCTGGGTCATCTTCTTGCGTTGGGAGCGGTCCTATTTTGTATCAGTCTCGCGGGTATCTTTCTGAATCGTAAGAATGTCATCGTATTGTTGATGTCTATCGAGCTGATGTTGTTGGCCGTCAATGTCAACTTCATTGCCTTCTCTCGTCAGCTTGGGGACACTGCGGGCCAATTGTTCGTGTTTTTCATCTTGACCGTTGCTGCTGCAGAGGCTGCCATTGGCCTCGCGATCCTGGTCACCCTGTTCCGTACCCACCACACGATTAATGTGGCCGAAGTCGATGCTCTGAAGGGCTGA
>xylefaEB92
-------------------------GTGATTAGCCTGGGTCATCTTCTTGCGTTGGGAGCAGTCCTATTTTGTATCAGTCTTGCGGGTATCTTTCTGAATCGTAAGAATGTCATCGTATTGTTGATGTCTATCGAGCTGATGTTGTTGGCCGTCAATGTCAACTTCATTGCCTTCTCTCGTCAGCTTGGTGACACTGCGGGCCAATTGTTCGTGTTTTTTATCTTGACCGTTGCTGCTGCAGAGGCTGCCATTGGCCTCGCGATCCTGGTCACCCTGTTCCGTACCCGCCACACGATTAATGTGGCCGAAGTCGATGCTCTGAAGGGCTGA
>xylefaGB54
-------------------------GTGATTAGCCTGGGTCATCTTCTTGCGTTGGGAGCGGTCCTATTTTGTATCAGTCTCGCGGGTATCTTTCTGAATCGTAAGAATGTCATCGTATTGTTGATGTCTATCGAGCTGATGTTGTTGGCCGTCAATGTCAACTTCATTGCCTTCTCTCGTCAGCTTGGGGACACTGCGGGCCAATTGTTCGTGTTTTTCATCTTGACCGTTGCTGCTGCAGAGGCTGCCATTGGCCTCGCGATCCTGGTCACCCTGTTCCGTACCCACCACACGATTAATGTGGCCGAAGTCGATGCTCTGAAGGGCTGA
>xylefaD026
-------------------------GTGATTAGCCTGGGTCATCTTCTTGCGTTGGGAGCAGTCCTATTTTGTATCAGTCTTGCGGGTATCTTTCTGAATCGTAAGAATGTCATCGTATTGTTGATGTCTATCGAGCTGATGTTGTTGGCCGTCAATGTCAACTTCATTGCCTTCTCTCGTCAGCTTGGTGACACTGCGGGCCAATTGTTCGTGTTTTTTATCTTGACCGTTGCTGCTGCAGAGGCTGCCATTGGCCTCGCGATCCTGGTCACCCTGTTCCGTACCCGCCACACGATTAATGTGGCCGAAGTCGATGCTCTGAAGGGCTGA
>long-mer1453
---------------------------------------------------------------------------------------------------------------------------------------------------------------------------------------------------------CCAATTGTTCGTGTTTTTCATTTTGACCGTTGCTGCTGCA------------------------------------------------------------------------------------------
>long-mer1454
------------------------------------------------------------------------------------------------------------------------------------------------------------------------------------------------------------------------------------------------------------TGGCCTCGCGATCCTGGTCACTTTGTTCCGTACCCGCCACACGATCAATGTGGCCGAAGTCGATGCT------------
