# Supplementary material for: Identification of genetic relationships and subspecies signatures in Xylella fastidiosa
Source: BMC Genomics. 2019 Mar 25;20:239. doi: 10.1186/s12864-019-5565-9 (PMC6434890; doi:10.1186/s12864-019-5565-9)
Supplement: Supplementary file 8 — Analysis of (non-)synonymous SNPs in homologs to CDS harboring specific k-mers for selected enriched GOs. (ZIP 549 kb) [file 12864_2019_5565_MOESM8_ESM.zip › Additional-File8/Additional-File8B_Pauca/GO-0005886 0016021/NC_002488.289/Xfp assembled to xylefa9a5c.fasta]

>xylefa9a5c
-------------------------GTGATTAGTCTGGGTCATCTTCTCGTGTTGGGAGCGGCCCTATTTTGTATCAGTCTCGCGGGTATCTTTCTGAATCGTAAGAATGTCATCGTATTGTTGATGTCTATCGAGCTGATGTTGTTGGCCGTCAATGTCAACTTCATTGCCTTCTCTCGTCAGCTTGGGGACACTGCGGGCCAATTGTTCGTGTTTTTCATTTTGACCGTTGCTGCTGCAGAGGCTGCCATTGGCCTCGCGATCCTGGTCACTTTGTTCCGTACCCGCCACACGATCAATGTGGCCGAAGTCGATGCTCTGAAGGGCTGA
>long-mer1452
ACAACGATGCACAGGAGATAAAGCCGTGATTAGTCTGGGTCATCTTCT-------------------------------------------------------------------------------------------------------------------------------------------------------------------------------------------------------------------------------------------------------------------------------------------
>xylefa1199
-------------------------GTGATTAGTCTGGGTCATCTTCTCGTGTTGGGAGCGGTCCTATTTTGTATCAGTCTCGCGGGTATCTTTCTGAATCGTAAGAATGTCATCGTATTGTTGATGTCTATCGAGCTGATGTTGTTGGCCGTCAATGTCAACTTCATTGCCTTCTCTCGTCAGCTTGGGGACACTGCGGGCCAATTGTTCGTGTTTTTCATTTTGACCGTTGCTGCTGCAGAGGCTGCCATTGGCCTCGCGATCCTGGTCACTTTGTTCCGTACCCGCCACACGATCAATGTGGCCGAAGTCGATGCTCTGAAGGGCTGA
>xylefa8072
-------------------------GTGATTAGTCTGGGTCATCTTCTCGTGTTGGGAGCGGTCCTATTTTGTATCAGTCTCGCGGGTATCTTTCTGAATCGTAAGAATGTCATCGTATTGTTGATGTCTATCGAGCTGATGTTGTTGGCCGTCAATGTCAACTTCATTGCCTTCTCTCGTCAGCTTGGGGACACTGCGGGCCAATTGTTCGTGTTTTTCATTTTGACCGTTGCTGCTGCAGAGGCTGCCATTGGCCTCGCGATCCTGGTCACTTTGTTCCGTACCCGCCACACGATCAATGTGGCCGAAGTCGATGCTCTGAAGGGCTGA
>xylefaCOF4
-------------------------GTGATTAGTCTGGGTCATCTTCTCGTGTTGGGAGCGGTCCTATTTTGTATCAGTCTCGCGGGTATCTTTCTGAATCGTAAGAATGTCATCGTATTGTTGATGTCTATCGAGCTGATGTTGTTGGCCGTCAATGTCAACTTCATTGCCTTCTCTCGTCAGCTTGGGGACACTGCGGGCCAATTGTTCGTGTTTTTCATTTTGACCGTTGCTGCTGCAGAGGCTGCCATTGGCCTCGCGATCCTGGTCACTTTGTTCCGTACCCGCCACACGATCAATGTGGCCGAAGTCGATGCTCTGAAGGGCTGA
>xylefaCOF7
-------------------------GTGATTAGTCTGGGTCATCTTCTCGTGTTGGGAGCGGTCCTATTTTGTATCAGTCTCGCGGGTATCTTTCTGAATCGTAAGAATGTCATCGTATTGTTGATGTCTATCGAGCTGATGTTGTTGGCCGTCAATGTCAACTTCATTGCCTTCTCTCGTCAGCTTGGGGACACTGCGGGCCAATTGTTCGTGTTTTTCATTTTGACCGTTGCTGCTGCAGAGGCTGCCATTGGCCTCGCGATCCTGGTCACTTTGTTCCGTACCCGCCACACGATCAATGTGGCCGAAGTCGATGCTCTGAAGGGCTGA
>xylefaCVC1
-------------------------GTGATTAGTCTGGGTCATCTTCTCGTGTTGGGAGCGGTCCTATTTTGTATCAGTCTCGCGGGTATCTTTCTGAATCGTAAGAATGTCATCGTATTGTTGATGTCTATCGAGCTGATGTTGTTGGCCGTCAATGTCAACTTCATTGCCTTCTCTCGTCAGCTTGGGGACACTGCGGGCCAATTGTTCGTGTTTTTCATTTTGACCGTTGCTGCTGCAGAGGCTGCCATTGGCCTCGCGATCCTGGTCACTTTGTTCCGTACCCGCCACACGATCAATGTGGCCGAAGTCGATGCTCTGAAGGGCTGA
>xylefacodi
-------------------------GTGATTAGTCTGGGTCATCTTCTCGTGTTGGGAGCGGTCCTATTTTGTATCAGTCTCGCGGGTATCTTTCTGAATCGTAAGAATGTCATCGTATTGTTGATGTCTATCGAGCTGATGTTGTTGGCCGTCAATGTCAACTTCATTGCCTTCTCTCGTCAGCTTGGGGACACTGCGGGCCAATTGTTCGTGTTTTTCATTTTGACCGTTGCTGCTGCAGAGGCTGCCATTGGCCTCGCGATCCTGGTCACTTTGTTCCGTACCCGCCACACGATCAATGTGGCCGAAGTCGATGCTCTGAAGGGCTGA
>xylefaco32
-------------------------GTGATTAGTCTGGGTCATCTTCTCGTGTTGGGAGCGGTCCTATTTTGTATCAGTCTCGCGGGTATCTTTCTGAATCGTAAGAATGTCATCGTATTGTTGATGTCTATCGAGCTGATGTTGTTGGCCGTCAATGTCAACTTCATTGCCTTCTCTCGTCAGCTTGGGGACACTGCGGGCCAATTGTTCGTGTTTTTCATTTTGACCGTTGCTGCTGCAGAGGCTGCCATTGGCCTCGCGATCCTGGTCACTTTGTTCCGTACCCGCCACACGATCAATGTGGCCGAAGTCGATGCTCTGAAGGGCTGA
>xylefaco6c
-------------------------GTGATTAGTCTGGGTCATCTTCTCGTGTTGGGAGCGGTCCTATTTTGTATCAGTCTCGCGGGTATCTTTCTGAATCGTAAGAATGTCATCGTATTGTTGATGTCTATCGAGCTGATGTTGTTGGCCGTCAATGTCAACTTCATTGCCTTCTCTCGTCAGCTTGGGGACACTGCGGGCCAATTGTTCGTGTTTTTCATTTTGACCGTTGCTGCTGCAGAGGCTGCCATTGGCCTCGCGATCCTGGTCACTTTGTTCCGTACCCGCCACACGATCAATGTGGCCGAAGTCGATGCTCTGAAGGGCTGA
>xylefaHib4
-------------------------GTGATTAGTCTGGGTCATCTTCTCGTGTTGGGAGCGGTCCTATTTTGTATCAGTCTCGCGGGTATCTTTCTGAATCGTAAGAATGTCATCGTATTGTTGATGTCTATCGAGCTGATGTTGTTGGCCGTCAATGTCAACTTCATTGCCTTCTCTCGTCAGCTTGGGGACACTGCGGGCCAATTGTTCGTGTTTTTCATTTTGACCGTTGCTGCTGCAGAGGCTGCCATTGGCCTCGCGATCCTGGTCACTTTGTTCCGTACCCGCCACACGATCAATGTGGCCGAAGTCGATGCTCTGAAGGGCTGA
>xylefaJa12
-------------------------GTGATTAGTCTGGGTCATCTTCTCGTGTTGGGAGCGGTCCTATTTTGTATCAGTCTCGCGGGTATCTTTCTGAATCGTAAGAATGTCATCGTATTGTTGATGTCTATCGAGCTGATGTTGTTGGCCGTCAATGTCAACTTCATTGCCTTCTCTCGTCAGCTTGGGGACACTGCGGGCCAATTGTTCGTGTTTTTCATTTTGACCGTTGCTGCTGCAGAGGCTGCCATTGGCCTCGCGATCCTGGTCACTTTGTTCCGTACCCGCCACACGATCAATGTGGCCGAAGTCGATGCTCTGAAGGGCTGA
>xylefaOLS8
-------------------------GTGATTAGTCTGGGTCATCTTCTCGTGTTGGGAGCGGTCCTATTTTGTATCAGTCTCGCGGGTATCTTTCTGAATCGTAAGAATGTCATCGTATTGTTGATGTCTATCGAGCTGATGTTGTTGGCCGTCAATGTCAACTTCATTGCCTTCTCTCGTCAGCTTGGGGACACTGCGGGCCAATTGTTCGTGTTTTTCATTTTGACCGTTGCTGCTGCAGAGGCTGCCATTGGCCTCGCGATCCTGGTCACTTTGTTCCGTACCCGCCACACGATCAATGTGGCCGAAGTCGATGCTCTGAAGGGCTGA
>xylefaOLS9
-------------------------GTGATTAGTCTGGGTCATCTTCTCGTGTTGGGAGCGGTCCTATTTTGTATCAGTCTCGCGGGTATCTTTCTGAATCGTAAGAATGTCATCGTATTGTTGATGTCTATCGAGCTGATGTTGTTGGCCGTCAATGTCAACTTCATTGCCTTCTCTCGTCAGCTTGGGGACACTGCGGGCCAATTGTTCGTGTTTTTCATTTTGACCGTTGCTGCTGCAGAGGCTGCCATTGGCCTCGCGATCCTGGTCACTTTGTTCCGTACCCGCCACACGATCAATGTGGCCGAAGTCGATGCTCTGAAGGGCTGA
>xylefaPr8x
-------------------------GTGATTAGTCTGGGTCATCTTCTCGTGTTGGGAGCGGTCCTATTTTGTATCAGTCTCGCGGGTATCTTTCTGAATCGTAAGAATGTCATCGTATTGTTGATGTCTATCGAGCTGATGTTGTTGGCCGTCAATGTCAACTTCATTGCCTTCTCTCGTCAGCTTGGGGACACTGCGGGCCAATTGTTCGTGTTTTTCATTTTGACCGTTGCTGCTGCAGAGGCTGCCATTGGCCTCGCGATCCTGGTCACTTTGTTCCGTACCCGCCACACGATCAATGTGGCCGAAGTCGATGCTCTGAAGGGCTGA
>xylefasFb7
-------------------------GTGATTAGTCTGGGTCATCTTCTAGTGTTGGGAGCGGTCCTATTTTGTATCAGTCTCGCGGGTATCTTTCTGAATCGTAAGAATGTCATCGTATTGTTGATGTCTATCGAGCTGATGTTGTTGGCCGTCAATGTCAACTTCATTGCCTTCTCTCGTCAGCTTGGGGACACTGCGGGCCAATTGTTCGTGTTTTTCATTTTGACCGTTGCTGCTGCAGAGGCTGCCATTGGCCTCGCGATCCTGGTCACTTTGTTCCGTACCCGCCACACGATCAATGTGGCCGAAGTCGATGCTCTGAAGGGCTGA
>xylefaU24D
-------------------------GTGATTAGTCTGGGTCATCTTCTCGTGTTGGGAGCGGCCCTATTTTGTATCAGTCTCGCGGGTATCTTTCTGAATCGTAAGAATGTCATCGTATTGTTGATGTCTATCGAGCTGATGTTGTTGGCCGTCAATGTCAACTTCATTGCCTTCTCTCGTCAGCTTGGGGACACTGCGGGCCAATTGTTCGTGTTTTTCATTTTGACCGTTGCTGCTGCAGAGGCTGCCATTGGCCTCGCGATCCTGGTCACTTTGTTCCGTACCCGCCACACGATCAATGTGGCCGAAGTCGATGCTCTGAAGGGCTGA
>xylefa3124
-------------------------GTGATTAGTCTGGGTCATCTTCTCGTGTTGGGAGCGGTCCTATTTTGTATCAGTCTCGCGGGTATCTTTCTGAATCGTAAGAATGTCATCGTATTGTTGATGTCTATCGAGCTGATGTTGTTGGCCGTCAATGTCAACTTCATTGCCTTCTCTCGTCAGCTTGGGGACACTGCGGGCCAATTGTTCGTGTTTTTCATTTTGACCGTTGCTGCTGCAGAGGCTGCCATTGGCCTCGCGATCCTGGTCACTTTGTTCCGTACCCGCCACACGATCAATGTGGCCGAAGTCGATGCTCTGAAGGGCTGA
>xylefaCVC6
-------------------------GTGATTAGTCTGGGTCATCTTCTCGTGTTGGGAGCGGTCCTATTTTGTATCAGTCTCGCGGGTATCTTTCTGAATCGTAAGAATGTCATCGTATTGTTGATGTCTATCGAGCTGATGTTGTTGGCCGTCAATGTCAACTTCATTGCCTTCTCTCGTCAGCTTGGGGACACTGCGGGCCAATTGTTCGTGTTTTTCATTTTGACCGTTGCTGCTGCAGAGGCTGCCATTGGCCTCGCGATCCTGGTCACTTTGTTCCGTACCCGCCACACGATCAATGTGGCCGAAGTCGATGCTCTGAAGGGCTGA
>long-mer1453
---------------------------------------------------------------------------------------------------------------------------------------------------------------------------------------------------------CCAATTGTTCGTGTTTTTCATTTTGACCGTTGCTGCTGCA------------------------------------------------------------------------------------------
>long-mer1454
------------------------------------------------------------------------------------------------------------------------------------------------------------------------------------------------------------------------------------------------------------TGGCCTCGCGATCCTGGTCACTTTGTTCCGTACCCGCCACACGATCAATGTGGCCGAAGTCGATGCT------------
