# Supplementary material for: Identification of genetic relationships and subspecies signatures in Xylella fastidiosa
Source: BMC Genomics. 2019 Mar 25;20:239. doi: 10.1186/s12864-019-5565-9 (PMC6434890; doi:10.1186/s12864-019-5565-9)
Supplement: Supplementary file 8 — Analysis of (non-)synonymous SNPs in homologs to CDS harboring specific k-mers for selected enriched GOs. (ZIP 549 kb) [file 12864_2019_5565_MOESM8_ESM.zip › Additional-File8/Additional-File8B_Pauca/GO-0005886 0016021/NC_002488.292/Clade III assembled to xylefa9a5c.fasta]

>xylefa9a5c
-------------ATGACCATCCCGACATCTGAGTTAAACATCGCCGATCTGGCTCCCTTGTTGCCGGAGATGGTCCTTCTAGGTAGTACCTTTGCCTTGTTGATGATCGATCTATTTATCGGTCAAGCGCGGAAGGTGTGGACGCATTTTCTTTCGGTTGCGATTTTGGGTGTTGTGTTGTCCATGTTAGTCGCCGGTGTTGGCGGGCAAGGTGCAGCGTTTCATGGGATGTTTGTGCGTGATAGCGCTGCCGATGTGATGAAAGTGGTGATTGTCTTGGTCAGCGCCCTAAGCTTGGTTTACGGGTGGAGTTACTTGCGTGAGCGCAACTTGTTCCAGGGTGAAATTCCAGTGCTCGTGTTGTTTGCCACCTTGGGGATGATGGTCCTGGTGTCTGCAGGTCACTTGCTGATGGTGTACCTGGGGCTTGAGCTGTTGGCGCTTTGTTCCTATGCGTTGGTTGCGGTCAATCGCGATAGCAAAATATCGACTGAGGCAGCGATGAAGTACATCGTGCTTGGTTCGTTGGCCTCTGGTTTGCTCTTATATGGAATGTCTTTGATTTACGGCGCCACTGGCACACTCAGTCTGCCCGGTATCAGCGATATGATCCATGGTTCATCGGAAAAGACGCTGCTGTTGACGGGTACGGTATTTTTGATTGCCGGAGTGGCTTTTAAACTTGGTGCTGCGCCGTTTCATATGTGGTTGCCCGATGTGTATCAAGGGGCGCCGACACCCATTGTTTTGTTTATCAGTTCGGCGCCAAAGTTGGCAGCATTCGGTATGGCTTATCGGCTACTGGAAGTGGGTGTCGGTCCATTGTCGCCGCAGTGGCATTTGATTTTTGGCGGTCTGGCGGCGTTCTCTTTGGTGATTGGCAATCTGATGGCGATTGTGCAGACCAACCTGAAGCGTATGCTGGCTTACTCGACTGTTTCTCATGTCGGTTTTTTGATGATGGGTGTGTCTGGTGGCGGCATACACGGTTATTCCTCGGCCATGTTCTATGTGTTGAGTTACGCAATCATGTCTACCGCTTCGTTTGGAGCGATTATTGCCCTGTCACGCCGTGGTTCCGAGGCTGAGAATATTGACGACTTTAAAGGGTTGAGCACGCGTCATCCTTGGATGGCGGCCCTGCTCTTATGTGTCATGGCTTCGTTAGCTGGTCTTCCTCCCTTCTTAGGATTTTGGACAAAATTGGCTGTGCTCGGTGCCGCAGTCCAGGGGGGCATGCTGTGGTTGGCGATTCTTGGGGTGATCTGTGCGGTGATTGGTGCTTACTATTATCTTCGGGTCATCAAAGTGATGTATTTTGATGAGCCTGTTGGTGAGCCGCTCCCAGTGAATGATGATCGTGTCCTGGGGGTCATTCTGAGTATTAATGTGTTCGCTCTGTTGGCTTTAGGAATCCTTTGGAACCCGATCATTGATTGGTGCCAGAAGGCATTTGCTCATCTGGCCTGA-----------------------------------------------------------------------------------------------------------------------
>long-mer1482
TCAGGATTCGATAATGACCATCCCGACATCTGAGTTAAACATCGCCGATCTGGCTCCCTTGTTGCCGGAGATGGTCCTTCTAGGTAGTACCTTTGCCTTGTTGATGATCGATCTATTTATCGGTCAAGCGCGGAAGGTGTGGACGCATTTTCTTTCGGTTGCGATTTTGGGTGTTGTGTTGTCCATGTTAGT------------------------------------------------------------------------------------------------------------------------------------------------------------------------------------------------------------------------------------------------------------------------------------------------------------------------------------------------------------------------------------------------------------------------------------------------------------------------------------------------------------------------------------------------------------------------------------------------------------------------------------------------------------------------------------------------------------------------------------------------------------------------------------------------------------------------------------------------------------------------------------------------------------------------------------------------------------------------------------------------------------------------------------------------------------------------------------------------------------------------------------------------------------------------------------------------------------------------------------------------------------------------------------------------------------------------------------------------------------------------------------------------------------------------------------------------------
>xylefa4627
-------------ATGACCATGCCGACATCTGGGTTAAACATTGCCGATCTGGCTCCCTTGTTGCCGGAGCTAGTCCTTCTAGCTAGTACCTTTGCATTGTTGATGATCGATCTATTTATCGGTCAAGTGCGGAAGGTTTGGACGCATTTTCTTTCGGTTGCGATTTTGGTCGTTGTGTTGTCCATGTTAGTCGCCGGTGTTGGCGGGCAAGGTGCAGCGTTTCATGGGATGTTTGTGCGTGATAGCGCTGCCGATATGATGAAAGTAGTGATTGTCTTGGTCAGCGCCCTAAGTTTGGTTTACGGGTGGAGTTACTTGCGTGAGCGCAACTTGTTCCAGGGTGAAATTCCAGTGCTCGTGTTGTTTGCCACCTTGGGGATGATGGTCCTGGTGTCTGCGGGTCACTTGCTGATGGTGTACCTGGGGCTTGAGCTGTTGGCGCTTTGTTCCTATGCGTTGGTTGCGGTCAATCGCGATAGCAAAATATCGACTGAGGCAGCGATGAAGTACATCGTGCTTGGTTCGTTGGCCTCTGGTTTGCTGTTATATGGAATGTCTTTGATTTATGGCGCCACTGGCACACTCAGTCTGCCTGGTATCAGCGATGTGATCCATGGTTCATCGGAAAAGACGCTGCTGTTGACGGGTACGGTATTTTTGATTGCCGGAGTAGCTTTTAAACTTGGTGCCGTGCCGTTTCATATGTGGTTGCCAGATGTGTATCAAGGGGCGCCGACACCCATTGTTTTGTTTATCAGTTCGGCGCCAAAGTTGGCAGCATTCGGTATGGCTTATCGACTATTGGAAGTGGGTGTCGGTCCATTGTCCCCGCAGTGGCATTTGATTTTTGGTGGTCTGGCGGCGCTCTCCTTGGTGATTGGCAATCTGATGGCGATTGTGCAGACCAACTTGAAGCGTATGCTGGCTTACTCGACTGTCTCTCATGTCGGTTTTTTGATGATGGGTATGTCTGGTGGCGGTATACGCGGTTATTCCTCGTCCATGTTCTATGTGTTGAGTTACGCAATCATGTCTACCGCTTCGTTTGGAGCGATTATTGCGATGTCAAGCCGCGGTTCCGAGGCTGAGAATATTGACGACTTTAAAGGATTGAGCACGCGTCATCCTTGGATGGCGTGCTTGCTCTTATGTGTCATGGCTTCGTTAGCTGGTATTCCTCCCTTCTTAGGATTTTGGACAAAATTGGCTGTGCTCGGTGCTGCAGTTCAGGGGGGCATGCTGTGGTTGGCGATTCTTGGGGTGATCTGTGCGGTGATTGGTGCTTACTATTATCTTCGTGTCATTAAAGTGATGTATTTTGATGAGCCTGTTGGTGAGCCGCTCCCAGTGAATGATGGTCGTGTTCTGAGAGTCATTCTGAGTATTAATGTGTTTGCTCTGTTGGCTTTAGGAATCCTTTGGAACCCGATCATTGATTGGTGCCAGAAGGCATTTGCTCATCTGGTCTGA-----------------------------------------------------------------------------------------------------------------------
>xylefa7969
-------------ATGACCATGCCGACATCTGGGTTAAACATTGCCGATCTGGCTCCCTTGTTGCCGGAGCTAGTCCTTCTAGCTAGTACCTTTGCATTGTTGATGATCGATCTATTTATCGGTCAAGTGCGGAAGGTTTGGACGCATTTTCTTTCGGTTGCGATTTTGGTTGTTGTGTTGTCCATGTTAGTCGCCGGTGTTGGCGGGCAAGGTGCAGCGTTTCATGGGATGTTTGTGCGTGATAGCGCTGCCGATATGATGAAAGTAGTGATTGTCTTGGTCAGCGCCCTAAGTTTGGTTTACGGGTGGAGTTACTTGCGTGAGCGCAACTTGTTCCAGGGTGAAATTCCAGTGCTCGTGTTGTTTGCCACCTTGGGGATGATGGTCCTGGTGTCTGCGGGTCACTTGCTGATGGTGTACCTGGGGCTTGAGCTGTTGGCGCTTTGTTCCTATGCGTTGGTTGCGGTCAATCGCGATAGCAAAATATCGACTGAGGCAGCGATGAAGTACATCGTGCTTGGTTCGTTGGCCTCTGGTTTGCTGTTATATGGAATGTCTTTGATTTATGGCGCCACTGGCACACTCAGTCTGCCTGGTATCAGCGATGTGATCCATGGTTCATCGGAAAAGACGCTGCTGTTGACGGGTACGGTATTTTTGATTGCCGGAGTAGCTTTTAAACTTGGTGCCGTGCCGTTTCATATGTGGTTGCCCGATGTGTATCAAGGGGCGCCGACACCCATTGTTTTGTTTATCAGTTCGGCGCCAAAGTTGGCAGCATTCGGTATGGCTTATCGACTATTGGAAGTGGGTGTCGGTCCATTGTCCCCGCAGTGGCATTTGATTTTTGGTGGTCTGGCGGCGCTCTCCTTGGTGATTGGCAATCTGATGGCGATTGTGCAGACCAACTTGAAGCGTATGCTGGCTTACTCGACTGTCTCTCATGTCGGTTTTTTGATGATGGGTATGTCTGGTGGCGGTATACGCGGTTATTCCTCGTCCATGTTCTATGTGTTGAGTTACGCAATCATGTCTACCGCTTCGTTTGGAGCGATTATTGCGATGTCAAGTCGCGGTTCCGAGGCTGAGAATATTGACGACTTTAAAGGATTGAGCACGCGTCATCCTTGGATGGCGTGCTTGCTCTTATGTGTCATGGCTTCGTTAGCTGGTATTCCTCCTTTCTTAGGATTTTGGACAAAATTGGCTGTGCTCGGTGCTGCAGTTCAGGGGGGCATGCTGTGGTTGGCGATTCTTGGGGTGATCTGTGCGGTGATTGGTGCTTACTATTATCTTCGTGTCATTAAAGTGATGTATTTTGATGAGCCCGTTGGTGAGCCGCTCCCAGTGAATGATGGTCGTGTTCTGAGAGTCATTCTGAGTATTAATGTGTTTGCTCTGTTGGCTTTAGGAATCCTTTGGAACCCGATCATTGATTGGTGCCAGAAGGCATTTGCTCATCTGGTCTGA-----------------------------------------------------------------------------------------------------------------------
>xylefa8071
-------------ATGACCATGCCGACATCTGGGTTAAACATTGCCGATCTGGCTCCCTTGTTGCCGGAGCTAGTCCTTCTAGCTAGTACCTTTGCATTGTTGATGATCGATCTATTTATCGGTCAAGTGCGGAAGGTTTGGACGCATTTTCTTTCGGTTGCGATTTTGGTTGTTGTGTTGTCCATGTTAGTCGCCGGTGTTGGCGGGCAAGGTGCAGCGTTTCATGGGATGTTTGTGCGTGATAGCGCTGCCGATATGATGAAAGTAGTGATTGTCTTGGTCAGCGCCCTAAGTTTGGTTTACGGGTGGAGTTACTTGCGTGAGCGCAACTTGTTCCAGGGTGAAATTCCAGTGCTCGTGTTGTTTGCCACCTTGGGGATGATGGTCCTGGTGTCTGCGGGTCACTTGCTGATGGTGTACCTGGGGCTTGAGCTGTTGGCGCTTTGTTCCTATGCGTTGGTTGCGGTCAATCGCGATAGCAAAATATCGACTGAGGCAGCGATGAAGTACATCGTGCTTGGTTCGTTGGCCTCTGGTTTGCTGTTATATGGAATGTCTTTGATTTATGGCGCCACTGGCACACTCAGTCTGCCTGGTATCAGCGATGTGATCCATGGTTCATCGGAAAAGACGCTGCTGTTGACGGGTACGGTATTTTTGATTGCCGGAGTAGCTTTTAAACTTGGTGCCGTGCCGTTTCATATGTGGTTGCCCGATGTGTATCAAGGGGCGCCGACACCCATTGTTTTGTTTATCAGTTCGGCGCCAAAGTTGGCAGCATTCGGTATGGCTTATCGACTATTGGAAGTGGGTGTCGGTCCATTGTCCCCGCAGTGGCATTTGATTTTTGGTGGTCTGGCGGCGCTCTCCTTGGTGATTGGCAATCTGATGGCGATTGTGCAGACCAACTTGAAGCGTATGCTGGCTTACTCGACTGTCTCTCATGTCGGTTTTTTGATGATGGGTATGTCTGGTGGCGGTATACGCGGTTATTCCTCGTCCATGTTCTATGTGTTGAGTTACGCAATCATGTCTACCGCTTCGTTTGGAGCGATTATTGCGATGTCAAGTCGCGGTTCCGAGGCTGAGAATATTGACGACTTTAAAGGATTGAGCACGCGTCATCCTTGGATGGCGTGCTTGCTCTTATGTGTCATGGCTTCGTTAGCTGGTATTCCTCCTTTCTTAGGATTTTGGACAAAATTGGCTGTGCTCGGTGCTGCAGTTCAGGGGGGCATGCTGTGGTTGGCGATTCTTGGGGTGATCTGTGCGGTGATTGGTGCTTACTATTATCTTCGTGTCATTAAAGTGATGTATTTTGATGAGCCCGTTGGTGAGCCGCTCCCAGTGAATGATGGTCGTGTTCTGAGAGTCATTCTGAGTATTAATGTGTTTGCTCTGTTGGCTTTAGGAATCCTTTGGAACCCGATCATTGATTGGTGCCAGAAGGCATTTGCTCATCTGGTCTGA-----------------------------------------------------------------------------------------------------------------------
>xylefa4626
-------------ATGACCATGCCGACATCTGGGTTAAACATTGCCGATCTGGCTCCCTTGTTGCCGGAGCTAGTCCTTCTAGCTAGTACCTTTGCATTGTTGATGATCGATCTATTTATCGGTCAAGTGCGGAAGGTTTGGACGCATTTTCTTTCGGTTGCGATTTTGGTTGTTGTGTTGTCCATGTTAGTCGCCGGTGTTGGCGGGCAAGGTGCAGCGTTTCATGGGATGTTTGTGCGTGATAGCGCTGCCGATATGATGAAAGTAGTGATTGTCTTGGTCAGCGCCCTAAGTTTGGTTTACGGGTGGAGTTACTTGCGTGAGCGCAACTTGTTCCAGGGTGAAATTCCAGTGCTCGTGTTGTTTGCCACCTTGGGGATGATGGTCCTGGTGTCTGCGGGTCACTTGCTGATGGTGTACCTGGGGCTTGAGCTGTTGGCGCTTTGTTCCTATGCGTTGGTTGCGGTCAATCGCGATAGCAAAATATCGACTGAGGCAGCGATGAAGTACATCGTGCTTGGTTCGTTGGCCTCTGGTTTGCTGTTATATGGAATGTCTTTGATTTATGGCGCCACTGGCACACTCAGTCTGCCTGGTATCAGCGATGTGATCCATGGTTCATCGGAAAAGACGCTGCTGTTGACGGGTACGGTATTTTTGATTGCCGGAGTAGCTTTTAAACTTGGTGCCGTGCCGTTTCATATGTGGTTGCCCGATGTGTATCAAGGGGCGCCGACACCCATTGTTTTGTTTATCAGTTCGGCGCCAAAGTTGGCAGCATTCGGTATGGCTTATCGACTATTGGAAGTGGGTGTCGGTCCATTGTCCCCGCAGTGGCATTTGATTTTTGGTGGTCTGGCGGCGCTCTCCTTGGTGATTGGCAATCTGATGGCGATTGTGCAGACCAACTTGAAGCGTATGCTGGCTTACTCGACTGTCTCTCATGTCGGTTTTTTGATGATGGGTATGTCTGGTGGCGGTATACGCGGTTATTCCTCGTCCATGTTCTATGTGTTGAGTTACGCAATCATGTCTACCGCTTCGTTTGGAGCGATTATTGCGATGTCAAGTCGCGGTTCCGAGGCTGAGAATATTGACGACTTTAAAGGATTGAGCACGCGTCATCCTTGGATGGCGTGCTTGCTCTTATGTGTCATGGCTTCGTTAGCTGGTATTCCTCCTTTCTTAGGATTTTGGACAAAATTGGCTGTGCTCGGTGCTGCAGTTCAGGGGGGCATGCTGTGGTTGGCGATTCTTGGGGTGATCTGTGCGGTGATTGGTGCTTACTATTATCTTCGTGTCATTAAAGTGATGTATTTTGATGAGCCCGTTGGTGAGCCGCTCCCAGTGAATGATGGTCGTGTTCTGAGAGTCATTCTGAGTATTAATGTGTTTGCTCTGTTGGCTTTAGGAATCCTTTGGAACCCGATCATTGATTGGTGCCAGAAGGCATTTGCTCATCTGGTCTGA-----------------------------------------------------------------------------------------------------------------------
>xylefa8082
-------------ATGACCATGCCGACATCTGGGTTAAACATTGCCGATCTGGCTCCCTTGTTGCCGGAGCTAGTCCTTCTAGCTAGTACCTTTGCATTGTTGATGATCGATCTATTTATCGGTCAAGTGCGGAAGGTTTGGACGCATTTTCTTTCGGTTGCGATTTTGGTTGTTGTGTTGTCCATGTTAGTCGCCGGTGTTGGCGGGCAAGGTGCAGCGTTTCATGGGATGTTTGTGCGTGATAGCGCTGCCGATATGATGAAAGTAGTGATTGTCTTGGTCAGCGCCCTAAGTTTGGTTTACGGGTGGAGTTACTTGCGTGAGCGCAACTTGTTCCAGGGTGAAATTCCAGTGCTCGTGTTGTTTGCCACCTTGGGGATGATGGTCCTGGTGTCTGCGGGTCACTTGCTGATGGTGTACCTGGGGCTTGAGCTGTTGGCGCTTTGTTCCTATGCGTTGGTTGCGGTCAATCGCGATAGCAAAATATCGACTGAGGCAGCGATGAAGTACATCGTGCTTGGTTCGTTGGCCTCTGGTTTGCTGTTATATGGAATGTCTTTGATTTATGGCGCCACTGGCACACTCAGTCTGCCTGGTATCAGCGATGTGATCCATGGTTCATCGGAAAAGACGCTGCTGTTGACGGGTACGGTATTTTTGATTGCCGGAGTAGCTTTTAAACTTGGTGCCGTGCCGTTTCATATGTGGTTGCCCGATGTGTATCAAGGGGCGCCGACACCCATTGTTTTGTTTATCAGTTCGGCGCCAAAGTTGGCAGCATTCGGTATGGCTTATCGACTATTGGAAGTGGGTGTCGGTCCATTGTCCCCGCAGTGGCATTTGATTTTTGGTGGTCTGGCGGCGCTCTCCTTGGTGATTGGCAATCTGATGGCGATTGTGCAGACCAACTTGAAGCGTATGCTGGCTTACTCGACTGTCTCTCATGTCGGTTTTTTGATGATGGGTATGTCTGGTGGCGGTATACGCGGTTATTCCTCGTCCATGTTCTATGTGTTGAGTTACGCAATCATGTCTACCGCTTCGTTTGGAGCGATTATTGCGATGTCAAGTCGCGGTTCCGAGGCTGAGAATATTGACGACTTTAAAGGATTGAGCACGCGTCATCCTTGGATGGCGTGCTTGCTCTTATGTGTCATGGCTTCGTTAGCTGGTATTCCTCCTTTCTTAGGATTTTGGACAAAATTGGCTGTGCTCGGTGCTGCAGTTCAGGGGGGCATGCTGTGGTTGGCGATTCTTGGGGTGATCTGTGCGGTGATTGGTGCTTACTATTATCTTCGTGTCATTAAAGTGATGTATTTTGATGAGCCCGTTGGTGAGCCGCTCCCAGTGAATGATGGTCGTGTTCTGAGAGTCATTCTGAGTATTAATGTGTTTGCTCTGTTGGCTTTAGGAATCCTTTGGAACCCGATCATTGATTGGTGCCAGAAGGCATTTGCTCATCTGGTCTGA-----------------------------------------------------------------------------------------------------------------------
>xylefa8073
-------------ATGACCATGCCGACATCTGGGTTAAACATTGCCGATCTGGCTCCCTTGTTGCCGGAGCTAATCCTTCTAGCTAGTACCTTTGCATTGTTGATGATCGATCTATTTATCGGTCAAGTGCGGAAGGTTTGGACGCATTTTCTTTCGGTTGCGATTTTGGTTGTTGTGTTGTCCATGTTAGTCGCCGGTGTTGGCGGGCAAGGTGCAGCGTTTCATGGGATGTTTGTGCGTGATAGCGCTGCCGATATGATGAAAGTAGTGATTGTCTTGGTCAGCGCCCTAAGTTTGGTTTACGGGTGGAGTTACTTGCGTGAGCGCAACTTGTTCCAGGGTGAAATTCCAGTGCTCGTGTTGTTTGCCACCTTGGGGATGATGGTCCTGGTGTCTGCGGGTCACTTGCTGATGGTGTACCTGGGGCTTGAGCTGTTGGCGCTTTGTTCCTATGCGTTGGTTGCGGTCAATCGCGATAGCAAAATATCGACTGAGGCAGCGATGAAGTACATCGTGCTTGGTTCGTTGGCCTCTGGTTTGCTGTTATATGGAATGTCTTTGATTTATGGCGCCACTGGCACACTCAGTCTGCCTGGTATCAGCGATGTGATCCATGGTTCATCGGAAAAGACGCTGCTGTTGACGGGTACGGTATTTTTGATTGCCGGAGTAGCTTTTAAACTTGGTGCCGTGCCGTTTCATATGTGGTTGCCCGATGTGTATCAAGGGGCGCCGACACCCATTGTTTTGTTTATCAGTTCGGCGCCAAAGTTGGCAGCATTCGGTATGGCTTATCGACTATTGGAAGTGGGTGTCGGTCCATTGTCCCCGCAGTGGCATTTGATTTTTGGTGGTCTGGCGGCGCTCTCCTTGGTGATTGGCAATCTGATGGCGATTGTGCAGACCAACTTGAAGCGTATGCTGGCTTACTCGACTGTCTCTCATGTCGGTTTTTTGATGATGGGTATGTCTGGTGGCGGTATACGCGGTTATTCCTCGTCCATGTTCTATGTGTTGAGTTACGCAATCATGTCTACCGCTTCGTTTGGAGCGATTATTGCGATGTCAAGTCGCGGTTCCGAGGCTGAGAATATTGACGACTTTAAAGGATTGAGCACGCGTCATCCTTGGATGGCGTGCTTGCTCTTATGTGTCATGGCTTCGTTAGCTGGTATTCCTCCTTTCTTAGGATTTTGGACAAAATTGGCTGTGCTCGGTGCTGCAGTTCAGGGGGGCATGCTGTGGTTGGCGATTCTTGGGGTGATCTGTGCGGTGATTGGTGCTTACTATTATCTTCGTGTCATTAAAGTGATGTATTTTGATGAGCCTGTTGGTGAGCCGCTCCCAGTGAATGATGGTCGTGTTCTGAGAGTCATTCTGAGTATTAATGTGTTTGCTCTGTTGGCTTTAGGAATCCTTTGGAACCCGATCATTGATTGGTGCCAGAAGGCATTTGCTCATCTGGTCTGA-----------------------------------------------------------------------------------------------------------------------
>xylefa3579
-------------ATGACCATGCCGACATCTGGGTTAAACATTGCCGATCTGGCTCCCTTGTTGCCGGAGCTAGTCCTTCTAGCTAGTACCTTTGCATTGTTGATGATCGATCTATTTATCGGTCAAGTGCGGAAGGTTTGGACGCATTTTCTTTCGGTTGCGATTTTGGTTGTTGTGTTGTCCATGTTAGTCGCCGGTGTTGGCGGGCAAGGTGCAGCGTTTCATGGGATGTTTGTGCGTGATAGCGCTGCCGATATGATGAAAGTAGTGATTGTCTTGGTCAGCGCCCTAAGTTTGGTTTACGGGTGGAGTTACTTGCGTGAGCGCAACTTGTTCCAGGGTGAAATTCCAGTGCTCGTGTTGTTTGCCACCTTGGGGATGATGGTCCTGGTGTCTGCGGGTCACTTGCTGATGGTGTACCTGGGGCTTGAGCTGTTGGCGCTTTGTTCCTATGCGTTGGTTGCGGTCAATCGCGATAGCAAAATATCGACTGAGGCAGCGATGAAGTACATCGTGCTTGGTTCGTTGGCCTCTGGTTTGCTGTTATATGGAATGTCTTTGATTTATGGCGCCACTGGCACACTCAGTCTGCCTGGTATCAGCGATGTGATCCATGGTTCATCGGAAAAGACGCTGCTGTTGACGGGTACGGTATTTTTGATTGCCGGAGTAGCTTTTAAACTTGGTGCCGTGCCGTTTCATATGTGGTTGCCCGATGTGTATCAAGGGGCGCCGACACCCATTGTTTTGTTTATCAGTTCGGCGCCAAAGTTGGCAGCATTCGGTATGGCTTATCGACTATTGGAAGTGGGTGTCGGTCCATTGTCCCCGCAGTGGCATTTGATTTTTGGTGGTCTGGCGGCGCTCTCCTTGGTGATTGGCAATCTGATGGCGATTGTGCAGACCAACTTGAAGCGTATGCTGGCTTACTCGACTGTCTCTCATGTCGGTTTTTTGATGATGGGTATGTCTGGTGGCGGTATACGCGGTTATTCCTCGTCCATGTTCTATGTGTTGAGTTACGCAATCATGTCTACCGCTTCGTTTGGAGCGATTATTGCGATGTCAAGTCGCGGTTCCGAGGCTGAGAATATTGACGACTTTAAAGGATTGAGCACGCGTCATCCTTGGATGGCGTGCTTGCTCTTATGTGTCATGGCTTCGTTAGCTGGTATTCCTCCTTTCTTAGGATTTTGGACAAAATTGGCTGTGCTCGGTGCTGCAGTTCAGGGGGGCATGCTGTGGTTGGCGATTCTTGGGGTGATCTGTGCGGTGATTGGTGCTTACTATTATCTTCGTGTCATTAAAGTGATGTATTTTGATGAGCCCGTTGGTGAGCCGCTCCCAGTGAATGATGGTCGTGTTCTGAGAGTCATTCTGAGTATTAATGTGTTTGCTCTGTTGGCTTTAGGAATCCTTTGGAACCCGATCATTGATTGGTGCCAGAAGGCATTTGCTCATCTGGTCTGA-----------------------------------------------------------------------------------------------------------------------
>xylefaAnn1
-------------ATGACCATGCCGACATCTGGGTTAAACATTGCCGATCTGGCTCCCTTGTTGCCGGAGCTAGTCCTTCTAGCTAGTACCTTTGCATTGTTGATGATCGATCTATTTATCGGTCAAGTGCGGAAGGTTTGGACGCATTTTCTTTCGGTTGCGATTTTGGTTGTTGTGTTGTCCATGTTAGTCGCCGGTGTTGGCGGGCAAGGTGCAGCGTTTCATGGGATGTTTGTGCGTGATAGCGCTGCCGATATGATGAAAGTGGTGATTGTCTTGGTCAGCGCCCTAAGTTTGGTTTACGGGTGGAGTTACTTGCGTGAGCGCAACTTGTTCCAGGGTGAAATTCCAGTGCTCGTGTTGTTTGCCACCTTGGGGATGATGGTCCTGGTGTCTGCGGGTCACTTGCTGATGGTGTACCTGGGGCTTGAGCTGTTGGCGCTTTGTTCCTATGCGTTGGTTGCGGTCAATCGTGATAGCAAAATATCGACTGAGGCAGCGATGAAGTACATCGTGCTTGGTTCGTTGGCCTCTGGTTTGCTGTTATATGGAATGTCTTTGATTTATGGTGCCACTGGCACACTCAGTCTGCCCGGTATCAGCGATGTGATCCATGGTTCATCGGAAAAGACGCTGCTGTTGACGGGTACGGTATTTTTGATTGCCGGAGTAGCTTTTAAACTTGGTGCCGTGCCGTTTCATATGTGGTTGCCAGATGTGTATCAAGGGGCGCCGACACCCATTGTTTTGTTTATCAGTTCGGCGCCAAAGTTGGCAGCATTCGGTATGGCTTATCGACTATTGGAAGTGGGTGTCGGTCCATTGTCGCCGCAGTGGCATTTGATTTTTGGTGGTCTGGCGGCGCTCTCCTTGGTGATTGGCAATCTGATGGCGATTGTGCAGACCAACTTGAAGCGTATGCTGGCTTACTCGACTGTCTCTCATGTCGGTTTTTTGATGATTGGTATGTCTGGTGGCGGTATACGCGGTTATTCCTCCTCCATGTTCTATGTGTTGAGTTACGCAATCATGTCTACCGCTTCGTTTGGAGCGATTATTGCGATGTCAAGCCGCGGTTCCGAGGCTGAGAATATTGACGACTTTAAAGGATTGAGCACGCGTCATCCTTGGATGGCGTGCTTGCTCTTATGTGTCATGGCTTCGTTAGCTGGTATTCCTCCTTTCTTAGGATTTTGGACAAAATTGGCTGTGCTCGGTGCTGCAGTTCAGGGGGGCATGCTGTGGTTGGCGATTCTTGGGGTGATCTGTGCGGTGATTGGTGCTTACTATTATCTTCGTGTCATTAAAGTGATGTATTTTGATGAGCCTGTTGGTGAGCCGCTCCCAGTGAATGATGGTCGTGTTCTGAGGGTCATTCTGAGTATTAATGTGTTTGCTCTGTTGGCTTTAGGAATCCTTTGGAACCCGATCATTGATTGGTGCCAGAAGGCATTTGCTCATCTGGTCTGA-----------------------------------------------------------------------------------------------------------------------
>xylefa7970
-------------ATGACCATGCCGACATCTGGGTTAAACATTGCCGATCTGGCTCCCTTGTTGCCGGAGCTAGTCCTTCTAGCTAGTACCTTTGCATTGTTGATGATCGATCTATTTATCGGTCAAGTGCGGAAGGTTTGGACGCATTTTCTTTCGGTTGCGATTTTGGTTGTTGTGTTGTCCATGTTAGTCGCCGGTGTTGGCGGGCAAGGTGCAGCGTTTCATGGGATGTTTGTGCGTGATAGCGCTGCCGATATGATGAAAGTAGTGATTGTCTTGGTCAGCGCCCTAAGTTTGGTTTACGGGTGGAGTTACTTGCGTGAGCGCAACTTGTTCCAGGGTGAAATTCCAGTGCTCGTGTTGTTTGCCACCTTGGGGATGATGGTCCTGGTGTCTGCGGGTCACTTGCTGATGGTGTACCTGGGGCTTGAGCTGTTGGCGCTTTGTTCCTATGCGTTGGTTGCGGTCAATCGCGATAGCAAAATATCGACTGAGGCAGCGATGAAGTACATCGTGCTTGGTTCGTTGGCCTCTGGTTTGCTGTTATATGGAATGTCTTTGATTTATGGCGCCACTGGCACACTCAGTCTGCCTGGTATCAGCGATGTGATCCATGGTTCATCGGAAAAGACGCTGCTGTTGACGGGTACGGTATTTTTGATTGCCGGAGTAGCTTTTAAACTTGGTGCCGTGCCGTTTCATATGTGGTTGCCCGATGTGTATCAAGGGGCGCCGACACCCATTGTTTTGTTTATCAGTTCGGCGCCAAAGTTGGCAGCATTCGGTATGGCTTATCGACTATTGGAAGTGGGTGTCGGTCCATTGTCCCCGCAGTGGCATTTGATTTTTGGTGGTCTGGCGGCGCTCTCCTTGGTGATTGGCAATCTGATGGCGATTGTGCAGACCAACTTGAAGCGTATGCTGGCTTACTCGACTGTCTCTCATGTCGGTTTTTTGATGATGGGTATGTCTGGTGGCGGTATACGCGGTTATTCCTCGTCCATGTTCTATGTGTTGAGTTACGCAATCATGTCTACCGCTTCGTTTGGAGCGATTATTGCGATGTCAAGTCGCGGTTCCGAGGCTGAGAATATTGACGACTTTAAAGGATTGAGCACGCGTCATCCTTGGATGGCGTGCTTGCTCTTATGTGTCATGGCTTCGTTAGCTGGTATTCCTCCTTTCTTAGGATTTTGGACAAAATTGGCTGTGCTCGGTGCTGCAGTTCAGGGGGGCATGCTGTGGTTGGCGATTCTTGGGGTGATCTGTGCGGTGATTGGTGCTTACTATTATCTTCGTGTCATTAAAGTGATGTATTTTGATGAGCCCGTTGGTGAGCCGCTCCCAGTGAATGATGGTCGTGTTCTGAGAGTCATTCTGAGTATTAATGTGTTTGCTCTGTTGGCTTTAGGAATCCTTTGGAACCCGATCATTGATTGGTGCCAGAAGGCATTTGCTCATCTGGTCTGA-----------------------------------------------------------------------------------------------------------------------
>xylefaD026
-------------ATGACCATGCCGACATCTGGGTTAAACATTGCCGATCTGGCTCCCTTGTTGCCGGAGCTAGTCCTTCTAGCTAGTACCTTTGCATTGTTGATGATCGATCTATTTATCGGTCAAGTGCGGAAGGTTTGGACGCATTTTCTTTCGGTTGCGATTTTGGTTGTTGTGTTGTCCATGTTAGTCGCCGGTGTTGGCGGGCAAGGTGCAGCGTTTCATGGGATGTTTGTGCGTGATAGCGCTGCCGATATGATGAAAGTAGTGATTGTCTTGGTCAGCGCCCTAAGTTTGGTTTACGGGTGGAGTTACTTGCGTGAGCGCAACTTGTTCCAGGGTGAAATTCCAGTGCTCGTGTTGTTTGCCACCTTGGGGATGATGGTCCTGGTGTCTGCGGGTCACTTGCTGATGGTGTACCTGGGGCTTGAGCTGTTGGCGCTTTGTTCCTATGCGTTGGTTGCGGTCAATCGCGATAGCAAAATATCGACTGAGGCAGCGATGAAGTACATCGTGCTTGGTTCGTTGGCCTCTGGTTTGCTGTTATATGGAATGTCTTTGATTTATGGCGCCACTGGCACACTCAGTCTGCCTGGTATCAGCGATGTGATCCATGGTTCATCGGAAAAGACGCTGCTGTTGACGGGTACGGTATTTTTGATTGCCGGAGTAGCTTTTAAACTTGGTGCCGTGCCGTTTCATATGTGGTTGCCCGATGTGTATCAAGGGGCGCCGACACCCATTGTTTTGTTTATCAGTTCGGCGCCAAAGTTGGCAGCATTCGGTATGGCTTATCGACTATTGGAAGTGGGTGTCGGTCCATTGTCCCCGCAGTGGCATTTGATTTTTGGTGGTCTGGCGGCGCTCTCCTTGGTGATTGGCAATCTGATGGCGATTGTGCAGACCAACTTGAAGCGTATGCTGGCTTACTCGACTGTCTCTCATGTCGGTTTTTTGATGATGGGTATGTCTGGTGGCGGTATACGCGGTTATTCCTCGTCCATGTTCTATGTGTTGAGTTACGCAATCATGTCTACCGCTTCGTTTGGAGCGATTATTGCGATGTCAAGTCGCGGTTCCGAGGCTGAGAATATTGACGACTTTAAAGGATTGAGCACGCGTCATCCTTGGATGGCGTGCTTGCTCTTATGTGTCATGGCTTCGTTAGCTGGTATTCCTCCTTTCTTAGGATTTTGGACAAAATTGGCTGTGCTCGGTGCTGCAGTTCAGGGGGGCATGCTGTGGTTGGCGATTCTTGGGGTGATCTGTGCGGTGATTGGTGCTTACTATTATCTTCGTGTCATTAAAGTGATGTATTTTGATGAGCCCGTTGGTGAGCCGCTCCCAGTGAATGATGGTCGTGTTCTGAGAGTCATTCTGAGTATTAATGTGTTTGCTCTGTTGGCTTTAGGAATCCTTTGGAACCCGATCATTGATTGGTGCCAGAAGGCATTTGCTCATCTGGTCTGA-----------------------------------------------------------------------------------------------------------------------
>xylefaco33
-------------ATGACCATGCCGACATCTGGGTTAAACATTGCCGATCTGGCTCCCTTGTTGCCGGAGCTAGTCCTTCTAGCTAGTACCTTTGCATTGTTGATGATCGATCTATTTATCGGTCAAGTGCGGAAGGTTTGGACGCATTTTCTTTCGGTTGCGATTTTGGTCGTTGTGTTGTCCATGTTAGTCGCCGGTGTTGGCGGGCAAGGTGCAGCGTTTCATGGGATGTTTGTGCGTGATAGCGCTGCCGATATGATGAAAGTAGTGATTGTCTTGGTCAGCGCCCTAAGTTTGGTTTACGGGTGGAGTTACTTGCGTGAGCGCAACTTGTTCCAGGGTGAAATTCCAGTGCTCGTGTTGTTTGCCACCTTGGGGATGATGGTCCTGGTGTCTGCGGGTCACTTGCTGATGGTGTACCTGGGGCTTGAGCTGTTGGCGCTTTGTTCCTATGCGTTGGTTGCGGTCAATCGCGATAGCAAAATATCGACTGAGGCAGCGATGAAGTACATCGTGCTTGGTTCGTTGGCCTCTGGTTTGCTGTTATATGGAATGTCTTTGATTTATGGCGCCACTGGCACACTCAGTCTGCCTGGTATCAGCGATGTGATCCATGGTTCATCGGAAAAGACGCTGCTGTTGACGGGTACGGTATTTTTGATTGCCGGAGTAGCTTTTAAACTTGGTGCCGTGCCGTTTCATATGTGGTTGCCAGATGTGTATCAAGGGGCGCCGACACCCATTGTTTTGTTTATCAGTTCGGCGCCAAAGTTGGCAGCATTCGGTATGGCTTATCGACTATTGGAAGTGGGTGTCGGTCCATTGTCCCCGCAGTGGCATTTGATTTTTGGTGGTCTGGCGGCGCTCTCCTTGGTGATTGGCAATCTGATGGCGATTGTGCAGACCAACTTGAAGCGTATGCTGGCTTACTCGACTGTCTCTCATGTCGGTTTTTTGATGATGGGTATGTCTGGTGGCGGTATACGCGGTTATTCCTCGTCCATGTTCTATGTGTTGAGTTACGCAATCATGTCTACCGCTTCGTTTGGAGCGATTATTGCGATGTCAAGCCGCGGTTCCGAGGCTGAGAATATTGACGACTTTAAAGGATTGAGCACGCGTCATCCTTGGATGGCGTGCTTGCTCTTATGTGTCATGGCTTCGTTAGCTGGTATTCCTCCCTTCTTAGGATTTTGGACAAAATTGGCTGTGCTCGGTGCTGCAGTTCAGGGGGGCATGCTGTGGTTGGCGATTCTTGGGGTGATCTGTGCGGTGATTGGTGCTTACTATTATCTTCGTGTCATTAAAGTGATGTATTTTGATGAGCCTGTTGGTGAGCCGCTCCCAGTGAATGATGGTCGTGTTCTGAGAGTCATTCTGAGTATTAATGTGTTTGCTCTGTTGGCTTTAGGAATCCTTTGGAACCCGATCATTGATTGGTGCCAGAAGGCATTTGCTCATCTGGTCTGA-----------------------------------------------------------------------------------------------------------------------
>xylefaM23s
-------------ATGACCATGCCGACATCTGGGTTAAACATTGCCGATCTGGCTCCCTTGTTGCCGGAGCTAGTCCTTCTAGCTAGTACCTTTGCATTGTTGATGATCGATCTATTTATCGGTCAAGTGCGGAAGGTTTGGACGCATTTTCTTTCGGTTGCGATTTTGGTTGTTGTGTTGTCCATGTTAGTCGCCGGTGTTGGCGGGCAAGGTGCAGCGTTTCATGGGATGTTTGTGCGTGATAGCGCTGCCGATATGATGAAAGTAGTGATTGTCTTGGTCAGCGCCCTAAGTTTGGTTTACGGGTGGAGTTACTTGCGTGAGCGCAACTTGTTCCAGGGTGAAATTCCAGTGCTCGTGTTGTTTGCCACCTTGGGGATGATGGTCCTGGTGTCTGCGGGTCACTTGCTGATGGTGTACCTGGGGCTTGAGCTGTTGGCGCTTTGTTCCTATGCGTTGGTTGCGGTCAATCGCGATAGCAAAATATCGACTGAGGCAGCGATGAAGTACATCGTGCTTGGTTCGTTGGCCTCTGGTTTGCTGTTATATGGAATGTCTTTGATTTATGGCGCCACTGGCACACTCAGTCTGCCTGGTATCAGCGATGTGATCCATGGTTCATCGGAAAAGACGCTGCTGTTGACGGGTACGGTATTTTTGATTGCCGGAGTAGCTTTTAAACTTGGTGCCGTGCCGTTTCATATGTGGTTGCCCGATGTGTATCAAGGGGCGCCGACACCCATTGTTTTGTTTATCAGTTCGGCGCCAAAGTTGGCAGCATTCGGTATGGCTTATCGACTATTGGAAGTGGGTGTCGGTCCATTGTCCCCGCAGTGGCATTTGATTTTTGGTGGTCTGGCGGCGCTCTCCTTGGTGATTGGCAATCTGATGGCGATTGTGCAGACCAACTTGAAGCGTATGCTGGCTTACTCGACTGTCTCTCATGTCGGTTTTTTGATGATGGGTATGTCTGGTGGCGGTATACGCGGTTATTCCTCGTCCATGTTCTATGTGTTGAGTTACGCAATCATGTCTACCGCTTCGTTTGGAGCGATTATTGCGATGTCAAGTCGCGGTTCCGAGGCTGAGAATATTGACGACTTTAAAGGATTGAGCACGCGTCATCCTTGGATGGCGTGCTTGCTCTTATGTGTCATGGCTTCGTTAGCTGGTATTCCTCCTTTCTTAGGATTTTGGACAAAATTGGCTGTGCTCGGTGCTGCAGTTCAGGGGGGCATGCTGTGGTTGGCGATTCTTGGGGTGATCTGTGCGGTGATTGGTGCTTACTATTATCTTCGTGTCATTAAAGTGATGTATTTTGATGAGCCCGTTGGTGAGCCGCTCCCAGTGAATGATGGTCGTGTTCTGAGAGTCATTCTGAGTATTAATGTGTTTGCTCTGTTGGCTTTAGGAATCCTTTGGAACCCGATCATTGATTGGTGCCAGAAGGCATTTGCTCATCTGGTCTGA-----------------------------------------------------------------------------------------------------------------------
>xylefaGB54
-------------ATGACCATGCCGACATCTGGGTTAAACATTGCCGATCTGGCTCCCTTGTTGCCGGAGCTAGTCCTTCTAGCTAGTACCTTTGCATTGTTGATGATCGATCTATTTATCGGTCAAGTGCGGAAGGTTTGGACGCATTTTCTTTCGGTTGCGATTTTGGTTGTTGTGTTGTCCATGTTAGTCGCCGGTGTTGGCGGGCAAGGTGCAGCGTTTCATGGGATGTTTGTGCGTGATAGCGCTGCCGATATGATGAAAGTAGTGATTGTCTTGGTCAGCGCCCTAAGTTTGGTTTACGGGTGGAGTTACTTGCGTGAGCGCAACTTGTTCCAGGGTGAAATTCCAGTGCTCGTGTTGTTTGCCACCTTGGGGATGATGGTCCTGGTGTCTGCGGGTCACTTGCTGATGGTGTACCTGGGGCTTGAGCTGTTGGCGCTTTGTTCCTATGCGTTGGTTGCGGTCAATCGCGATAGCAAAATATCGACTGAGGCAGCGATGAAGTACATCGTGCTTGGTTCGTTGGCCTCTGGTTTGCTGTTATATGGAATGTCTTTGATTTATGGCGCCACTGGCACACTCAGTCTGCCTGGTATCAGCGATGTGATCCATGGTTCATCGGAAAAGACGCTGCTGTTGACGGGTACGGTATTTTTGATTGCCGGAGTAGCTTTTAAACTTGGTGCCGTGCCGTTTCATATGTGGTTGCCCGATGTGTATCAAGGGGCGCCGACACCCATTGTTTTGTTTATCAGTTCGGCGCCAAAGTTGGCAGCATTCGGTATGGCTTATCGACTATTGGAAGTGGGTGTCGGTCCATTGTCCCCGCAGTGGCATTTGATTTTTGGTGGTCTGGCGGCGCTCTCCTTGGTGATTGGCAATCTGATGGCGATTGTGCAGACCAACTTGAAGCGTATGCTGGCTTACTCGACTGTCTCTCATGTCGGTTTTTTGATGATGGGTATGTCTGGTGGCGGTATACGCGGTTATTCCTCGTCCATGTTCTATGTGTTGAGTTACGCAATCATGTCTACCGCTTCGTTTGGAGCGATTATTGCGATGTCAAGTCGCGGTTCCGAGGCTGAGAATATTGACGACTTTAAAGGATTGAGCACGCGTCATCCTTGGATGGCGTGCTTGCTCTTATGTGTCATGGCTTCGTTAGCTGGTATTCCTCCTTTCTTAGGATTTTGGACAAAATTGGCTGTGCTCGGTGCTGCAGTTCAGGGGGGCATGCTGTGGTTGGCGATTCTTGGGGTGATCTGTGCGGTGATTGGTGCTTACTATTATCTTCGTGTCATTAAAGTGATGTATTTTGATGAGCCCGTTGGTGAGCCGCTCCCAGTGAATGATGGTCGTGTTCTGAGAGTCATTCTGAGTATTAATGTGTTTGCTCTGTTGGCTTTAGGAATCCTTTGGAACCCGATCATTGATTGGTGCCAGAAGGCATTTGCTCATCTGGTCTGA-----------------------------------------------------------------------------------------------------------------------
>xylefastag
-------------ATGACCATGCCGACATCTGGGTTAAACATTGCCGATCTGGCTCCCTTGTTGCCGGAGCTAGTCCTTCTAGCTAGTACCTTTGCATTGTTGATGATCGATCTATTTATCGGTCAAGTGCGGAAGGTTTGGACGCATTTTCTTTCGGTTGCGATTTTGGTTGTTGTGTTGTCCATGTTAGTCGCCGGTGTTGGCGGGCAAGGTGCAGCGTTTCATGGGATGTTTGTGCGTGATAGCGCTGCCGATATGATGAAAGTAGTGATTGTCTTGGTCAGCGCCCTAAGTTTGGTTTACGGGTGGAGTTACTTGCGTGAGCGCAACTTGTTCCAGGGTGAAATTCCAGTGCTCGTGTTGTTTGCCACCTTGGGGATGATGGTCCTGGTGTCTGCGGGTCACTTGCTGATGGTGTACCTGGGGCTTGAGCTGTTGGCGCTTTGTTCCTATGCGTTGGTTGCGGTCAATCGCGATAGCAAAATATCGACTGAGGCAGCGATGAAGTACATCGTGCTTGGTTCGTTGGCCTCTGGTTTGCTGTTATATGGAATGTCTTTGATTTATGGCGCCACTGGCACACTCAGTCTGCCTGGTATCAGCGATGTGATCCATGGTTCATCGGAAAAGACGCTGCTGTTGACGGGTACGGTATTTTTGATTGCCGGAGTAGCTTTTAAACTTGGTGCCGTGCCGTTTCATATGTGGTTGCCCGATGTGTATCAAGGGGCGCCGACACCCATTGTTTTGTTTATCAGTTCGGCGCCAAAGTTGGCAGCATTCGGTATGGCTTATCGACTATTGGAAGTGGGTGTCGGTCCATTGTCCCCGCAGTGGCATTTGATTTTTGGTGGTCTGGCGGCGCTCTCCTTGGTGATTGGCAATCTGATGGCGATTGTGCAGACCAACTTGAAGCGTATGCTGGCTTACTCGACTGTCTCTCATGTCGGTTTTTTGATGATGGGTATGTCTGGTGGCGGTATACGCGGTTATTCCTCGTCCATGTTCTATGTGTTGAGTTACGCAATCATGTCTACCGCTTCGTTTGGAGCGATTATTGCGATGTCAAGTCGCGGTTCCGAGGCTGAGAATATTGACGACTTTAAAGGATTGAGCACGCGTCATCCTTGGATGGCGTGCTTGCTCTTATGTGTCATGGCTTCGTTAGCTGGTATTCCTCCTTTCTTAGGATTTTGGACAAAATTGGCTGTGCTCGGTGCTGCAGTTCAGGGGGGCATGCTGTGGTTGGCGATTCTTGGGGTGATCTGTGCGGTGATTGGTGCTTACTATTATCTTCGTGTCATTAAAGTGATGTATTTTGATGAGCCCGTTGGTGAGCCGCTCCCAGTGAATGATGGTCGTGTTCTGAGAGTCATTCTGAGTATTAATGTGTTTGCTCTGTTGGCTTTAGGAATCCTTTGGAACCCGATCATTGATTGGTGCCAGAAGGCATTTGCTCATCTGGTCTGA-----------------------------------------------------------------------------------------------------------------------
>xylefaEB92
-------------ATGACCATGCCGACATCTGGGTTAAACATTGCCGATCTGGCTCCCTTGTTGCCGGAGCTAGTCCTTCTAGCTAGTACCTTTGCATTGTTGATGATCGATCTATTTATCGGTCAAGTGCGGAAGGTTTGGACGCATTTTCTTTCGGTTGCGATTTTGGTTGTTGTGTTGTCCATGTTAGTCGCCGGTGTTGGCGGGCAAGGTGCAGCGTTTCATGGGATGTTTGTGCGTGATAGCGCTGCCGATATGATGAAAGTAGTGATTGTCTTGGTCAGCGCCCTAAGTTTGGTTTACGGGTGGAGTTACTTGCGTGAGCGCAACTTGTTCCAGGGTGAAATTCCAGTGCTCGTGTTGTTTGCCACCTTGGGGATGATGGTCCTGGTGTCTGCGGGTCACTTGCTGATGGTGTACCTGGGGCTTGAGCTGTTGGCGCTTTGTTCCTATGCGTTGGTTGCGGTCAATCGCGATAGCAAAATATCGACTGAGGCAGCGATGAAGTACATCGTGCTTGGTTCGTTGGCCTCTGGTTTGCTGTTATATGGAATGTCTTTGATTTATGGCGCCACTGGCACACTCAGTCTGCCTGGTATCAGCGATGTGATCCATGGTTCATCGGAAAAGACGCTGCTGTTGACGGGTACGGTATTTTTGATTGCCGGAGTAGCTTTTAAACTTGGTGCCGTGCCGTTTCATATGTGGTTGCCCGATGTGTATCAAGGGGCGCCGACACCCATTGTTTTGTTTATCAGTTCGGCGCCAAAGTTGGCAGCATTCGGTATGGCTTATCGACTATTGGAAGTGGGTGTCGGTCCATTGTCCCCGCAGTGGCATTTGATTTTTGGTGGTCTGGCGGCGCTCTCCTTGGTGATTGGCAATCTGATGGCGATTGTGCAGACCAACTTGAAGCGTATGCTGGCTTACTCGACTGTCTCTCATGTCGGTTTTTTGATGATGGGTATGTCTGGTGGCGGTATACGCGGTTATTCCTCGTCCATGTTCTATGTGTTGAGTTACGCAATCATGTCTACCGCTTCGTTTGGAGCGATTATTGCGATGTCAAGTCGCGGTTCCGAGGCTGAGAATATTGACGACTTTAAAGGATTGAGCACGCGTCATCCTTGGATGGCGTGCTTGCTCTTATGTGTCATGGCTTCGTTAGCTGGTATTCCTCCTTTCTTAGGATTTTGGACAAAATTGGCTGTGCTCGGTGCTGCAGTTCAGGGGGGCATGCTGTGGTTGGCGATTCTTGGGGTGATCTGTGCGGTGATTGGTGCTTACTATTATCTTCGTGTCATTAAAGTGATGTATTTTGATGAGCCCGTTGGTGAGCCGCTCCCAGTGAATGATGGTCGTGTTCTGAGAGTCATTCTGAGTATTAATGTGTTTGCTCTGTTGGCTTTAGGAATCCTTTGGAACCCGATCATTGATTGGTGCCAGAAGGCATTTGCTCATCTGGTCTGA-----------------------------------------------------------------------------------------------------------------------
>xylefaMU34
-------------ATGACCATGCCGACATCTGGGTTAAACATTGCCGATCTGGCTCCCTTGTTGCCGGAGCTAATCCTTCTAGCTAGTACCTTTGCATTGTTGATGATCGATCTATTTATCGGTCAAGTGCGGAAGGTTTGGACGCATTTTCTTTCGGTTGCGATTTTGGTTGTTGTGTTGTCCATGTTAGTCGCCGGTGTTGGCGGGCAAGGTGCAGCGTTTCATGGGATGTTTGTGCGTGATAGCGCTGCCGATATGATGAAAGTAGTGATTGTCTTGGTCAGCGCCCTAAGTTTGGTTTACGGGTGGAGTTACTTGCGTGAGCGCAACTTGTTCCAGGATGAAATTCCAGTGCTCGTGTTGTTTGCCACCTTGGGGATGATGGTCCTGGTGTCTGCGGGTCACTTGCTGATGGTGTACCTGGGGCTTGAGCTGTTGGCGCTTTGTTCCTATGCGTTGGTTGCGGTCAATCGCGATAGCAAAATATCGACTGAGGCAGCGATGAAGTACATCGTGCTTGGTTCGTTGGCCTCTGGTTTGCTGTTATATGGAATGTCTTTGATTTATGGCGCCACTGGGACACTCAGTCTGCCTGGTATCAGCGATGTGATCCATGGTTCATCGGAAAAGACGCTGCTGTTGACGGGTACGGTATTTTTGATTGCCGGAGTAGCTTTTAAACTTGGTGCCGTGCCGTTTCATATGTGGTTGCCAGATGTGTATCAAGGGGCGCCGACACCCATTGTTTTGTTTATCAGTTCGGCGCCAAAGTTGGCAGCATTCGGTATGGCTTATCGACTATTGGAAGTGGGTGTCGGTCCATTGTCCCCGCAGTGGCATTTGATTTTTGGTGGTCTGGCGGCGCTCTCCTTGGTGATTGGCAATCTGATGGCGATTGTGCAGACCAACTTGAAGCGTATGCTGGCTTACTCGACTGTCTCTCATGTCGGTTTTTTGATGATGGGTATGTCTGGTGGCGGTATACGCGGTTATTCCTCGTCCATGTTCTATGTGTTGAGTTACGCAATCATGTCTACCGCTTCGTTTGGAGCGATTATTGCGATGTCAAGTCGCGGTTCCGAGGCTGAGAATATTGACGACTTTAAAGGATTGAGCACGCGTCATCCTTGGATGGCGTGCTTGCTCTTATGTGTCATGGCTTCGTTAGCTGGTATTCCTCCTTTCTTAGGATTTTGGACAAAATTGGCTGTGCTCGGTGCTGCAGTTCAGGGGGGCATGCTGTGGTTGGCGATTCTTGGGGTGATCTGTGCGGTGATTGGTGCTTACTATTATCTTCGTGTCATTAAAGTGATGTATTTTGATGAGCCTGTTGGTGAGCCGCTCCCAGTGAATGATGGTCGTGTTCTGAGAGTCATTCTGAGTATTAATGTGTTTGCTCTGTTGGCTTTAGGAATCCTTTGGAACCCGATCATTGATTGGTGCCAGAAGGCATTTTCTCATCTGGTCTGA-----------------------------------------------------------------------------------------------------------------------
>xylefaMuMD
-------------ATGACCATGCCGACATCTGGGTTAAACATTGCCGATCTGGCTCCCTTGTTGCCGGAGCTAATCCTTCTAGCTAGTACCTTTGCATTGTTGATGATCGATCTATTTATCGGTCAAGTGCGGAAGGTTTGGACGCATTTTCTTTCGGTTGCGATTTTGGTTGTTGTGTTGTCCATGTTAGTCGCCGGTGTTGGCGGGCAAGGTGCAGCGTTTCATGGGATGTTTGTGCGTGATAGCGCTGCCGATATGATGAAAGTAGTGATTGTCTTGGTCAGCGCCCTAAGTTTGGTTTACGGGTGGAGTTACTTGCGTGAGCGCAACTTGTTCCAGGATGAAATTCCAGTGCTCGTGTTGTTTGCCACCTTGGGGATGATGGTCCTGGTGTCTGCGGGTCACTTGCTGATGGTGTACCTGGGGCTTGAGCTGTTGGCGCTTTGTTCCTATGCGTTGGTTGCGGTCAATCGCGATAGCAAAATATCGACTGAGGCAGCGATGAAGTACATCGTGCTTGGTTCGTTGGCCTCTGGTTTGCTGTTATATGGAATGTCTTTGATTTATGGCGCCACTGGGACACTCAGTCTGCCTGGTATCAGCGATGTGATCCATGGTTCATCGGAAAAGACGCTGCTGTTGACGGGTACGGTATTTTTGATTGCCGGAGTAGCTTTTAAACTTGGTGCCGTGCCGTTTCATATGTGGTTGCCAGATGTGTATCAAGGGGCGCCGACACCCATTGTTTTGTTTATCAGTTCGGCGCCAAAGTTGGCAGCATTCGGTATGGCTTATCGACTATTGGAAGTTGGTGTCGGTCCATTGTCCCCGCAGTGGCATTTGATTTTTGGTGGTCTGGCGGCGCTCTCCTTGGTGATTGGCAATCTGATGGCGATTGTGCAGACCAACTTGAAGCGTATGCTGGCTTACTCGACTGTCTCTCATGTCGGTTTTTTGATGATGGGTATGTCTGGTGGCGGTATACGCGGTTATTCCTCGTCCATGTTCTATGTGTTGAGTTACGCAATCATGTCTACCGCTTCGTTTGGAGCGATTATTGCGATGTCAAGTCGCGGTTCCGAGGCTGAGAATATTGACGACTTTAAAGGATTGAGCACGCGTCATCCTTGGATGGCGTGCTTGCTCTTATGTGTCATGGCTTCGTTAGCTGGTATTCCTCCTTTCTTAGGATTTTGGACAAAATTGGCTGTGCTCGGTGCTGCAGTTCAGGGGGGCATGCTGTGGTTGGCGATTCTTGGGGTGATCTGTGCGGTGATTGGTGCTTACTATTATCTTCGTGTCATTAAAGTGATGTATTTTGATGAGCCTGTTGGTGAGCCGCTCCCAGTGAATGATGGTCGTGTTCTGAGAGTCATTCTGAGTATTAATGTGTTTGCTCTGTTGGCTTTAGGAATCCTTTGGAACCCGATCATTGATTGGTGCCAGAAGGCATTTTCTCATCTGGTCTGA-----------------------------------------------------------------------------------------------------------------------
>xylefaTem1
-------------ATGACCATGCCGACATCTGGGTTAAACATTGCCGATCTGGCTCCCTTGTTGCCGGAGCTAGTCCTTCTAGCTAGTACCTTTGCATTGTTGATGATCGATCTATTTATCGGTCAAGTGCGGAAGGTTTGGACGCATTTTCTTTCGGTTGCGATTTTGGTTGTTGTGTTGTCCATGTTAGTCGCCGGTGTTGGCGGGCAAGGTGCAGCGTTTCATGGGATGTTTGTGCGTGATAGCGCTGCCGATATGATGAAAGTAGTGATTGTCTTGGTCAGCGCCCTAAGTTTGGTTTACGGGTGGAGTTACTTGCGTGAGCGCAACTTGTTCCAGGGTGAAATTCCAGTGCTCGTGTTGTTTGCCACCTTGGGGATGATGGTCCTGGTGTCTGCGGGTCACTTGCTGATGGTGTACCTGGGGCTTGAGCTGTTGGCGCTTTGTTCCTATGCGTTGGTTGCGGTCAATCGCGATAGCAAAATATCGACTGAGGCAGCGATGAAGTACATCGTGCTTGGTTCGTTGGCCTCTGGTTTGCTGTTATATGGAATGTCTTTGATTTATGGCGCCACTGGCACACTCAGTCTGCCTGGTATCAGCGATGTGATCCATGGTTCATCGGAAAAGACGCTGCTGTTGACGGGTACGGTATTTTTGATTGCCGGAGTAGCTTTTAAACTTGGTGCCGTGCCGTTTCATATGTGGTTGCCCGATGTGTATCAAGGGGCGCCGACACCCATTGTTTTGTTTATCAGTTCGGCGCCAAAGTTGGCAGCATTCGGTATGGCTTATCGACTATTGGAAGTGGGTGTCGGTCCATTGTCCCCGCAGTGGCATTTGATTTTTGGTGGTCTGGCGGCGCTCTCCTTGGTGATTGGCAATCTGATGGCGATTGTGCAGACCAACTTGAAGCGTATGCTGGCTTACTCGACTGTCTCTCATGTCGGTTTTTTGATGATGGGTATGTCTGGTGGCGGTATACGCGGTTATTCCTCGTCCATGTTCTATGTGTTGAGTTACGCAATCATGTCTACCGCTTCGTTTGGAGCGATTATTGCGATGTCAAGTCGCGGTTCCGAGGCTGAGAATATTGACGACTTTAAAGGATTGAGCACGCGTCATCCTTGGATGGCGTGCTTGCTCTTATGTGTCATGGCTTCGTTAGCTGGTATTCCTCCTTTCTTAGGATTTTGGACAAAATTGGCTGTGCTCGGTGCTGCAGTTCAGGGGGGCATGCTGTGGTTGGCGATTCTTGGGGTGATCTGTGCGGTGATTGGTGCTTACTATTATCTTCGTGTCATTAAAGTGATGTATTTTGATGAGCCCGTTGGTGAGCCGCTCCCAGTGAATGATGGTCGTGTTCTGAGAGTCATTCTGAGTATTAATGTGTTTGCTCTGTTGGCTTTAGGAATCCTTTGGAACCCGATCATTGATTGGTGCCAGAAGGCATTTGCTCATCTGGTCTGA-----------------------------------------------------------------------------------------------------------------------
>long-mer1483
-------------------------------------------------------------------------------------------------------------------------------------------------------------------------------------------------------------------------------------------GTGCGTGATAGCGCTGCCGATGTGATGAAAGTGGTGATTGTCTTGGTCAGCGCCCTAAGCTTGGTTTACGGGTGGAGTTAC--------------------------------------------------------------------------------------------------------------------------------------------------------------------------------------------------------------------------------------------------------------------------------------------------------------------------------------------------------------------------------------------------------------------------------------------------------------------------------------------------------------------------------------------------------------------------------------------------------------------------------------------------------------------------------------------------------------------------------------------------------------------------------------------------------------------------------------------------------------------------------------------------------------------------------------------------------------------------------------------------------------------------------------------------------------------------------------------------------------------------------------------------------------------------------------------------------------------------------------------------------------------------------------------------------------------------
>long-mer1484
------------------------------------------------------------------------------------------------------------------------------------------------------------------------------------------------------------------------------------------------------------------------------------------------------------------------------------------------------------------------------------------GATGATGGTCCTGGTGTCTGCAGGTCACTTGCTGATGGTGTAC-----------------------------------------------------------------------------------------------------------------------------------------------------------------------------------------------------------------------------------------------------------------------------------------------------------------------------------------------------------------------------------------------------------------------------------------------------------------------------------------------------------------------------------------------------------------------------------------------------------------------------------------------------------------------------------------------------------------------------------------------------------------------------------------------------------------------------------------------------------------------------------------------------------------------------------------------------------------------------------------------------------------------------------------------------------------------------------------------------------------------------------------------------------------------------------------------------------------
>long-mer1485
------------------------------------------------------------------------------------------------------------------------------------------------------------------------------------------------------------------------------------------------------------------------------------------------------------------------------------------------------------------------------------------------------------------------------------------------------------------------------------------------------------------------------------------TTCGTTGGCCTCTGGTTTGCTCTTATATGGAATGTCTTTGATTTACGGCGCCACTGGCACACTCAGTCTGCCCGGTATCAGCGATATGATCCATGGTTCATCGGAAA-------------------------------------------------------------------------------------------------------------------------------------------------------------------------------------------------------------------------------------------------------------------------------------------------------------------------------------------------------------------------------------------------------------------------------------------------------------------------------------------------------------------------------------------------------------------------------------------------------------------------------------------------------------------------------------------------------------------------------------------------------------------------------------------------------------------------------------------------------------------------------------------------------------------------------------------------------------------------------------------------
>long-mer1486
---------------------------------------------------------------------------------------------------------------------------------------------------------------------------------------------------------------------------------------------------------------------------------------------------------------------------------------------------------------------------------------------------------------------------------------------------------------------------------------------------------------------------------------------------------------------------------------------------------------------------------------------------------------------------GGTATTTTTGATTGCCGGAGTGGCTTTTAAACTTGGTGCTGCGCCGTTTCATATGTGGTTGCC------------------------------------------------------------------------------------------------------------------------------------------------------------------------------------------------------------------------------------------------------------------------------------------------------------------------------------------------------------------------------------------------------------------------------------------------------------------------------------------------------------------------------------------------------------------------------------------------------------------------------------------------------------------------------------------------------------------------------------------------------------------------------------------------------------------------------------------------------------------------------------------------------------
>long-mer1487
---------------------------------------------------------------------------------------------------------------------------------------------------------------------------------------------------------------------------------------------------------------------------------------------------------------------------------------------------------------------------------------------------------------------------------------------------------------------------------------------------------------------------------------------------------------------------------------------------------------------------------------------------------------------------------------------------------------------------------------------------------------------------------------------------------AGCATTCGGTATGGCTTATCGGCTACTGGAAG-------------------------------------------------------------------------------------------------------------------------------------------------------------------------------------------------------------------------------------------------------------------------------------------------------------------------------------------------------------------------------------------------------------------------------------------------------------------------------------------------------------------------------------------------------------------------------------------------------------------------------------------------------------------------------------------------------------------------------------------------------------------------------------------------------------
>long-mer1488
---------------------------------------------------------------------------------------------------------------------------------------------------------------------------------------------------------------------------------------------------------------------------------------------------------------------------------------------------------------------------------------------------------------------------------------------------------------------------------------------------------------------------------------------------------------------------------------------------------------------------------------------------------------------------------------------------------------------------------------------------------------------------------------------------------------------------------------------------------------GCAGTGGCATTTGATTTTTGGCGGTCTGGCGGCG-----------------------------------------------------------------------------------------------------------------------------------------------------------------------------------------------------------------------------------------------------------------------------------------------------------------------------------------------------------------------------------------------------------------------------------------------------------------------------------------------------------------------------------------------------------------------------------------------------------------------------------------------------------------------------------------------------------------------------------------------------
>long-mer1489
--------------------------------------------------------------------------------------------------------------------------------------------------------------------------------------------------------------------------------------------------------------------------------------------------------------------------------------------------------------------------------------------------------------------------------------------------------------------------------------------------------------------------------------------------------------------------------------------------------------------------------------------------------------------------------------------------------------------------------------------------------------------------------------------------------------------------------------------------------------------------------------------------TCTCTTTGGTGATTGGCAATCTGATGGCGATTGTGCAGACCAACCTGAAGCGTATGCTGGCTTACTCGACTGTTTCTCATGTCGGTTTTTTGATGATGGGTGTGTCTGGTGGCGGCATACACGGTTATTCCTCGGCCATGTTCTATGTGTTGAGTT----------------------------------------------------------------------------------------------------------------------------------------------------------------------------------------------------------------------------------------------------------------------------------------------------------------------------------------------------------------------------------------------------------------------------------------------------------------------------------------------------------------------------------------------------------------------------------------
>long-mer1490
---------------------------------------------------------------------------------------------------------------------------------------------------------------------------------------------------------------------------------------------------------------------------------------------------------------------------------------------------------------------------------------------------------------------------------------------------------------------------------------------------------------------------------------------------------------------------------------------------------------------------------------------------------------------------------------------------------------------------------------------------------------------------------------------------------------------------------------------------------------------------------------------------------------------------------------------------------------------------------------------------------------------------------------------------------------------------------TTCGTTTGGAGCGATTATTGCCCTGTCACGCCGTGGTTCCGAGGCTGAGAATATTGACGACTTTAAAGGGTTGAGCACGCGTCATCCTTGGATGGCGGCCCTGCTCTTATGTGTCATGGCTTCGTTAGCTGGTCTTCCTCCCTTCTTAGGATTTT----------------------------------------------------------------------------------------------------------------------------------------------------------------------------------------------------------------------------------------------------------------------------------------------------------------------------------------------------------------------------------------------------------
>long-mer1491
------------------------------------------------------------------------------------------------------------------------------------------------------------------------------------------------------------------------------------------------------------------------------------------------------------------------------------------------------------------------------------------------------------------------------------------------------------------------------------------------------------------------------------------------------------------------------------------------------------------------------------------------------------------------------------------------------------------------------------------------------------------------------------------------------------------------------------------------------------------------------------------------------------------------------------------------------------------------------------------------------------------------------------------------------------------------------------------------------------------------------------------------------------------------------------------------------------------------------------------------AAAATTGGCTGTGCTCGGTGCCGCAGTCCAGGGGGGCATGCTG-----------------------------------------------------------------------------------------------------------------------------------------------------------------------------------------------------------------------------------------------------------------------------------------------------------------------------------------------------------
>long-mer1492
------------------------------------------------------------------------------------------------------------------------------------------------------------------------------------------------------------------------------------------------------------------------------------------------------------------------------------------------------------------------------------------------------------------------------------------------------------------------------------------------------------------------------------------------------------------------------------------------------------------------------------------------------------------------------------------------------------------------------------------------------------------------------------------------------------------------------------------------------------------------------------------------------------------------------------------------------------------------------------------------------------------------------------------------------------------------------------------------------------------------------------------------------------------------------------------------------------------------------------------------------------------------------------------------------------------------------TGGTGCTTACTATTATCTTCGGGTCATCAAAGTGATGTATTTTGATGAG-----------------------------------------------------------------------------------------------------------------------------------------------------------------------------------------------------------------------------------------------------------------------
>long-mer1493
-----------------------------------------------------------------------------------------------------------------------------------------------------------------------------------------------------------------------------------------------------------------------------------------------------------------------------------------------------------------------------------------------------------------------------------------------------------------------------------------------------------------------------------------------------------------------------------------------------------------------------------------------------------------------------------------------------------------------------------------------------------------------------------------------------------------------------------------------------------------------------------------------------------------------------------------------------------------------------------------------------------------------------------------------------------------------------------------------------------------------------------------------------------------------------------------------------------------------------------------------------------------------------------------------------------------------------------------------------------------------------------------AGCCGCTCCCAGTGAATGATGATCGTGTCCTGGGGGTCATTCTGAGTATTAATG-------------------------------------------------------------------------------------------------------------------------------------------------------------------------------------------------------
>long-mer1494
---------------------------------------------------------------------------------------------------------------------------------------------------------------------------------------------------------------------------------------------------------------------------------------------------------------------------------------------------------------------------------------------------------------------------------------------------------------------------------------------------------------------------------------------------------------------------------------------------------------------------------------------------------------------------------------------------------------------------------------------------------------------------------------------------------------------------------------------------------------------------------------------------------------------------------------------------------------------------------------------------------------------------------------------------------------------------------------------------------------------------------------------------------------------------------------------------------------------------------------------------------------------------------------------------------------------------------------------------------------------------------------------------------------------------------------------------------------------------------------------------------------TGCTCATCTGGCCTGAAGATTCCCGCGCATAACAGCATAGAAAGTCGCGCCACTTTTGCTTGTTTTTAATTTTAATCGGCTTGTTGGAATGGGAAGTCGGTGCGGTGTTGTCTTAGAAAAAATGATTTGAAAGCT
