# Supplementary material for: Identification of genetic relationships and subspecies signatures in Xylella fastidiosa
Source: BMC Genomics. 2019 Mar 25;20:239. doi: 10.1186/s12864-019-5565-9 (PMC6434890; doi:10.1186/s12864-019-5565-9)
Supplement: Supplementary file 8 — Analysis of (non-)synonymous SNPs in homologs to CDS harboring specific k-mers for selected enriched GOs. (ZIP 549 kb) [file 12864_2019_5565_MOESM8_ESM.zip › Additional-File8/Additional-File8B_Pauca/GO-0005886 0016021/NC_002488.310/Clade III assembled to xylefa9a5c.fasta]

>xylefa9a5c
ATGAATGCTTTGCAGTGGAGTTTCAGAGCTCAATGCTTAACAGGCTTTTTATTTTGTACCGGATTACTGGCATACGCGATTTTTCTGCAACTGCATCAAGGTCTGGAACCATGCCCACTATGCATCTTCCAGCGCATCGCCTTTGCCGTGCTGGGTATCCTGTTTCTAATCGCAGGACTGTACAACTCCAGCAACGTATATACGCGCAAAGCATACGGCCTATTGATATTTCTAACAGCAGCAATCGGTACAGGCATCGCTGGTCGACATGTTTGGGTACAACTCATGCCACACAATACAATTTCCTCCTGCGGTTCACCGTTGAGCTTTCTCAGTGAAACGATGGGGCCGTTTGAAGTGTTCCGCACAGTGCTCACAGGTACCAGCGACTGCGGCAATATTGATTGGCGATTTCTGGGGCTATCTATGCCAATGTGGAGCATGTTTTGGTTCGTTGCACTGGCCCTGCTCGGGCTATTAGTCGGCTTCAAAGCTGAGCGAAGGAAACCTCTATTCAGCTGA
>xylefa4626
ATGAATGCTTTGCAGTGGAGTTTCAGAGCTCAATGCTTAACAGGCTTTTTATTTTGTACCGGATTGCTGGCATACGCGATTTTTCTGCAACTGCATCAAGGTCTGGAACCATGCCCACTATGCATCTTCCAGCGCATCGCCTTTGCCGTGCTGGGTATCCTGTTTCTAATCGCAGGACTGTACAACTCCAGCAACGTATATACGCGCAAAGCATACGGCCTATTGATATTTCTAACAGCAATAATCGGTACAGGCATCGCTGGTCGACATGTTTGGGTACAACTCATGCCACACAATACAATCTCCTCCTGCGGTTCGCCGTTGAGCTTTCTCAGTGAAACGATGGGGCCGTTTGAAGTGTTCCGCACAGTGCTCACAGGTACCAGCAACTGCGGCAATATTGATTGGCGATTTCTGGGACTATCCATGCCAATGTGGAGCATGTTTTGGTTCGTTGCACTGGCCCTGCTCGGGCTATTAGTCGGCTTCAAAGCTGAGCGAAGGAAACCTCTATTCAGCTGA
>xylefa7970
ATGAATGCTTTGCAGTGGAGTTTCAGAGCTCAATGCTTAACAGGCTTTTTATTTTGTACCGGATTGCTGGCATACGCGATTTTTCTGCAACTGCATCAAGGTCTGGAACCATGCCCACTATGCATCTTCCAGCGCATCGCCTTTGCCGTGCTGGGTATCCTGTTTCTAATCGCAGGACTGTACAACTCCAGCAACGTATATACGCGCAAAGCATACGGCCTATTGATATTTCTAACAGCAATAATCGGTACAGGCATCGCTGGTCGACATGTTTGGGTACAACTCATGCCACACAATACAATCTCCTCCTGCGGTTCGCCGTTGAGCTTTCTCAGTGAAACGATGGGGCCGTTTGAAGTGTTCCGCACAGTGCTCACAGGTACCAGCAACTGCGGCAATATTGATTGGCGATTTCTGGGACTATCCATGCCAATGTGGAGCATGTTTTGGTTCGTTGCACTGGCCCTGCTCGGGCTATTAGTCGGCTTCAAAGCTGAGCGAAGGAAACCTCTATTCAGCTGA
>xylefa3579
ATGAATGCTTTGCAGTGGAGTTTCAGAGCTCAATGCTTAACAGGCTTTTTATTTTGTACCGGATTGCTGGCATACGCGATTTTTCTGCAACTGCATCAAGGTCTGGAACCATGCCCACTATGCATCTTCCAGCGCATCGCCTTTGCCGTGCTGGGTATCCTGTTTCTAATCGCAGGACTGTACAACTCCAGCAACGTATATACGCGCAAAGCATACGGCCTATTGATATTTCTAACAGCAATAATCGGTACAGGCATCGCTGGTCGACATGTTTGGGTACAACTCATGCCACACAATACAATCTCCTCCTGCGGTTCGCCGTTGAGCTTTCTCAGTGAAACGATGGGGCCGTTTGAAGTGTTCCGCACAGTGCTCACAGGTACCAGCAACTGCGGCAATATTGATTGGCGATTTCTGGGACTATCCATGCCAATGTGGAGCATGTTTTGGTTCGTTGCACTGGCCCTGCTCGGGCTATTAGTCGGCTTCAAAGCTGAGCGAAGGAAACCTCTATTCAGCTGA
>xylefa4627
ATGAATGCTTTGCAGTGGAGTTTCAGAGCTCAATGCTTAACAGGCTTTTTATTTTGTACCGGATTGCTGGCATACGCGATTTTTCTGCAACTGCATCAAGGTCTGGAACCATGCCCACTATGCATCTTCCAGCGCATCGCCTTTGCCGTGCTGGGTATCCTGTTTCTAATCGCAGGACTGTACAACTCCAGCAACGTATATACGCGCAAAGCATACGGCCTATTGATATTTCTAACAGCAATAATCGGTACAGGCATCGCTGGTCGACATGTTTGGGTACAACTCATGCCACACAATACAATCTCCTCCTGCGGTTCGCCGTTGAGCTTTCTCAGTGAAACGATGGGGCCGTTTGAAGTGTTCCGCACAGTGCTCACAGGTACCAGCGACTGCGGCAATATTGATTGGCGATTTCTGGGACTATCCATGCCAATGTGGAGCATGTTTTGGTTCGTTGCACTGGCCCTGCTCGGGCTATTAGTCGGCTTCAAAGCTGAGCGAAGGAAACCTCTATTCAGCTGA
>xylefa8073
ATGAATGCTTTGCAGTGGAGTTTCAGAGCTCAATGCTTAACAGGCTTTTTATTTTGTACCGGATTGCTGGCATACGCGATTTTTCTGCAACTGCATCAAGGTCTGGAACCATGCCCACTATGCATCTTCCAGCGCATCGCCTTTGCCGTGCTGGGTATCCTGTTTCTAATCGCAGGACTGTACAACTCCAGCAACGTATATACGCGCAAAGCATACGGCCTATTGATATTTCTAACAGCAATAATCGGTACAGGCATCGCTGGTCGACATGTTTGGGTACAACTCATGCCACACAATACAATCTCCTCCTGCGGTTCGCCGTTGAGCTTTCTCAGTGAAACGATGGGGCCGTTTGAAGTGTTCCGCACAGTGCTCACAGGTACCAGCGACTGCGGCAATATTGATTGGCGATTTCTGGGACTATCCATGCCAATGTGGAGCATGTTTTGGTTCGTTGCATTGGCCCTACTCGGGCTATTAGTCGGCTTCAAAGCTGAGCGAAGGAAACCTATATTCAGCTGA
>xylefa7969
ATGAATGCTTTGCAGTGGAGTTTCAGAGCTCAATGCTTAACAGGCTTTTTATTTTGTACCGGATTGCTGGCATACGCGATTTTTCTGCAACTGCATCAAGGTCTGGAACCATGCCCACTATGCATCTTCCAGCGCATCGCCTTTGCCGTGCTGGGTATCCTGTTTCTAATCGCAGGACTGTACAACTCCAGCAACGTATATACGCGCAAAGCATACGGCCTATTGATATTTCTAACAGCAATAATCGGTACAGGCATCGCTGGTCGACATGTTTGGGTACAACTCATGCCACACAATACAATCTCCTCCTGCGGTTCGCCGTTGAGCTTTCTCAGTGAAACGATGGGGCCGTTTGAAGTGTTCCGCACAGTGCTCACAGGTACCAGCAACTGCGGCAATATTGATTGGCGATTTCTGGGACTATCCATGCCAATGTGGAGCATGTTTTGGTTCGTTGCACTGGCCCTGCTCGGGCTATTAGTCGGCTTCAAAGCTGAGCGAAGGAAACCTCTATTCAGCTGA
>xylefaco33
ATGAATGCTTTGCAGTGGAGTTTCAGAGCTCAATGCTTAACAGGCTTTTTATTTTGTACCGGATTGCTGGCATACGCGATTTTTCTGCAACTGCATCAAGGTCTGGAACCATGCCCACTATGCATCTTCCAGCGCATCGCCTTTGCCGTGCTGGGTATCCTGTTTCTAATCGCAGGACTGTACAACTCCAGCAACGTATATACGCGCAAAGCATACGGCCTATTGATATTTCTAACAGCAATAATCGGTACAGGCATCGCTGGTCGACATGTTTGGGTACAACTCATGCCACACAATACAATCTCCTCCTGCGGTTCGCCGTTGAGCTTTCTCAGTGAAACGATGGGGCCGTTTGAAGTGTTCCGCACAGTGCTCACAGGTACCAGCGACTGCGGCAATATTGATTGGCGATTTCTGGGACTATCCATGCCAATGTGGAGCATGTTTTGGTTCGTTGCACTGGCCCTGCTCGGGCTATTAGTCGGCTTCAAAGCTGAGCGAAGGAAACCTCTATTCAGCTGA
>xylefaAnn1
ATGAATGCTTTGCAGTGGAGTTTCAGAGCTCAATGCTTAACAGGCTTTTTATTTTGTACCGGATTGCTGGCATACGCGATTTTTCTGCAACTGCATCAAGGTCTGGAACCATGCCCACTATGCATCTTCCAGCGCATCGCCTTTGCCGTGCTGGGTATCCTGTTTCTAATCGCAGGACTGTACAACTCCAGCAATGTATATACGCGCAAAGCATACGGCCTATTGATATTTCTAACAGCAATAATCGGTACAGGCATCGCTGGTCGACATGTTTGGGTACAACTCATGCCACACAATACAATCTCCTCCTGCGGTTCGCCGTTGAGCTTTCTCAGTGAAACGATGGGGCCGTTTGAAGTGTTCCGCACAGTGCTCACAGGTACCAGCGACTGCGGCAATATTGATTGGCGATTTCTGGGACTATCCATGCCAATGTGGAGCATGTTTTGGTTCGTTGCACTGGCCCTGCTCGGGCTATTAGTCGGCTTCAAAGCTGAGCGAAGAAAACCTCTATTCAGCTGA
>xylefaD026
ATGAATGCTTTGCAGTGGAGTTTCAGAGCTCAATGCTTAACAGGCTTTTTATTTTGTACCGGATTGCTGGCATACGCGATTTTTCTGCAACTGCATCAAGGTCTGGAACCATGCCCACTATGCATCTTCCAGCGCATCGCCTTTGCCGTGCTGGGTATCCTGTTTCTAATCGCAGGACTGTACAACTCCAGCAACGTATATACGCGCAAAGCATACGGCCTATTGATATTTCTAACAGCAATAATCGGTACAGGCATCGCTGGTCGACATGTTTGGGTACAACTCATGCCACACAATACAATCTCCTCCTGCGGTTCGCCGTTGAGCTTTCTCAGTGAAACGATGGGGCCGTTTGAAGTGTTCCGCACAGTGCTCACAGGTACCAGCAACTGCGGCAATATTGATTGGCGATTTCTGGGACTATCCATGCCAATGTGGAGCATGTTTTGGTTCGTTGCACTGGCCCTGCTCGGGCTATTAGTCGGCTTCAAAGCTGAGCGAAGGAAACCTCTATTCAGCTGA
>xylefaGB54
ATGAATGCTTTGCAGTGGAGTTTCAGAGCTCAATGCTTAACAGGCTTTTTATTTTGTACCGGATTGCTGGCATACGCGATTTTTCTGCAACTGCATCAAGGTCTGGAACCATGCCCACTATGCATCTTCCAGCGCATCGCCTTTGCCGTGCTGGGTATCCTGTTTCTAATCGCAGGACTGTACAACTCCAGCAACGTATATACGCGCAAAGCATACGGCCTATTGATATTTCTAACAGCAATAATCGGTACAGGCATCGCTGGTCGACATGTTTGGGTACAACTCATGCCACACAATACAATCTCCTCCTGCGGTTCGCCGTTGAGCTTTCTCAGTGAAACGATGGGGCCGTTTGAAGTGTTCCGCACAGTGCTCACAGGTACCAGCAACTGCGGCAATATTGATTGGCGATTTCTGGGACTATCCATGCCAATGTGGAGCATGTTTTGGTTCGTTGCACTGGCCCTGCTCGGGCTATTAGTCGGCTTCAAAGCTGAGCGAAGGAAACCTCTATTCAGCTGA
>xylefaM23s
ATGAATGCTTTGCAGTGGAGTTTCAGAGCTCAATGCTTAACAGGCTTTTTATTTTGTACCGGATTGCTGGCATACGCGATTTTTCTGCAACTGCATCAAGGTCTGGAACCATGCCCACTATGCATCTTCCAGCGCATCGCCTTTGCCGTGCTGGGTATCCTGTTTCTAATCGCAGGACTGTACAACTCCAGCAACGTATATACGCGCAAAGCATACGGCCTATTGATATTTCTAACAGCAATAATCGGTACAGGCATCGCTGGTCGACATGTTTGGGTACAACTCATGCCACACAATACAATCTCCTCCTGCGGTTCGCCGTTGAGCTTTCTCAGTGAAACGATGGGGCCGTTTGAAGTGTTCCGCACAGTGCTCACAGGTACCAGCAACTGCGGCAATATTGATTGGCGATTTCTGGGACTATCCATGCCAATGTGGAGCATGTTTTGGTTCGTTGCACTGGCCCTGCTCGGGCTATTAGTCGGCTTCAAAGCTGAGCGAAGGAAACCTCTATTCAGCTGA
>xylefaMU34
ATGAATGCTTTGCAGTGGAGTTTCAGAGCTCAATGCTTAACAGGCTTTTTATTTTGTACCGGATTGCTGGCATACGCGATTTTTCTGCAACTGCATCAAGGTCTGGAACCATGCCCACTATGCATCTTCCAGCGCATCGCCTTTGCCGTGCTGGGTATCCTGTTTCTAATCGCAGGACTGTACAACTCCAGCAACGTATATACGCGCAAAGCATACGGCCTATTGATATTTCTAACAGCAATAATCGGTACAGGCATCGCTGGTCGACATGTTTGGGTACAACTCATGCCACACAATACAATCTCCTCCTGCGGTTCGCCGTTGAGCTTTCTCAGTGAAACGATGGGGCCGTTTGAAGTGTTCCGCACAGTGCTCACAGGTACCAGCAACTGCGGCAATATTGATTGGCGATTTCTGGGACTATCCATGCCAATGTGGAGCATGTTTTGGTTCGTTGCACTGGCCCTGCTCGGGCTATTAGTCGGCTTCAAAGCTGAGCGAAGGAAACCTCTATTCAGCTGA
>xylefaMuMD
ATGAATGCTTTGCAGTGGAGTTTCAGAGCTCAATGCTTAACAGGCTTTTTATTTTGTACCGGATTGCTGGCATACGCGATTTTTCTGCAACTGCATCAAGGTCTGGAACCATGCCCACTATGCATCTTCCAGCGCATCGCCTTTGCCGTGCTGGGTATCCTGTTTCTAATCGCAGGACTGTACAACTCCAGCAACGTATATACGCGCAAAGCATACGGCCTATTGATATTTCTAACAGCAATAATCGGTACAGGCATCGCTGGTCGACATGTTTGGGTACAACTCATGCCACACAATACAATCTCCTCCTGCGGTTCGCCGTTGAGCTTTCTCAGTGAAACGATGGGGCCGTTTGAAGTGTTCCGCACAGTGCTCACAGGTACCAGCAACTGCGGCAATATTGATTGGCGATTTCTGGGACTATCCATGCCAATGTGGAGCATGTTTTGGTTCGTTGCACTGGCCCTGCTCGGGCTATTAGTCGGCTTCAAAGCTGAGCGAAGGAAACCTCTATTCAGCTGA
>xylefastag
ATGAATGCTTTGCAGTGGAGTTTCAGAGCTCAATGCTTAACAGGCTTTTTATTTTGTACCGGATTGCTGGCATACGCGATTTTTCTGCAACTGCATCAAGGTCTGGAACCATGCCCACTATGCATCTTCCAGCGCATCGCCTTTGCCGTGCTGGGTATCCTGTTTCTAATCGCAGGACTGTACAACTCCAGCAACGTATATACGCGCAAAGCATACGGCCTATTGATATTTCTAACAGCAATAATCGGTACAGGCATCGCTGGTCGACATGTTTGGGTACAACTCATGCCACACAATACAATCTCCTCCTGCGGTTCGCCGTTGAGCTTTCTCAGTGAAACGATGGGGCCGTTTGAAGTGTTCCGCACAGTGCTCACAGGTACCAGCAACTGCGGCAATATTGATTGGCGATTTCTGGGACTATCCATGCCAATGTGGAGCATGTTTTGGTTCGTTGCACTGGCCCTGCTCGGGCTATTAGTCGGCTTCAAAGCTGAGCGAAGGAAACCTCTATTCAGCTGA
>xylefaTem1
ATGAATGCTTTGCAGTGGAGTTTCAGAGCTCAATGCTTAACAGGCTTTTTATTTTGTACCGGATTGCTGGCATACGCGATTTTTCTGCAACTGCATCAAGGTCTGGAACCATGCCCACTATGCATCTTCCAGCGCATCGCCTTTGCCGTGCTGGGTATCCTGTTTCTAATCGCAGGACTGTACAACTCCAGCAACGTATATACGCGCAAAGCATACGGCCTATTGATATTTCTAACAGCAATAATCGGTACAGGCATCGCTGGTCGACATGTTTGGGTACAACTCATGCCACACAATACAATCTCCTCCTGCGGTTCGCCGTTGAGCTTTCTCAGTGAAACGATGGGGCCGTTTGAAGTGTTCCGCACAGTGCTCACAGGTACCAGCAACTGCGGCAATATTGATTGGCGATTTCTGGGACTATCCATGCCAATGTGGAGCATGTTTTGGTTCGTTGCACTGGCCCTGCTCGGGCTATTAGTCGGCTTCAAAGCTGAGCGAAGGAAACCTCTATTCAGCTGA
>xylefa8082
ATGAATGCTTTGCAGTGGAGTTTCAGAGCTCAATGCTTAACAGGCTTTTTATTTTGTACCGGATTGCTGGCATACGCGATTTTTCTGCAACTGCATCAAGGTCTGGAACCATGCCCACTATGCATCTTCCAGCGCATCGCCTTTGCCGTGCTGGGTATCCTGTTTCTAATCGCAGGACTGTACAACTCCAGCAACGTATATACGCGCAAAGCATACGGCCTATTGATATTTCTAACAGCAATAATCGGTACAGGCATCGCTGGTCGACATGTTTGGGTACAACTCATGCCACACAATACAATCTCCTCCTGCGGTTCGCCGTTGAGCTTTCTCAGTGAAACGATGGGGCCGTTTGAAGTGTTCCGCACAGTGCTCACAGGTACCAGCAACTGCGGCAATATTGATTGGCGATTTCTGGGACTATCCATGCCAATGTGGAGCATGTTTTGGTTCGTTGCACTGGCCCTGCTCGGGCTATTAGTCGGCTTCAAAGCTGAGCGAAGGAAACCTCTATTCAGCTGA
>xylefaEB92
ATGAATGCTTTGCAGTGGAGTTTCAGAGCTCAATGCTTAACAGGCTTTTTATTTTGTACCGGATTGCTGGCATACGCGATTTTTCTGCAACTGCATCAAGGTCTGGAACCATGCCCACTATGCATCTTCCAGCGCATCGCCTTTGCCGTGCTGGGTATCCTGTTTCTAATCGCAGGACTGTACAACTCCAGCAACGTATATACGCGCAAAGCATACGGCCTATTGATATTTCTAACAGCAATAATCGGTACAGGCATCGCTGGTCGACATGTTTGGGTACAACTCATGCCACACAATACAATCTCCTCCTGCGGTTCGCCGTTGAGCTTTCTCAGTGAAACGATGGGGCCGTTTGAAGTGTTCCGCACAGTGCTCACAGGTACCAGCAACTGCGGCAATATTGATTGGCGATTTCTGGGACTATCCATGCCAATGTGGAGCATGTTTTGGTTCGTTGCACTGGCCCTGCTCGGGCTATTAGTCGGCTTCAAAGCTGAGCGAAGGAAACCTCTATTCAGCTGA
>xylefa8071
ATGAATGCTTTGCAGTGGAGTTTCAGAGCTCAATGCTTAACAGGCTTTTTATTTTGTACCGGATTGCTGGCATACGCGATTTTTCTGCAACTGCATCAAGGTCTGGAACCATGCCCACTATGCATCTTCCAGCGCATCGCCTTTGCCGTGCTGGGTATCCTGTTTCTAATCGCAGGACTGTACAACTCCAGCAACGTATATACGCGCAAAGCATACGGCCTATTGATATTTCTAACAGCAATAATCGGTACAGGCATCGCTGGTCGACATGTTTGGGTACAACTCATGCCACACAATACAATCTCCTCCTGCGGTTCGCCGTTGAGCTTTCTCAGTGAAACGATGGGGCCGTTTGAAGTGTTCCGCACAGTGCTCACAGGTACCAGCAACTGCGGCAATATTGATTGGCGATTTCTGGGACTATCCATGCCAATGTGGAGCATGTTTTGGTTCGTTGCACTGGCCCTGCTCGGGCTATTAGTCGGCTTCAAAGCTGAGCGAAGGAAACCTCTATTCAGCTGA
>long-mer1579_(reversed)
---------------------------------------------------------------------------------------------------------------------------------------------------------------------------------------------------------------------------CTATTGATATTTCTAACAGCAGCAATCGGTACAGGCATCGCTG--------------------------------------------------------------------------------------------------------------------------------------------------------------------------------------------------------------------------------------------------------------------
>long-mer1578_(reversed)
-----------------------------------------------------------------------------------------------------------------------------------------------------------------------------------------------------------------------------------------------------------------------------------------ACTCATGCCACACAATACAATTTCCTCCTGCGGTTCACCGTTG------------------------------------------------------------------------------------------------------------------------------------------------------------------------------------------------------
>long-mer1577_(reversed)
--------------------------------------------------------------------------------------------------------------------------------------------------------------------------------------------------------------------------------------------------------------------------------------------------------------------------------------------------------------------------------------------------------------TATTGATTGGCGATTTCTGGGGCTATCTATGCCAATGTGGAGCATGTTT---------------------------------------------------------------------------
