# Supplementary material for: Identification of genetic relationships and subspecies signatures in Xylella fastidiosa
Source: BMC Genomics. 2019 Mar 25;20:239. doi: 10.1186/s12864-019-5565-9 (PMC6434890; doi:10.1186/s12864-019-5565-9)
Supplement: Supplementary file 8 — Analysis of (non-)synonymous SNPs in homologs to CDS harboring specific k-mers for selected enriched GOs. (ZIP 549 kb) [file 12864_2019_5565_MOESM8_ESM.zip › Additional-File8/Additional-File8B_Pauca/GO-0005886 0016021/NC_002488.367/Clade III assembled to xylefa9a5c.fasta]

>xylefa9a5c
ATGGCGTTCCTTTCTCAAAACCGCCCTGTCCATCCTGCCGTAGCCTCGTTGGTGCGAGCGCAATTACCTAACGTCTATGATTTAGTGGCGTTGGCGTTGATATTGCTCCTAGGGATTGCCTTGTTGCATGGTGCCGAAGGCGCACGCGCGCCGTTGAGCGCGTTGCCGGTGGAAGCCGTGTCGTTGGATCCAACACACCTGCCTGAGTATGGGTTGCGTACCACCTTGCGCATGTTTGCGGCGATGACGGCCTCACTGCTGTTTACCTTCGTGGTTGCCACGTTGGCTGCCAAGAGTCAGCGTGCTGAACGACTGATTGTTCCAGCCTTGGATGTCTTACAGTCGGTGCCGGTCCTAGGGTTCCTGACATTTACTGTGACGTTCTTTCTCGGACTATTCCCGGGTAGCCAACTAGGTGCCGAATGTGCCTCGGTATTCGCATTATTTACCAGTCAGGCATGGAACATGGCGTTCTCGTTCTACCAGTCATTACGTACTGTGCCACGCGATTTGCAAGAGGTCAGTCGTGGCTTTGGTTTCTCCGCTTGGTTGCGTTTTTGGCGATTGGAGGTCCCGTTCGCGATGCCTGGACTCATCTGGAACATGATGATGTCCATGTCAGGGGGATGGTTCTTCGTGGTGGCCTCCGAAGCGATTACGGTTGGTGATACTACAGTGACGCTTCCTGGTATTGGTTCCTACTTGGCGTTGGCGATCGCACATCAGCAGTTTGGTGCAGTTGCCTGGGCGGTGGCTGCGATGGCATTCCTCATCTTGCTTTACGACCAGCTGCTGTTCCGCCCGATTGTGGTTTGGGCCGATAAGTTCCGGGTTGAGCTGACGGCTGGTCGTCAGATACCCAGATCCTGGGTTTACGATCTGATTTGCCGTACCAGACTGCTAAAGCGCTTAGTTGCACCGCTCACTCGGCTTTGGCAGC--------GAGTGCTTCTCCTACGTTGGACCAAGCGCAATAGAGTGACAGTGGTGCCTGTGTCGCCCCGGGCGGGTAGCGTGCGTGGAGATCGATTATGGCGGGTGGTTTTGTTTGCTGTGGCTGCCGCTTGCATCTACTTTGTGTTCAATAGCCTATGGCAGACACTGGACGTAGAAGATCTTACAGCTGCATTGGGTGGCGCTTTGGCGACATTACTCAGGGTAGTCGTATTGATTGCCTTGGCCTCGCTGATTTGGGTACCGATTGGAGTGTGGATTGGATTGCGTCCGGTGCTCGCACAGCGGGTCCAGCCCTTGGTACAGTTTTTGGCTGCATTCCCGGCCAACGTACTATTCCCATTTGCTGTGGTCGCGATTGTAACCACGGGTGCGAATCCGAATATTTGGCTGTCGCCACTCATGGTGCTGGGTACCCAGTGGTACATCCTGTTCAACGTGATTGCTGGAGCGAGCGCGTTTCCGACTGACCTGAAAGAGGCAGCCCAGGTGTATCGGTTGCGTTCGTGGACCTGGTGGCGCCGGGTGATGTTGCCTGGGATCTTCCCCTATTATCTGACCGGCGCGTTGACCGCTTCAGGTGGCTCTTGGAACGCCAGTATCGTTGCCGAACTGGTCAGTTGGGGACACCAGCATCTGCAAGCCTATGGCCTGGGGTCTTATATCGCCAGTGCGACGGAGGCGGGTGACTACCCCCGTGTGCTCCTTGGAGTGGTGGTGATGTCGTTGTTTGTCACCGTGTTTAACCGTACCTTGTGGCGTCGCTTATTTGTCTTTGCTGAGCGCCGTTTACGTTTGGATTGA
>xylefa4627
ATGTCGTTCCTTTCTCAAAACCGCCCTGTCCATCCTGCCGTAGCCTCGTTGGTGCGAGCGCAATTACCTAACGTCTATGATTTAGTGGCGTTGGCGTTGATATTGCTCCTAGGGATTGCCTTGTTGCATGGTGCCGAAGGCGCAAGCGCGCCGTTGAGCGCGTTGCCGGTGGAAGCTGTGTCGTTGGATCCAACACACCTGCCTGAGTATGGGTTGCGTACCACCTTACGTATGTTTGCGGCGATGACGGCCTCACTGCTGTTTACCTTCGTGGTTGCCACGTTGGCTGCCAAGAGTCAGCGTGCTGAACGACTGATTGTTCCAGCCTTGGATGTCTTGCAGTCGGTGCCGGTCCTAGGGTTCCTGACATTTACTGTGACGTTCTTTCTCGGACTGTTCCCGGGTAGCCAACTGGGTGCCGAATGTGCCTCGGTATTCGCATTATTTACCAGTCAGGCATGGAACATGGCGTTCTCGTTCTACCAGTCATTACGTACTGTGCCACGCGATTTGCAAGAGGTCAGTCGTGGCTTTGGTTTCTCCGCCTGGTTGCGTTTTTGGCGATTGGAGGTCCCGTTCGCGATGCCTGGACTCATCTGGAACATGATGATGTCCATGTCAGGGGGATGGTTCTTCGTGGTGGCCTCCGAAGCGATTACGGTTGGTGATACCACAGTGACGCTTCCTGGTATTGGTTCCTACTTGGCGTTGGCGATCGCACATCAGCAGTTTGGTGCAGTTGCCTGGGCGGTGGCTGCGATGGCATTGCTCATCTTGCTTTACGACCAGCTGCTGTTCCGCCCGATTGTGGTTTGGGCCGATAAGTTCCGGGTTGAGCTGACGGCTGGTCGTCAGATACCCAGATCCTGGGTTTACGATCTGATTTGCCGTACCAGACTGCTAAAGCGCTTAGTTGCACCGCTCACTCGGCTTTGGCAGC--------GAGTGCTTATCCTACGTTGGACCAAGCGCAATAGGGTGACAGTGCTGCCTGTGTCGCCCCGGGCGGGTAGCGTGCGTGGAGATCGATTATGGCGGGTGGTTTTGTTTGCTGTGGCTGCCGCTTGCATCTACTTTGTGTTCAATAGCCTATGGCAGACACTGGACGTAGAAGATCTTACAGCTGCATTGGGTGGCGCTTTGGCGACATTACTGAGGGTGGTCGTATTGATTGCCTTGGCCTCGCTGATTTGGGTACCGATTGGAGTGTGGATTGGATTGCGTCCGGTGCTCGCACAGCGGGTCCAGCCCTTGGTACAGTTTTTGGCCGCCTTCCCCGCTAACGTACTATTCCCGTTTGCGGTGGTCGCGATTGTGAGCACGGGTGCGAATCCGAATATTTGGTTGTCGCCACTCATGGTGCTGGGTACCCAGTGGTACATCCTGTTCAACGTGATTGCTGGAGCGAGCGCGTTTCCGACTGACCTGAAAGAGGCGGCCCAGGTGTATCGCTTGCGTTCTTGGACCTGGTGGCGCCGGGTGATGTTGCCTGGGATCTTCCCCTATTATCTGACCGGCGCGTTGACGGCTTCAGGTGGCTCTTGGAACGCCAGTATCGTTGCCGAACTGGTCAGTTGGGGACACCAGCATCTGCAAGCCTATGGCCTGGGGTCTTATATCGCCAGTGCGACGGAGGCCGGTGACTACCCCCGCGTGCTCCTTGGAGTGGTGGTGATGTCGTTGTTTGTCACCGTGTTTAACCGTACCTTGTGGCGTCGCTTATTTGTCTTTGCTGAGCGCCGTTTACGTTTGGATTGA
>xylefa8071
ATGGCGTTCCTTTCTCAAAACCGCCCTGTCCATCCTGCCGTAGCCTCGTTGGTGCGAGCGCAATTACCTAACGTCTATGATTTAGTGGCGTTGGCGTTGATATTGCTCCTAGGGATTGCCTTGTTGCATGGTGCCGAAGGCGCAAGCGCGCCGTTGAGCGCGTTGCCGGTGGAAGCTGTGTCGTTGGATCCAACACACCTGCCTGAGTATGGGTTGCGTACCACCTTGCGGATGTTTGCGGCGATGACGGCCTCACTGCTGTTTACCTTCGTGGTTGCCACGTTGGCTGCCAAGAGTCAGCGTGCTGAACGACTGATTGTTCCAGCCTTGGATGTCTTGCAGTCGGTGCCGGTCCTAGGGTTCCTGACATTTACTGTGACGTTCTTTCTCGGACTGTTCCCGGGTAGCCAACTGGGTGCCGAATGTGCCTCGGTATTCGCATTATTTACCAGTCAGGCATGGAACATGGCGTTCTCGTTCTACCAGTCATTACGTACTGTGCCACGCGATTTGCAAGAAGTCAGTCGTGGCTTTGGTTTCTCCGCTTGGTTGCGTTTTTGGCGATTGGAGGTCCCGTTCGCGATGCCTGGACTCATCTGGAACATGATGATGTCCATGTCAGGGGGATGGTTCTTCGTGGTGGCCTCCGAAGCGATTACGGTTGGTGATACCACAGTGACGCTTCCTGGTATTGGTTCCTACTTGGCGTTGGCGATCGCACATCAGCAGTTTGGTGCAGTTGCCTGGGCGGTGGCTGCGATGGCATTGCTCATCTTGCTTTACGACCAGCTGCTGTTCCGCCCGATTGTGGTTTGGGCCGATAAGTTCCGGGTTGAGCTGACGGCTGGTCGTCAGATACCCAGATCCTGGGTTTACGATCTGATTTGCCGTACCAGACTGCTAAAGCGCTTAGTTGCACCTCTCACTCGGCTTTGGCAGC--------GAGTGCTTATCCTACGTTGGACCAAGCGCAATAGAGTGACAGTGCTGCCTGTGTCGCCCCGGGCGGGTAGCGTGCGTGGAGATCGATTATGGCGGGTGGTTTTGTTTGCTGTGGCTGCCGCTTGCATCTATTTTGTGTTCAATAGCCTATGGCAGACACTGGACGTAGAAGATCTTACAGCTGCATTGGGTGGCGCTTTGGCGACATTACTCAGGGTGGTCGTATTGATTGCCTTGGCCTCGCTGATTTGGGTACCGATTGGAGTGTGGATTGGATTGCGTCCGGTGCTCGCACAGCGGGTCCAGCCCTTGGTACAGTTTTTGGCTGCCTTCCCCGCTAACGTACTATTCCCGTTTGCGGTGGTCGCGATTGTGAGCACGGATGCGAATCCGAATATTTGGTTGTCGCCACTCATGGTGCTGGGTACCCAGTGGTACATCCTGTTCAACGTGATTGCTGGAGCGAGCGCGTTTCCGACTGACCTGAAAGAGGCGGCCCAGGTGTATCGCTTGCGTTCGTGGACCTGGTGGCGCCGGGTGATGTTACCTGGGATCTTCCCCTATTATCTGACCGGCGCGTTGACGGCTTCAGGTGGCTCTTGGAACGCCAGTATCGTTGCCGAACTGGTCAGTTGGGGACACCAGCATCTGCAAGCCTATGGCCTGGGGTCTTATATCGCCAGTGCGACGGAGGCCGGTGACTACCCCCGCGTACTCCTTGGAGTGGTGGTGATGTCGCTGTTTGTCACCGTGTTTAACCGTACCTTGTGGCGTCGCTTATTTGTCTTTGCTGAGCGCCGTTTACGTTTGGATTGA
>xylefa7970
ATGGCGTTCCTTTCTCAAAACCGCCCTGTCCATCCTGCCGTAGCCTCGTTGGTGCGAGCGCAATTACCTAACGTCTATGATTTAGTGGCGTTGGCGTTGATATTGCTCCTAGGGATTGCCTTGTTGCATGGTGCCGAAGGCGCAAGCGCGCCGTTGAGCGCGTTGCCGGTGGAAGCTGTGTCGTTGGATCCAACACACCTGCCTGAGTATGGGTTGCGTACCACCTTGCGGATGTTTGCGGCGATGACGGCCTCACTGCTGTTTACCTTCGTGGTTGCCACGTTGGCTGCCAAGAGTCAGCGTGCTGAACGACTGATTGTTCCAGCCTTGGATGTCTTGCAGTCGGTGCCGGTCCTAGGGTTCCTGACATTTACTGTGACGTTCTTTCTCGGACTGTTCCCGGGTAGCCAACTGGGTGCCGAATGTGCCTCGGTATTCGCATTATTTACCAGTCAGGCATGGAACATGGCGTTCTCGTTCTACCAGTCATTACGTACTGTGCCACGCGATTTGCAAGAAGTCAGTCGTGGCTTTGGTTTCTCCGCTTGGTTGCGTTTTTGGCGATTGGAGGTCCCGTTCGCGATGCCTGGACTCATCTGGAACATGATGATGTCCATGTCAGGGGGATGGTTCTTCGTGGTGGCCTCCGAAGCGATTACGGTTGGTGATACCACAGTGACGCTTCCTGGTATTGGTTCCTACTTGGCGTTGGCGATCGCACATCAGCAGTTTGGTGCAGTTGCCTGGGCGGTGGCTGCGATGGCATTGCTCATCTTGCTTTACGACCAGCTGCTGTTCCGCCCGATTGTGGTTTGGGCCGATAAGTTCCGGGTTGAGCTGACGGCTGGTCGTCAGATACCCAGATCCTGGGTTTACGATCTGATTTGCCGTACCAGACTGCTAAAGCGCTTAGTTGCACCTCTCACTCGGCTTTGGCAGC--------GAGTGCTTATCCTACGTTGGACCAAGCGCAATAGAGTGACAGTGCTGCCTGTGTCGCCCCGGGCGGGTAGCGTGCGTGGAGATCGATTATGGCGGGTGGTTTTGTTTGCTGTGGCTGCCGCTTGCATCTATTTTGTGTTCAATAGCCTATGGCAGACACTGGACGTAGAAGATCTTACAGCTGCATTGGGTGGCGCTTTGGCGACATTACTCAGGGTGGTCGTATTGATTGCCTTGGCCTCGCTGATTTGGGTACCGATTGGAGTGTGGATTGGATTGCGTCCGGTGCTCGCACAGCGGGTCCAGCCCTTGGTACAGTTTTTGGCTGCCTTCCCCGCTAACGTACTATTCCCGTTTGCGGTGGTCGCGATTGTGAGCACGGGTGCGAATCCGAATATTTGGTTGTCGCCACTCATGGTGCTGGGTACCCAGTGGTACATCCTGTTCAACGTGATTGCTGGAGCGAGCGCGTTTCCGACTGACCTGAAAGAGGCGGCCCAGGTGTATCGCTTGCGTTCGTGGACCTGGTGGCGCCGGGTGATGTTACCTGGGATCTTCCCCTATTATCTGACCGGCGCGTTGACGGCTTCAGGTGGCTCTTGGAACGCCAGTATCGTTGCCGAACTGGTCAGTTGGGGACACCAGCATCTGCAAGCCTATGGCCTGGGGTCTTATATCGCCAGTGCGACGGAGGCCGGTGACTACCCCCGCGTACTCCTTGGAGTGGTGGTGATGTCGCTGTTTGTCACCGTGTTTAACCGTACCTTGTGGCGTCGCTTATTTGTCTTTGCTGAGCGCCGTTTACGTTTGGATTGA
>xylefa7969
ATGGCGTTCCTTTCTCAAAACCGCCCTGTCCATCCTGCCGTAGCCTCGTTGGTGCGAGCGCAATTACCTAACGTCTATGATTTAGTGGCGTTGGCGTTGATATTGCTCCTAGGGATTGCCTTGTTGCATGGTGCCGAAGGCGCAAGCGCGCCGTTGAGCGCGTTGCCGGTGGAAGCTGTGTCGTTGGATCCAACACACCTGCCTGAGTATGGGTTGCGTACCACCTTGCGGATGTTTGCGGCGATGACGGCCTCACTGCTGTTTACCTTCGTGGTTGCCACGTTGGCTGCCAAGAGTCAGCGTGCTGAACGACTGATTGTTCCAGCCTTGGATGTCTTGCAGTCGGTGCCGGTCCTAGGGTTCCTGACATTTACTGTGACGTTCTTTCTCGGACTGTTCCCGGGTAGCCAACTGGGTGCCGAATGTGCCTCGGTATTCGCATTATTTACCAGTCAGGCATGGAACATGGCGTTCTCGTTCTACCAGTCATTACGTACTGTGCCACGCGATTTGCAAGAAGTCAGTCGTGGCTTTGGTTTCTCCGCTTGGTTGCGTTTTTGGCGATTGGAGGTCCCGTTCGCGATGCCTGGACTCATCTGGAACATGATGATGTCCATGTCAGGGGGATGGTTCTTCGTGGTGGCCTCCGAAGCGATTACGGTTGGTGATACCACAGTGACGCTTCCTGGTATTGGTTCCTACTTGGCGTTGGCGATCGCACATCAGCAGTTTGGTGCAGTTGCCTGGGCGGTGGCTGCGATGGCATTGCTCATCTTGCTTTACGACCAGCTGCTGTTCCGCCCGATTGTGGTTTGGGCCGATAAGTTCCGGGTTGAGCTGACGGCTGGTCGTCAGATACCCAGATCCTGGGTTTACGATCTGATTTGCCGTACCAGACTGCTAAAGCGCTTAGTTGCACCTCTCACTCGGCTTTGGCAGC--------GAGTGCTTATCCTACGTTGGACCAAGCGCAATAGAGTGACAGTGCTGCCTGTGTCGCCCCGGGCGGGTAGCGTGCGTGGAGATCGATTATGGCGGGTGGTTTTGTTTGCTGTGGCTGCCGCTTGCATCTATTTTGTGTTCAATAGCCTATGGCAGACACTGGACGTAGAAGATCTTACAGCTGCATTGGGTGGCGCTTTGGCGACATTACTCAGGGTGGTCGTATTGATTGCCTTGGCCTCGCTGATTTGGGTACCGATTGGAGTGTGGATTGGATTGCGTCCGGTGCTCGCACAGCGGGTCCAGCCCTTGGTACAGTTTTTGGCTGCCTTCCCCGCTAACGTACTATTCCCGTTTGCGGTGGTCGCGATTGTGAGCACGGGTGCGAATCCGAATATTTGGTTGTCGCCACTCATGGTGCTGGGTACCCAGTGGTACATCCTGTTCAACGTGATTGCTGGAGCGAGCGCGTTTCCGACTGACCTGAAAGAGGCGGCCCAGGTGTATCGCTTGCGTTCGTGGACCTGGTGGCGCCGGGTGATGTTACCTGGGATCTTCCCCTATTATCTGACCGGCGCGTTGACGGCTTCAGGTGGCTCTTGGAACGCCAGTATCGTTGCCGAACTGGTCAGTTGGGGACACCAGCATCTGCAAGCCTATGGCCTGGGGTCTTATATCGCCAGTGCGACGGAGGCCGGTGACTACCCCCGCGTACTCCTTGGAGTGGTGGTGATGTCGCTGTTTGTCACCGTGTTTAACCGTACCTTGTGGCGTCGCTTATTTGTCTTTGCTGAGCGCCGTTTACGTTTGGATTGA
>xylefa4626
ATGGCGTTCCTTTCTCAAAACCGCCCTGTCCATCCTGCCGTAGCCTCGTTGGTGCGAGCGCAATTACCTAACGTCTATGATTTAGTGGCGTTGGCGTTGATATTGCTCCTAGGGATTGCCTTGTTGCATGGTGCCGAAGGCGCAAGCGCGCCGTTGAGCGCGTTGCCGGTGGAAGCTGTGTCGTTGGATCCAACACACCTGCCTGAGTATGGGTTGCGTACCACCTTGCGGATGTTTGCGGCGATGACGGCCTCACTGCTGTTTACCTTCGTGGTTGCCACGTTGGCTGCCAAGAGTCAGCGTGCTGAACGACTGATTGTTCCAGCCTTGGATGTCTTGCAGTCGGTGCCGGTCCTAGGGTTCCTGACATTTACTGTGACGTTCTTTCTCGGACTGTTCCCGGGTAGCCAACTGGGTGCCGAATGTGCCTCGGTATTCGCATTATTTACCAGTCAGGCATGGAACATGGCGTTCTCGTTCTACCAGTCATTACGTACTGTGCCACGCGATTTGCAAGAAGTCAGTCGTGGCTTTGGTTTCTCCGCTTGGTTGCGTTTTTGGCGATTGGAGGTCCCGTTCGCGATGCCTGGACTCATCTGGAACATGATGATGTCCATGTCAGGGGGATGGTTCTTCGTGGTGGCCTCCGAAGCGATTACGGTTGGTGATACCACAGTGACGCTTCCTGGTATTGGTTCCTACTTGGCGTTGGCGATCGCACATCAGCAGTTTGGTGCAGTTGCCTGGGCGGTGGCTGCGATGGCATTGCTCATCTTGCTTTACGACCAGCTGCTGTTCCGCCCGATTGTGGTTTGGGCCGATAAGTTCCGGGTTGAGCTGACGGCTGGTCGTCAGATACCCAGATCCTGGGTTTACGATCTGATTTGCCGTACCAGACTGCTAAAGCGCTTAGTTGCACCTCTCACTCGGCTTTGGCAGC--------GAGTGCTTATCCTACGTTGGACCAAGCGCAATAGAGTGACAGTGCTGCCTGTGTCGCCCCGGGCGGGTAGCGTGCGTGGAGATCGATTATGGCGGGTGGTTTTGTTTGCTGTGGCTGCCGCTTGCATCTATTTTGTGTTCAATAGCCTATGGCAGACACTGGACGTAGAAGATCTTACAGCTGCATTGGGTGGCGCTTTGGCGACATTACTCAGGGTGGTCGTATTGATTGCCTTGGCCTCGCTGATTTGGGTACCGATTGGAGTGTGGATTGGATTGCGTCCGGTGCTCGCACAGCGGGTCCAGCCCTTGGTACAGTTTTTGGCTGCCTTCCCCGCTAACGTACTATTCCCGTTTGCGGTGGTCGCGATTGTGAGCACGGATGCGAATCCGAATATTTGGTTGTCGCCACTCATGGTGCTGGGTACCCAGTGGTACATCCTGTTCAACGTGATTGCTGGAGCGAGCGCGTTTCCGACTGACCTGAAAGAGGCGGCCCAGGTGTATCGCTTGCGTTCGTGGACCTGGTGGCGCCGGGTGATGTTACCTGGGATCTTCCCCTATTATCTGACCGGCGCGTTGACGGCTTCAGGTGGCTCTTGGAACGCCAGTATCGTTGCCGAACTGGTCAGTTGGGGACACCAGCATCTGCAAGCCTATGGCCTGGGGTCTTATATCGCCAGTGCGACGGAGGCCGGTGACTACCCCCGCGTACTCCTTGGAGTGGTGGTGATGTCGCTGTTTGTCACCGTGTTTAACCGTACCTTGTGGCGTCGCTTATTTGTCTTTGCTGAGCGCCGTTTACGTTTGGATTGA
>xylefaAnn1
ATGGTGTTCCTTTTTCAAAACCGCCCTGTCCATCCTGCCGTAGCCTCGTTGGTGCGAGCGCAATTACCTAACGTCTATGATTTAGTGGCGTTGGCGTTGATATTGCTCCTAGGGATTGCCTTGTTGCATGGTGCCGAAGGCGCAAGCGCGCCGTTGAGCGCGTTGCCGGTGGAAGCTGTGTCGTTGGATCCAACACACCTGCCTGAGTATGGGTTGCGTACCACCTTGCGGATGTTTGCGGCGATGACGGCCTCACTGCTGTTTACCTTCGTGGTTGCCACGTTGGCTGCCAAGAGTCAGCGTGCTGAACGACTGATTGTTCCAGCCTTGGATGTCTTGCAGTCGGTGCCGGTCCTAGGGTTCCTGACATTTACTGTGACGTTCTTTCTCGGACTGTTCCCGGGTAGCCAACTGGGTGCCGAATGTGCCTCGGTATTCGCATTATTTACCAGTCAGGCATGGAACATGGCGTTCTCGTTCTACCAGTCATTACGTACTGTGCCACGCGATTTGCAAGAAGTCAGTCGTGGCTTTGGTTTCTCCGCTTGGTTGCGTTTTTGGCGATTGGAGGTCCCGTTCGCGATGCCTGGACTCATCTGGAACATGATGATGTCCATGTCAGGGGGATGGTTCTTCGTGGTGGCCTCCGAAGCGATTACGGTTGGTGATACCACAGTGACGCTTCCTGGTATTGGTTCCTACTTGGCGTTGGCGATCGCACATCAGCAGTTTGGTGCAGTTGCCTGGGCGGTGGCTGCGATGGCATTGCTCATCTTGCTTTACGACCAGCTGCTGTTCCGCCCGATTGTGGTTTGGGCCGATAAGTTCCGGGTTGAGCTGACGGCTGGTCGTCAGCTACCCAGATCCTGGGTTTACGATCTGATTTGCCGTACCAGACTGCTAAAGCGCTTAGTTGCACCTCTCACTCGGCTTTGGCAGC--------GAGTGCTTATCCTACGTTGGACCAAGCGCAATAGAGTGACAGTGCTGCCTGTGTCGCCCCGGGCGGGTAGCGTGCGTGGAGATCGATTATGGCGGGTGGTTTTGTTTGCTGTGGCTGCCGCTTGCATCTATTTTGTGTTCAATAGCCTATGGCAGACACTTGACGTAGAAGATCTTACAGCTGCATTGGGTGGCGCTTTGGCGACATTACTCAGGGTGGTCGTATTGATTGCCTTGGCCTCGCTGATTTGGGTACCGATTGGAGTGTGGATTGGATTGCGTCCGGTGCTCGCACAGCGGGTCCAGCCCTTGGTACAGTTTTTGGCTGCCTTCCCCGCTAACGTACTATTCCCGTTTGCGGTGGTCGCGATTGTGAGCACGGGTGCGAATCCGAATATTTGGTTGTCGCCACTCATGGTGCTGGGTACCCAGTGGTACATCCTGTTCAACGTGATTGCTGGAGCGAGCGCGTTTCCGACTGACCTGAAAGAGGCGGCCCAGGTGTATCGCTTGCGTTCGTGGACCTGGTGGCGCCGGGTGATGTTGCCTGGGATCTTCCCCTATTATCTGACCGGCGCGTTGACGGCTTCAGGTGGCTCTTGGAACGCCAGTATCGTTGCCGAACTGGTCAGTTGGGGACACCAGCATCTGCAAGCCTATGGCCTGGGGTCTTATATCGCCAGTGCGACGGAGGCCGGTGACTACCCCCGCGTGCTCCTTGGAGTGGTGGTGATGTCGCTGTTTGTCACCGTGTTTAACCGTACCTTGTGGCGTCGCTTATTTGTCTTTGCTGAGCGCCGTTTACGTTTGGATTGA
>xylefa8082
ATGGCGTTCCTTTCTCAAAACCGCCCTGTCCATCCTGCCGTAGCCTCGTTGGTGCGAGCGCAATTACCTAACGTCTATGATTTAGTGGCGTTGGCGTTGATATTGCTCCTAGGGATTGCCTTGTTGCATGGTGCCGAAGGCGCAAGCGCGCCGTTGAGCGCGTTGCCGGTGGAAGCTGTGTCGTTGGATCCAACACACCTGCCTGAGTATGGGTTGCGTACCACCTTGCGGATGTTTGCGGCGATGACGGCCTCACTGCTGTTTACCTTCGTGGTTGCCACGTTGGCTGCCAAGAGTCAGCGTGCTGAACGACTGATTGTTCCAGCCTTGGATGTCTTGCAGTCGGTGCCGGTCCTAGGGTTCCTGACATTTACTGTGACGTTCTTTCTCGGACTGTTCCCGGGTAGCCAACTGGGTGCCGAATGTGCCTCGGTATTCGCATTATTTACCAGTCAGGCATGGAACATGGCGTTCTCGTTCTACCAGTCATTACGTACTGTGCCACGCGATTTGCAAGAAGTCAGTCGTGGCTTTGGTTTCTCCGCTTGGTTGCGTTTTTGGCGATTGGAGGTCCCGTTCGCGATGCCTGGACTCATCTGGAACATGATGATGTCCATGTCAGGGGGATGGTTCTTCGTGGTGGCCTCCGAAGCGATTACGGTTGGTGATACCACAGTGACGCTTCCTGGTATTGGTTCCTACTTGGCGTTGGCGATCGCACATCAGCAGTTTGGTGCAGTTGCCTGGGCGGTGGCTGCGATGGCATTGCTCATCTTGCTTTACGACCAGCTGCTGTTCCGCCCGATTGTGGTTTGGGCCGATAAGTTCCGGGTTGAGCTGACGGCTGGTCGTCAGATACCCAGATCCTGGGTTTACGATCTGATTTGCCGTACCAGACTGCTAAAGCGCTTAGTTGCACCTCTCACTCGGCTTTGGCAGC--------GAGTGCTTATCCTACGTTGGACCAAGCGCAATAGAGTGACAGTGCTGCCTGTGTCGCCCCGGGCGGGTAGCGTGCGTGGAGATCGATTATGGCGGGTGGTTTTGTTTGCTGTGGCTGCCGCTTGCATCTATTTTGTGTTCAATAGCCTATGGCAGACACTGGACGTAGAAGATCTTACAGCTGCATTGGGTGGCGCTTTGGCGACATTACTCAGGGTGGTCGTATTGATTGCCTTGGCCTCGCTGATTTGGGTACCGATTGGAGTGTGGATTGGATTGCGTCCGGTGCTCGCACAGCGGGTCCAGCCCTTGGTACAGTTTTTGGCTGCCTTCCCCGCTAACGTACTATTCCCGTTTGCGGTGGTCGCGATTGTGAGCACGGGTGCGAATCCGAATATTTGGTTGTCGCCACTCATGGTGCTGGGTACCCAGTGGTACATCCTGTTCAACGTGATTGCTGGAGCGAGCGCGTTTCCGACTGACCTGAAAGAGGCGGCCCAGGTGTATCGCTTGCGTTCGTGGACCTGGTGGCGCCGGGTGATGTTACCTGGGATCTTCCCCTATTATCTGACCGGCGCGTTGACGGCTTCAGGTGGCTCTTGGAACGCCAGTATCGTTGCCGAACTGGTCAGTTGGGGACACCAGCATCTGCAAGCCTATGGCCTGGGGTCTTATATCGCCAGTGCGACGGAGGCCGGTGACTACCCCCGCGTACTCCTTGGAGTGGTGGTGATGTCGCTGTTTGTCACCGTGTTTAACCGTACCTTGTGGCGTCGCTTATTTGTCTTTGCTGAGCGCCGTTTACGTTTGGATTGA
>xylefa8073
ATGGCGTTCCTTTCTCAAAACCGCCCTGTCCATCCTGCCGTAGCCTCGTTGGTGCGAGCGCAATTACCTAACGTCTATGATTTAGTGGCGTTGGCGTTGATATTGCTCCTAGGGATTGCCTTGTTGCATGGTGCCGAAGGCGCAAGCGCGCCGTTGAGCGCGTTGCCGGTGGAAGCTGTGTCGTTGGATCCAACACACCTGCCTGAGTATGGGTTGCGTACCACCTTGCGGATGTTTGCGGCGATGACGGCCTCACTGCTGTTTACCTTCGTGGTTGCCACGTTGGCTGCCAAGAGTCAGCGTGCTGAACGACTGATTGTTCCAGCCTTGGATGTCTTGCAGTCGGTGCCGGTCCTAGGGTTCCTGACATTTACTGTGACGTTCTTTCTCGGACTGTTCCCGGGTAGCCAACTGGGTGCCGAATGTGCCTCGGTATTCGCATTATTTACCAGTCAGGCATGGAACATGGCGTTCTCGTTCTACCAGTCATTACGTACTGTGCCACGCGATTTGCAAGAAGTCAGTCGTGGCTTTGGTTTCTCCGCTTGGTTGCGTTTTTGGCGATTGGAGGTCCCGTTCGCGATGCCTGGACTCATCTGGAACATGATGATGTCCATGTCAGGGGGATGGTTCTTCGTGGTGGCCTCCGAAGCGATTACGGTTGGTGATACCACAGTGACGCTTCCTGGTATTGGTTCCTACTTGGCGTTGGCGATCGCACATCAGCAGTTTGGTGCAGTTGCCTGGGCGGTGGCTGCGATGGCATTGCTCATCTTGCTTTACGACCAGCTGCTGTTCCGCCCGATTGTGGTTTGGGCCGATAAGTTCCGGGTTGAGCTGACGGCTGGTCGTCAGATACCCAGATCCTGGGTTTACGATCTGATTTGCCGTACCAGACTGCTAAAGCGCTTAGTTGCACCTCTCACTCGGCTTTGGCAGC--------GAGTGCTTATCCTACGTTGGACCAAGCGCAATAGAGTGACAGTGCTGCCTGTGTCGCCCCGGGCGGGTAGCGTGCGTGGAGATCGATTATGGCGGGTGGTTTTGTTTGCTGTGGCTGCCGCTTGCATCTATTTTGTGTTCAATAGCCTATGGCAGACACTGGACGTAGAAGATCTTACAGCTGCATTGGGTGGCGCTTTGGCGACATTACTCAGGGTGGTCGTATTGATTGCCTTGGCCTCGCTGATTTGGGTACCGATTGGAGTGTGGATTGGATTGCGTCCGGTGCTCGCACAGCGGGTCCAGCCCTTGGTACAGTTTTTGGCTGCCTTCCCCGCTAACGTACTATTCCCGTTTGCGGTGGTCGCGATTGTGAGCACGGGTGCGAATCCGAATATTTGGTTGTCGCCACTCATGGTGCTGGGTACCCAGTGGTACATCCTGTTCAACGTGATTGCTGGAGCGAGCGCGTTTCCGACTGACCTGAAAGAGGCGGCCCAGGTGTATCGCTTGCGTTCGTGGACCTGGTGGCGCCGGGTGATGTTACCTGGGATCTTCCCCTATTATCTGACCGGCGCGTTGACGGCTTCAGGTGGCTCTTGGAACGCCAGTATCGTTGCCGAACTGGTCAGTTGGGGACACCAGCATCTGCAAGCCTATGGCCTGGGGTCTTATATCGCCAGTGCGACGGAGGCCGGTGACTACCCCCGCGTACTCCTTGGAGTGGTGGTGATGTCGCTGTTTGTCACCGTGTTTAACCGTACCTTGTGGCGTCGCTTATTTGTCTTTGCTGAGCGCCGTTTACGTTTGGATTGA
>xylefaD026
ATGGCGTTCCTTTCTCAAAACCGCCCTGTCCATCCTGCCGTAGCCTCGTTGGTGCGAGCGCAATTACCTAACGTCTATGATTTAGTGGCGTTGGCGTTGATATTGCTCCTAGGGATTGCCTTGTTGCATGGTGCCGAAGGCGCAAGCGCGCCGTTGAGCGCGTTGCCGGTGGAAGCTGTGTCGTTGGATCCAACACACCTGCCTGAGTATGGGTTGCGTACCACCTTGCGGATGTTTGCGGCGATGACGGCCTCACTGCTGTTTACCTTCGTGGTTGCCACGTTGGCTGCCAAGAGTCAGCGTGCTGAACGACTGATTGTTCCAGCCTTGGATGTCTTGCAGTCGGTGCCGGTCCTAGGGTTCCTGACATTTACTGTGACGTTCTTTCTCGGACTGTTCCCGGGTAGCCAACTGGGTGCCGAATGTGCCTCGGTATTCGCATTATTTACCAGTCAGGCATGGAACATGGCGTTCTCGTTCTACCAGTCATTACGTACTGTGCCACGCGATTTGCAAGAAGTCAGTCGTGGCTTTGGTTTCTCCGCTTGGTTGCGTTTTTGGCGATTGGAGGTCCCGTTCGCGATGCCTGGACTCATCTGGAACATGATGATGTCCATGTCAGGGGGATGGTTCTTCGTGGTGGCCTCCGAAGCGATTACGGTTGGTGATACCACAGTGACGCTTCCTGGTATTGGTTCCTACTTGGCGTTGGCGATCGCACATCAGCAGTTTGGTGCAGTTGCCTGGGCGGTGGCTGCGATGGCATTGCTCATCTTGCTTTACGACCAGCTGCTGTTCCGCCCGATTGTGGTTTGGGCCGATAAGTTCCGGGTTGAGCTGACGGCTGGTCGTCAGATACCCAGATCCTGGGTTTACGATCTGATTTGCCGTACCAGACTGCTAAAGCGCTTAGTTGCACCTCTCACTCGGCTTTGGCAGC--------GAGTGCTTATCCTACGTTGGACCAAGCGCAATAGAGTGACAGTGCTGCCTGTGTCGCCCCGGGCGGGTAGCGTGCGTGGAGATCGATTATGGCGGGTGGTTTTGTTTGCTGTGGCTGCCGCTTGCATCTATTTTGTGTTCAATAGCCTATGGCAGACACTGGACGTAGAAGATCTTACAGCTGCATTGGGTGGCGCTTTGGCGACATTACTCAGGGTGGTCGTATTGATTGCCTTGGCCTCGCTGATTTGGGTACCGATTGGAGTGTGGATTGGATTGCGTCCGGTGCTCGCACAGCGGGTCCAGCCCTTGGTACAGTTTTTGGCTGCCTTCCCCGCTAACGTACTATTCCCGTTTGCGGTGGTCGCGATTGTGAGCACGGGTGCGAATCCGAATATTTGGTTGTCGCCACTCATGGTGCTGGGTACCCAGTGGTACATCCTGTTCAACGTGATTGCTGGAGCGAGCGCGTTTCCGACTGACCTGAAAGAGGCGGCCCAGGTGTATCGCTTGCGTTCGTGGACCTGGTGGCGCCGGGTGATGTTACCTGGGATCTTCCCCTATTATCTGACCGGCGCGTTGACGGCTTCAGGTGGCTCTTGGAACGCCAGTATCGTTGCCGAACTGGTCAGTTGGGGACACCAGCATCTGCAAGCCTATGGCCTGGGGTCTTATATCGCCAGTGCGACGGAGGCCGGTGACTACCCCCGCGTACTCCTTGGAGTGGTGGTGATGTCGCTGTTTGTCACCGTGTTTAACCGTACCTTGTGGCGTCGCTTATTTGTCTTTGCTGAGCGCCGTTTACGTTTGGATTGA
>xylefaEB92
ATGGCGTTCCTTTCTCAAAACCGCCCTGTCCATCCTGCCGTAGCCTCGTTGGTGCGAGCGCAATTACCTAACGTCTATGATTTAGTGGCGTTGGCGTTGATATTGCTCCTAGGGATTGCCTTGTTGCATGGTGCCGAAGGCGCAAGCGCGCCGTTGAGCGCGTTGCCGGTGGAAGCTGTGTCGTTGGATCCAACACACCTGCCTGAGTATGGGTTGCGTACCACCTTGCGGATGTTTGCGGCGATGACGGCCTCACTGCTGTTTACCTTCGTGGTTGCCACGTTGGCTGCCAAGAGTCAGCGTGCTGAACGACTGATTGTTCCAGCCTTGGATGTCTTGCAGTCGGTGCCGGTCCTAGGGTTCCTGACATTTACTGTGACGTTCTTTCTCGGACTGTTCCCGGGTAGCCAACTGGGTGCCGAATGTGCCTCGGTATTCGCATTATTTACCAGTCAGGCATGGAACATGGCGTTCTCGTTCTACCAGTCATTACGTACTGTGCCACGCGATTTGCAAGAAGTCAGTCGTGGCTTTGGTTTCTCCGCTTGGTTGCGTTTTTGGCGATTGGAGGTCCCGTTCGCGATGCCTGGACTCATCTGGAACATGATGATGTCCATGTCAGGGGGATGGTTCTTCGTGGTGGCCTCCGAAGCGATTACGGTTGGTGATACCACAGTGACGCTTCCTGGTATTGGTTCCTACTTGGCGTTGGCGATCGCACATCAGCAGTTTGGTGCAGTTGCCTGGGCGGTGGCTGCGATGGCATTGCTCATCTTGCTTTACGACCAGCTGCTGTTCCGCCCGATTGTGGTTTGGGCCGATAAGTTCCGGGTTGAGCTGACGGCTGGTCGTCAGATACCCAGATCCTGGGTTTACGATCTGATTTGCCGTACCAGACTGCTAAAGCGCTTAGTTGCACCTCTCACTCGGCTTTGGCAGC--------GAGTGCTTATCCTACGTTGGACCAAGCGCAATAGAGTGACAGTGCTGCCTGTGTCGCCCCGGGCGGGTAGCGTGCGTGGAGATCGATTATGGCGGGTGGTTTTGTTTGCTGTGGCTGCCGCTTGCATCTATTTTGTGTTCAATAGCCTATGGCAGACACTGGACGTAGAAGATCTTACAGCTGCATTGGGTGGCGCTTTGGCGACATTACTCAGGGTGGTCGTATTGATTGCCTTGGCCTCGCTGATTTGGGTACCGATTGGAGTGTGGATTGGATTGCGTCCGGTGCTCGCACAGCGGGTCCAGCCCTTGGTACAGTTTTTGGCTGCCTTCCCCGCTAACGTACTATTCCCGTTTGCGGTGGTCGCGATTGTGAGCACGGGTGCGAATCCGAATATTTGGTTGTCGCCACTCATGGTGCTGGGTACCCAGTGGTACATCCTGTTCAACGTGATTGCTGGAGCGAGCGCGTTTCCGACTGACCTGAAAGAGGCGGCCCAGGTGTATCGCTTGCGTTCGTGGACCTGGTGGCGCCGGGTGATGTTACCTGGGATCTTCCCCTATTATCTGACCGGCGCGTTGACGGCTTCAGGTGGCTCTTGGAACGCCAGTATCGTTGCCGAACTGGTCAGTTGGGGACACCAGCATCTGCAAGCCTATGGCCTGGGGTCTTATATCGCCAGTGCGACGGAGGCCGGTGACTACCCCCGCGTACTCCTTGGAGTGGTGGTGATGTCGCTGTTTGTCACCGTGTTTAACCGTACCTTGTGGCGTCGCTTATTTGTCTTTGCTGAGCGCCGTTTACGTTTGGATTGA
>xylefaGB54
ATGGCGTTCCTTTCTCAAAACCGCCCTGTCCATCCTGCCGTAGCCTCGTTGGTGCGAGCGCAATTACCTAACGTCTATGATTTAGTGGCGTTGGCGTTGATATTGCTCCTAGGGATTGCCTTGTTGCATGGTGCCGAAGGCGCAAGCGCGCCGTTGAGCGCGTTGCCGGTGGAAGCTGTGTCGTTGGATCCAACACACCTGCCTGAGTATGGGTTGCGTACCACCTTGCGGATGTTTGCGGCGATGACGGCCTCACTGCTGTTTACCTTCGTGGTTGCCACGTTGGCTGCCAAGAGTCAGCGTGCTGAACGACTGATTGTTCCAGCCTTGGATGTCTTGCAGTCGGTGCCGGTCCTAGGGTTCCTGACATTTACTGTGACGTTCTTTCTCGGACTGTTCCCGGGTAGCCAACTGGGTGCCGAATGTGCCTCGGTATTCGCATTATTTACCAGTCAGGCATGGAACATGGCGTTCTCGTTCTACCAGTCATTACGTACTGTGCCACGCGATTTGCAAGAAGTCAGTCGTGGCTTTGGTTTCTCCGCTTGGTTGCGTTTTTGGCGATTGGAGGTCCCGTTCGCGATGCCTGGACTCATCTGGAACATGATGATGTCCATGTCAGGGGGATGGTTCTTCGTGGTGGCCTCCGAAGCGATTACGGTTGGTGATACCACAGTGACGCTTCCTGGTATTGGTTCCTACTTGGCGTTGGCGATCGCACATCAGCAGTTTGGTGCAGTTGCCTGGGCGGTGGCTGCGATGGCATTGCTCATCTTGCTTTACGACCAGCTGCTGTTCCGCCCGATTGTGGTTTGGGCCGATAAGTTCCGGGTTGAGCTGACGGCTGGTCGTCAGATACCCAGATCCTGGGTTTACGATCTGATTTGCCGTACCAGACTGCTAAAGCGCTTAGTTGCACCTCTCACTCGGCTTTGGCAGC--------GAGTGCTTATCCTACGTTGGACCAAGCGCAATAGAGTGACAGTGCTGCCTGTGTCGCCCCGGGCGGGTAGCGTGCGTGGAGATCGATTATGGCGGGTGGTTTTGTTTGCTGTGGCTGCCGCTTGCATCTATTTTGTGTTCAATAGCCTATGGCAGACACTGGACGTAGAAGATCTTACAGCTGCATTGGGTGGCGCTTTGGCGACATTACTCAGGGTGGTCGTATTGATTGCCTTGGCCTCGCTGATTTGGGTACCGATTGGAGTGTGGATTGGATTGCGTCCGGTGCTCGCACAGCGGGTCCAGCCCTTGGTACAGTTTTTGGCTGCCTTCCCCGCTAACGTACTATTCCCGTTTGCGGTGGTCGCGATTGTGAGCACGGATGCGAATCCGAATATTTGGTTGTCGCCACTCATGGTGCTGGGTACCCAGTGGTACATCCTGTTCAACGTGATTGCTGGAGCGAGCGCGTTTCCGACTGACCTGAAAGAGGCGGCCCAGGTGTATCGCTTGCGTTCGTGGACCTGGTGGCGCCGGGTGATGTTACCTGGGATCTTCCCCTATTATCTGACCGGCGCGTTGACGGCTTCAGGTGGCTCTTGGAACGCCAGTATCGTTGCCGAACTGGTCAGTTGGGGACACCAGCATCTGCAAGCCTATGGCCTGGGGTCTTATATCGCCAGTGCGACGGAGGCCGGTGACTACCCCCGCGTACTCCTTGGAGTGGTGGTGATGTCGCTGTTTGTCACCGTGTTTAACCGTACCTTGTGGCGTCGCTTATTTGTCTTTGCTGAGCGCCGTTTACGTTTGGATTGA
>xylefaM23s
ATGGCGTTCCTTTCTCAAAACCGCCCTGTCCATCCTGCCGTAGCCTCGTTGGTGCGAGCGCAATTACCTAACGTCTATGATTTAGTGGCGTTGGCGTTGATATTGCTCCTAGGGATTGCCTTGTTGCATGGTGCCGAAGGCGCAAGCGCGCCGTTGAGCGCGTTGCCGGTGGAAGCTGTGTCGTTGGATCCAACACACCTGCCTGAGTATGGGTTGCGTACCACCTTGCGGATGTTTGCGGCGATGACGGCCTCACTGCTGTTTACCTTCGTGGTTGCCACGTTGGCTGCCAAGAGTCAGCGTGCTGAACGACTGATTGTTCCAGCCTTGGATGTCTTGCAGTCGGTGCCGGTCCTAGGGTTCCTGACATTTACTGTGACGTTCTTTCTCGGACTGTTCCCGGGTAGCCAACTGGGTGCCGAATGTGCCTCGGTATTCGCATTATTTACCAGTCAGGCATGGAACATGGCGTTCTCGTTCTACCAGTCATTACGTACTGTGCCACGCGATTTGCAAGAAGTCAGTCGTGGCTTTGGTTTCTCCGCTTGGTTGCGTTTTTGGCGATTGGAGGTCCCGTTCGCGATGCCTGGACTCATCTGGAACATGATGATGTCCATGTCAGGGGGATGGTTCTTCGTGGTGGCCTCCGAAGCGATTACGGTTGGTGATACCACAGTGACGCTTCCTGGTATTGGTTCCTACTTGGCGTTGGCGATCGCACATCAGCAGTTTGGTGCAGTTGCCTGGGCGGTGGCTGCGATGGCATTGCTCATCTTGCTTTACGACCAGCTGCTGTTCCGCCCGATTGTGGTTTGGGCCGATAAGTTCCGGGTTGAGCTGACGGCTGGTCGTCAGATACCCAGATCCTGGGTTTACGATCTGATTTGCCGTACCAGACTGCTAAAGCGCTTAGTTGCACCTCTCACTCGGCTTTGGCAGC--------GAGTGCTTATCCTACGTTGGACCAAGCGCAATAGAGTGACAGTGCTGCCTGTGTCGCCCCGGGCGGGTAGCGTGCGTGGAGATCGATTATGGCGGGTGGTTTTGTTTGCTGTGGCTGCCGCTTGCATCTATTTTGTGTTCAATAGCCTATGGCAGACACTGGACGTAGAAGATCTTACAGCTGCATTGGGTGGCGCTTTGGCGACATTACTCAGGGTGGTCGTATTGATTGCCTTGGCCTCGCTGATTTGGGTACCGATTGGAGTGTGGATTGGATTGCGTCCGGTGCTCGCACAGCGGGTCCAGCCCTTGGTACAGTTTTTGGCTGCCTTCCCCGCTAACGTACTATTCCCGTTTGCGGTGGTCGCGATTGTGAGCACGGATGCGAATCCGAATATTTGGTTGTCGCCACTCATGGTGCTGGGTACCCAGTGGTACATCCTGTTCAACGTGATTGCTGGAGCGAGCGCGTTTCCGACTGACCTGAAAGAGGCGGCCCAGGTGTATCGCTTGCGTTCGTGGACCTGGTGGCGCCGGGTGATGTTACCTGGGATCTTCCCCTATTATCTGACCGGCGCGTTGACGGCTTCAGGTGGCTCTTGGAACGCCAGTATCGTTGCCGAACTGGTCAGTTGGGGACACCAGCATCTGCAAGCCTATGGCCTGGGGTCTTATATCGCCAGTGCGACGGAGGCCGGTGACTACCCCCGCGTACTCCTTGGAGTGGTGGTGATGTCGCTGTTTGTCACCGTGTTTAACCGTACCTTGTGGCGTCGCTTATTTGTCTTTGCTGAGCGCCGTTTACGTTTGGATTGA
>xylefaco33
ATGTCGTTCCTTTCTCAAAACCGCCCTGTCCATCCTGCCGTAGCCTCGTTGGTGCGAGCGCAATTACCTAACGTCTATGATTTAGTGGCGTTGGCGTTGATATTGCTCCTAGGGATTGCCTTGTTGCATGGTGCCGAAGGCGCAAGCGCGCCGTTGAGCGCGTTGCCGGTGGAAGCTGTGTCGTTGGATCCAACACACCTGCCTGAGTATGGGTTGCGTACCACCTTACGTATGTTTGCGGCGATGACGGCCTCACTGCTGTTTACCTTCGTGGTTGCCACGTTGGCTGCCAAGAGTCAGCGTGCTGAACGACTGATTGTTCCAGCCTTGGATGTCTTGCAGTCGGTGCCGGTCCTAGGGTTCCTGACATTTACTGTGACGTTCTTTCTCGGACTGTTCCCGGGTAGCCAACTGGGTGCCGAATGTGCCTCGGTATTCGCATTATTTACCAGTCAGGCATGGAACATGGCGTTCTCGTTCTACCAGTCATTACGTACTGTGCCACGCGATTTGCAAGAGGTCAGTCGTGGCTTTGGTTTCTCCGCCTGGTTGCGTTTTTGGCGATTGGAGGTCCCGTTCGCGATGCCTGGACTCATCTGGAACATGATGATGTCCATGTCAGGGGGATGGTTCTTCGTGGTGGCCTCCGAAGCGATTACGGTTGGTGATACCACAGTGACGCTTCCTGGTATTGGTTCCTACTTGGCGTTGGCGATCGCACATCAGCAGTTTGGTGCAGTTGCCTGGGCGGTGGCTGCGATGGCATTGCTCATCTTGCTTTACGACCAGCTGCTGTTCCGCCCGATTGTGGTTTGGGCCGATAAGTTCCGGGTTGAGCTGACGGCTGGTCGTCAGATACCCAGATCCTGGGTTTACGATCTGATTTGCCGTACCAGACTGCTAAAGCGCTTAGTTGCACCGCTCACTCGGCTTTGGCAGC--------GAGTGCTTATCCTACGTTGGACCAAGCGCAATAGGGTGACAGTGCTGCCTGTGTCGCCCCGGGCGGGTAGCGTGCGTGGAGATCGATTATGGCGGGTGGTTTTGTTTGCTGTGGCTGCCGCTTGCATCTACTTTGTGTTCAATAGCCTATGGCAGACACTGGACGTAGAAGATCTTACAGCTGCATTGGGTGGCGCTTTGGCGACATTACTGAGGGTGGTCGTATTGATTGCCTTGGCCTCGCTGATTTGGGTACCGATTGGAGTGTGGATTGGATTGCGTCCGGTGCTCGCACAGCGGGTCCAGCCCTTGGTACAGTTTTTGGCCGCCTTCCCCGCTAACGTACTATTCCCGTTTGCGGTGGTCGCGATTGTGAGCACGGGTGCGAATCCGAATATTTGGTTGTCGCCACTCATGGTGCTGGGTACCCAGTGGTACATCCTGTTCAACGTGATTGCTGGAGCGAGCGCGTTTCCGACTGACCTGAAAGAGGCGGCCCAGGTGTATCGCTTGCGTTCTTGGACCTGGTGGCGCCGGGTGATGTTGCCTGGGATCTTCCCCTATTATCTGACCGGCGCGTTGACGGCTTCAGGTGGCTCTTGGAACGCCAGTATCGTTGCCGAACTGGTCAGTTGGGGACACCAGCATCTGCAAGCCTATGGCCTGGGGTCTTATATCGCCAGTGCGACGGAGGCCGGTGACTACCCCCGCGTGCTCCTTGGAGTGGTGGTGATGTCGTTGTTTGTCACCGTGTTTAACCGTACCTTGTGGCGTCGCTTATTTGTCTTTGCTGAGCGCCGTTTACGTTTGGATTGA
>xylefaMuMD
ATGGCGTTCCTTTCTCAAAACCGCCCTGTCCATCCTGCCGTAGCCTCGTTGGTGCGAGCGCAATTACCTAACGTCTATGATTTAGTGGCGTTGGCGTTGATATTGCTCCTAGGGATTGCCTTGTTGCATGGTGCCGAAGGCGCAAGCGCGCCGTTGAGCGCGTTGCCGGTGGAAGCTGTGTCGTTGGATCCAACACACCTGCCTGAGTATGGGTTGCGTACCACCTTGCGGATGTTTGCGGCGATGACGGCCTCACTGCTGTTTACCTTAGTGGTTGCCACGTTGGCTGCCAAGAGTCAGCGTGCTGAACGACTGATTGTTCCAGCCTTGGATGTCTTGCAGTCGGTGCCGGTCCTAGGGTTCCTGACATTTACTGTGACGTTCTTTCTCGGACTGTTCCCGGGTAGCCAACTGGGTGCCGAATGTGCCTCGGTATTCGCATTATTTACCAGTCAGGCATGGAACATGGCGTTCTCGTTCTACCAGTCATTACGTACTGTGCCACGCGATTTGCAAGAAGTCAGTCGTGGCTTTGGTTTCTCCGCTTGGTTGCGTTTTTGGCGATTGGAGGTCCCGTTCGCGATGCCTGGACTCATCTGGAACATGATGATGTCCATGTCAGGGGGATGGTTCTTCGTGGTGGCCTCCGAAGCGATTACGGTTGGTGATACCACAGTGACGCTTCCTGGTATTGGTTCCTACTTGGCGTTGGCGATCGCACATCAGCAGTTTGGTGCAGTTGCCTGGGCGGTGGCTGCGATGGCATTGCTCATCTTGCTTTACGACCAGCTGCTGTTCCGCCCGATTGTGGTTTGGGCCGATAAGTTCCGGGTTGAGCTGACGGCTGGTCGTCAGATACCCAGATCCTGGGTTTACGATCTGATTTGCCGTACCAGACTGCTAAAGCGCTTAGTTGCACCTCTCATTCGGCTTTGGCAGC--------GAGTGCTTATCCTACGTTGGACCAAGCGCAATAGAGTGACAGTGCTGCCTGTGTCGCCCCGGGCGGGTAGCGTGCGTGGAGATCGATTATGGCGGGTGGTTTTGTTTGCTGTGGCTGCCGCTTGCATCTATTTTGTGTTCAATAGCCTATGGCAGACACTGGACGTAGAAGATCTTACAGCTGCATTGGGTGGCGCTTTGGCGACATTACTCAGGGTGGTCGTATTGATTGCCTTGGCCTCGCTGATTTGGGTACCGATTGGAGTGTGGATTGGATTGCGTCCGGTGCTCGCACAGCGGGTCCAGCCCTTGGTACAGTTTTTGGCTGCCTTCCCCGCTAACGTACTATTCCCGTTTGCGGTGGTCGCGATTGTGAGCACGGGTGCGAATCCGAATATTTGGTTGTCGCCACTCATGGTGCTGGGTACCCAGTGGTACATCCTGTTCAACGTGATTGCTGGAGCGAGCGCGTTTCCGACTGACCTGAAAGAGGCGGCCCAGGTGTATCGCTTGCGTTCGTGGACCTGGTGGCGCCGGGTGATGTTGCCTGGGATCTTCCCCTATTATCTGACCGGCGCGTTGACGGCTTCAGGTGGCTCTTGGAACGCCAGTATCGTTGCCGAACTGGTCAGTTGGGGACACCAGCATCTGCAAGCCTATGGCCTGGGGTCTTATATCGCCAGTGCGACGGAGGCCGGTGACTACCCCCGCGTGCTCCTTGGAGTGGTGGTGATGTCGCTGTTTGTCACCGTGTTTAACCGTACCTTGTGGCGTCGCTTATTTGTCTTTGCTGAGCGCCGTTTACGTTTGGATTGA
>xylefastag
ATGGCGTTCCTTTCTCAAAACCGCCCTGTCCATCCTGCCGTAGCCTCGTTGGTGCGAGCGCAATTACCTAACGTCTATGATTTAGTGGCGTTGGCGTTGATATTGCTCCTAGGGATTGCCTTGTTGCATGGTGCCGAAGGCGCAAGCGCGCCGTTGAGCGCGTTGCCGGTGGAAGCTGTGTCGTTGGATCCAACACACCTGCCTGAGTATGGGTTGCGTACCACCTTGCGGATGTTTGCGGCGATGACGGCCTCACTGCTGTTTACCTTCGTGGTTGCCACGTTGGCTGCCAAGAGTCAGCGTGCTGAACGACTGATTGTTCCAGCCTTGGATGTCTTGCAGTCGGTGCCGGTCCTAGGGTTCCTGACATTTACTGTGACGTTCTTTCTCGGACTGTTCCCGGGTAGCCAACTGGGTGCCGAATGTGCCTCGGTATTCGCATTATTTACCAGTCAGGCATGGAACATGGCGTTCTCGTTCTACCAGTCATTACGTACTGTGCCACGCGATTTGCAAGAAGTCAGTCGTGGCTTTGGTTTCTCCGCTTGGTTGCGTTTTTGGCGATTGGAGGTCCCGTTCGCGATGCCTGGACTCATCTGGAACATGATGATGTCCATGTCAGGGGGATGGTTCTTCGTGGTGGCCTCCGAAGCGATTACGGTTGGTGATACCACAGTGACGCTTCCTGGTATTGGTTCCTACTTGGCGTTGGCGATCGCACATCAGCAGTTTGGTGCAGTTGCCTGGGCGGTGGCTGCGATGGCATTGCTCATCTTGCTTTACGACCAGCTGCTGTTCCGCCCGATTGTGGTTTGGGCCGATAAGTTCCGGGTTGAGCTGACGGCTGGTCGTCAGATACCCAGATCCTGGGTTTACGATCTGATTTGCCGTACCAGACTGCTAAAGCGCTTAGTTGCACCTCTCACTCGGCTTTGGCAGC--------GAGTGCTTATCCTACGTTGGACCAAGCGCAATAGAGTGACAGTGCTGCCTGTGTCGCCCCGGGCGGGTAGCGTGCGTGGAGATCGATTATGGCGGGTGGTTTTGTTTGCTGTGGCTGCCGCTTGCATCTATTTTGTGTTCAATAGCCTATGGCAGACACTGGACGTAGAAGATCTTACAGCTGCATTGGGTGGCGCTTTGGCGACATTACTCAGGGTGGTCGTATTGATTGCCTTGGCCTCGCTGATTTGGGTACCGATTGGAGTGTGGATTGGATTGCGTCCGGTGCTCGCACAGCGGGTCCAGCCCTTGGTACAGTTTTTGGCTGCCTTCCCCGCTAACGTACTATTCCCGTTTGCGGTGGTCGCGATTGTGAGCACGGATGCGAATCCGAATATTTGGTTGTCGCCACTCATGGTGCTGGGTACCCAGTGGTACATCCTGTTCAACGTGATTGCTGGAGCGAGCGCGTTTCCGACTGACCTGAAAGAGGCGGCCCAGGTGTATCGCTTGCGTTCGTGGACCTGGTGGCGCCGGGTGATGTTACCTGGGATCTTCCCCTATTATCTGACCGGCGCGTTGACGGCTTCAGGTGGCTCTTGGAACGCCAGTATCGTTGCCGAACTGGTCAGTTGGGGACACCAGCATCTGCAAGCCTATGGCCTGGGGTCTTATATCGCCAGTGCGACGGAGGCCGGTGACTACCCCCGCGTACTCCTTGGAGTGGTGGTGATGTCGCTGTTTGTCACCGTGTTTAACCGTACCTTGTGGCGTCGCTTATTTGTCTTTGCTGAGCGCCGTTTACGTTTGGATTGA
>xylefaMU34
ATGGCGTTCCTTTCTCAAAACCGCCCTGTCCATCCTGCCGTAGCCTCGTTGGTGCGAGCGCAATTACCTAACGTCTATGATTTAGTGGCGTTGGCGTTGATATTGCTCCTAGGGATTGCCTTGTTGCATGGTGCCGAAGGCGCAAGCGCGCCGTTGAGCGCGTTGCCGGTGGAAGCTGTGTCGTTGGATCCAACACACCTGCCTGAGTATGGGTTGCGTACCACCTTGCGGATGTTTGCGGCGATGACGGCCTCACTGCTGTTTACCTTAGTGGTTGCCACGTTGGCTGCCAAGAGTCAGCGTGCTGAACGACTGATTGTTCCAGCCTTGGATGTCTTGCAGTCGGTGCCGGTCCTAGGGTTCCTGACATTTACTGTGACGTTCTTTCTCGGACTGTTCCCGGGTAGCCAACTGGGTGCCGAATGTGCCTCGGTATTCGCATTATTTACCAGTCAGGCATGGAACATGGCGTTCTCGTTCTACCAGTCATTACGTACTGTGCCACGCGATTTGCAAGAAGTCAGTCGTGGCTTTGGTTTCTCCGCTTGGTTGCGTTTTTGGCGATTGGAGGTCCCGTTCGCGATGCCTGGACTCATCTGGAACATGATGATGTCCATGTCAGGGGGATGGTTCTTCGTGGTGGCCTCCGAAGCGATTACGGTTGGTGATACCACAGTGACGCTTCCTGGTATTGGTTCCTACTTGGCGTTGGCGATCGCACATCAGCAGTTTGGTGCAGTTGCCTGGGCGGTGGCTGCGATGGCATTGCTCATCTTGTTTTACGACCAGCTGCTGTTCCGCCCGATTGTGGTTTGGGCCGATAAGTTCCGGGTTGAGCTGACGGCTGGTCGTCAGATACCCAGATCCTGGGTTTACGATCTGATTTGCCGTACCAGACTGCTAAAGCGCTTAGTTGCACCTCTCATTCGGCTTTGGCAGC--------GAGTGCTTATCCTACGTTGGACCAAGCGCAATAGAGTGACAGTGCTGCCTGTGTCGCCCCGGGCGGGTAGCGTGCGTGGAGATCGATTATGGCGGGTGGTTTTGTTTGCTGTGGCTGCCGCTTGCATCTATTTTGTGTTCAATAGCCTATGGCAGACACTGGACGTAGAAGATCTTACAGCTGCATTGGGTGGCGCTTTGGCGACATTACTCAGGGTGGTCGTATTGATTGCCTTGGCCTCGCTGATTTGGGTACCGATTGGAGTGTGGATTGGATTGCGTCCGGTGCTCGCACAGCGGGTCCAGCCCTTGGTACAGTTTTTGGCTGCCTTCCCCGCTAACGTACTATTCCCGTTTGCGGTGGTCGCGATTGTGAGCACGGGTGCGAATCCGAATATTTGGTTGTCGCCACTCATGGTGCTGGGTACCCAGTGGTACATCCTGTTCAACGTGATTGCTGGAGCGAGCGCGTTTCCGACTGACCTGAAAGAGGCGGCCCAGGTGTATCGCTTGCGTTCGTGGACCTGGTGGCGCCGGGTGATGTTGCCTGGGATCTTCCCCTATTATCTGACCGGCGCGTTGACGGCTTCAGGTGGCTCTTGGAACGCCAGTATCGTTGCCGAACTGGTCAGTTGGGGACACCAGCATCTGCAAGCCTATGGCCTGGGGTCTTATATCGCCAGTGCGACGGAGGCCGGTGACTACCCCCGCGTGCTCCTTGGAGTGGTGGTGATGTCGCTGTTTGTCACCGTGTTTAACCGTACCTTGTGGCGTCGCTTATTTGTCTTTGCTGAGCGCCGTTTACGTTTGGATTGA
>xylefaTem1
ATGGCGTTCCTTTCTCAAAACCGCCCTGTCCATCCTGCCGTAGCCTCGTTGGTGCGAGCGCAATTACCTAACGTCTATGATTTAGTGGCGTTGGCGTTGATATTGCTCCTAGGGATTGCCTTGTTGCATGGTGCCGAAGGCGCAAGCGCGCCGTTGAGCGCGTTGCCGGTGGAAGCTGTGTCGTTGGATCCAACACACCTGCCTGAGTATGGGTTGCGTACCACCTTGCGGATGTTTGCGGCGATGACGGCCTCACTGCTGTTTACCTTCGTGGTTGCCACGTTGGCTGCCAAGAGTCAGCGTGCTGAACGACTGATTGTTCCAGCCTTGGATGTCTTGCAGTCGGTGCCGGTCCTAGGGTTCCTGACATTTACTGTGACGTTCTTTCTCGGACTGTTCCCGGGTAGCCAACTGGGTGCCGAATGTGCCTCGGTATTCGCATTATTTACCAGTCAGGCATGGAACATGGCGTTCTCGTTCTACCAGTCATTACGTACTGTGCCACGCGATTTGCAAGAAGTCAGTCGTGGCTTTGGTTTCTCCGCTTGGTTGCGTTTTTGGCGATTGGAGGTCCCGTTCGCGATGCCTGGACTCATCTGGAACATGATGATGTCCATGTCAGGGGGATGGTTCTTCGTGGTGGCCTCCGAAGCGATTACGGTTGGTGATACCACAGTGACGCTTCCTGGTATTGGTTCCTACTTGGCGTTGGCGATCGCACATCAGCAGTTTGGTGCAGTTGCCTGGGCGGTGGCTGCGATGGCATTGCTCATCTTGCTTTACGACCAGCTGCTGTTCCGCCCGATTGTGGTTTGGGCCGATAAGTTCCGGGTTGAGCTGACGGCTGGTCGTCAGATACCCAGATCCTGGGTTTACGATCTGATTTGCCGTACCAGACTGCTAAAGCGCTTAGTTGCACCTCTCACTCGGCTTTGGCAGC--------GAGTGCTTATCCTACGTTGGACCAAGCGCAATAGAGTGACAGTGCTGCCTGTGTCGCCCCGGGCGGGTAGCGTGCGTGGAGATCGATTATGGCGGGTGGTTTTGTTTGCTGTGGCTGCCGCTTGCATCTATTTTGTGTTCAATAGCCTATGGCAGACACTGGACGTAGAAGATCTTACAGCTGCATTGGGTGGCGCTTTGGCGACATTACTCAGGGTGGTCGTATTGATTGCCTTGGCCTCGCTGATTTGGGTACCGATTGGAGTGTGGATTGGATTGCGTCCGGTGCTCGCACAGCGGGTCCAGCCCTTGGTACAGTTTTTGGCTGCCTTCCCCGCTAACGTACTATTCCCGTTTGCGGTGGTCGCGATTGTGAGCACGGATGCGAATCCGAATATTTGGTTGTCGCCACTCATGGTGCTGGGTACCCAGTGGTACATCCTGTTCAACGTGATTGCTGGAGCGAGCGCGTTTCCGACTGACCTGAAAGAGGCGGCCCAGGTGTATCGCTTGCGTTCGTGGACCTGGTGGCGCCGGGTGATGTTACCTGGGATCTTCCCCTATTATCTGACCGGCGCGTTGACGGCTTCAGGTGGCTCTTGGAACGCCAGTATCGTTGCCGAACTGGTCAGTTGGGGACACCAGCATCTGCAAGCCTATGGCCTGGGGTCTTATATCGCCAGTGCGACGGAGGCCGGTGACTACCCCCGCGTACTCCTTGGAGTGGTGGTGATGTCGCTGTTTGTCACCGTGTTTAACCGTACCTTGTGGCGTCGCTTATTTGTCTTTGCTGAGCGCCGTTTACGTTTGGATTGA
>long-mer1942
-----------------------------------------------------------------------------------------------------------------------------------------------------------------------------------------------------------------TGGGTTGCGTACCACCTTGCGCATGTTTGCGGCGATGACGGCC-----------------------------------------------------------------------------------------------------------------------------------------------------------------------------------------------------------------------------------------------------------------------------------------------------------------------------------------------------------------------------------------------------------------------------------------------------------------------------------------------------------------------------------------------------------------------------------------------------------------------------------------------------------------------------------------------------------------------------------------------------------------------------------------------------------------------------------------------------------------------------------------------------------------------------------------------------------------------------------------------------------------------------------------------------------------------------------------------------------------------------------------------------------------------------------------------------------------------------------------------------------------------------------------------------------------------------------------------------------------------------------------------------------------------------------------------------------------------------------------------------------------------------------------------------------------------
>long-mer1943
-----------------------------------------------------------------------------------------------------------------------------------------------------------------------------------------------------------------------------------------------------------------------------------------------------------------------------TGTTCCAGCCTTGGATGTCTTACAGTCGGTGCCGGTCCTAGGG-----------------------------------------------------------------------------------------------------------------------------------------------------------------------------------------------------------------------------------------------------------------------------------------------------------------------------------------------------------------------------------------------------------------------------------------------------------------------------------------------------------------------------------------------------------------------------------------------------------------------------------------------------------------------------------------------------------------------------------------------------------------------------------------------------------------------------------------------------------------------------------------------------------------------------------------------------------------------------------------------------------------------------------------------------------------------------------------------------------------------------------------------------------------------------------------------------------------------------------------------------------------------------------------------------------------------------------------------------------------------------------------------------------------------------------------------------------
>long-mer1944
--------------------------------------------------------------------------------------------------------------------------------------------------------------------------------------------------------------------------------------------------------------------------------------------------------------------------------------------------------------------------------------TGTGACGTTCTTTCTCGGACTATTCCCGGGTAGCCAACTAGGTGCCGAATGTGCCTCGGTA--------------------------------------------------------------------------------------------------------------------------------------------------------------------------------------------------------------------------------------------------------------------------------------------------------------------------------------------------------------------------------------------------------------------------------------------------------------------------------------------------------------------------------------------------------------------------------------------------------------------------------------------------------------------------------------------------------------------------------------------------------------------------------------------------------------------------------------------------------------------------------------------------------------------------------------------------------------------------------------------------------------------------------------------------------------------------------------------------------------------------------------------------------------------------------------------------------------------------------------------------------------------------------------------------------------------------------------------------------------------------------
>long-mer1945
--------------------------------------------------------------------------------------------------------------------------------------------------------------------------------------------------------------------------------------------------------------------------------------------------------------------------------------------------------------------------------------------------------------------------------------------------------------------------------------------------------------------------------------------------------------------------------------------------------------------------------------------------------------------------AGCGATTACGGTTGGTGATACTACAGTGACGCTTCCTGGTATT--------------------------------------------------------------------------------------------------------------------------------------------------------------------------------------------------------------------------------------------------------------------------------------------------------------------------------------------------------------------------------------------------------------------------------------------------------------------------------------------------------------------------------------------------------------------------------------------------------------------------------------------------------------------------------------------------------------------------------------------------------------------------------------------------------------------------------------------------------------------------------------------------------------------------------------------------------------------------------------------------------------------------------------------------------------------------------------------------------------
>long-mer1946
---------------------------------------------------------------------------------------------------------------------------------------------------------------------------------------------------------------------------------------------------------------------------------------------------------------------------------------------------------------------------------------------------------------------------------------------------------------------------------------------------------------------------------------------------------------------------------------------------------------------------------------------------------------------------------------------------------------------------------------------------------------------------------------------------------------------------------------------------------------------------------------------------------------------------------------------------------------CGGCTTTGGCAGC--------GAGTGCTTCTCCTACGTTGGACCAAGCGCAATAGAGTGACAGTGGTGCCTGTGTCGCC-------------------------------------------------------------------------------------------------------------------------------------------------------------------------------------------------------------------------------------------------------------------------------------------------------------------------------------------------------------------------------------------------------------------------------------------------------------------------------------------------------------------------------------------------------------------------------------------------------------------------------------------------------------------------------------------------------------------------------------------------------------------------------------
>long-mer1947
----------------------------------------------------------------------------------------------------------------------------------------------------------------------------------------------------------------------------------------------------------------------------------------------------------------------------------------------------------------------------------------------------------------------------------------------------------------------------------------------------------------------------------------------------------------------------------------------------------------------------------------------------------------------------------------------------------------------------------------------------------------------------------------------------------------------------------------------------------------------------------------------------------------------------------------------------------------------------------------------------------------------------------------------------------------------------------------------------------------------------------------------------------------------------------------TTTGGCGACATTACTCAGGGTAGTCGTATTGATTGCCTTGGCC------------------------------------------------------------------------------------------------------------------------------------------------------------------------------------------------------------------------------------------------------------------------------------------------------------------------------------------------------------------------------------------------------------------------------------------------------------------------------------------------------------------------------------------------------------------------------------------------
>long-mer1948
-------------------------------------------------------------------------------------------------------------------------------------------------------------------------------------------------------------------------------------------------------------------------------------------------------------------------------------------------------------------------------------------------------------------------------------------------------------------------------------------------------------------------------------------------------------------------------------------------------------------------------------------------------------------------------------------------------------------------------------------------------------------------------------------------------------------------------------------------------------------------------------------------------------------------------------------------------------------------------------------------------------------------------------------------------------------------------------------------------------------------------------------------------------------------------------------------------------------------------------------------------------------------------------------------------CTTGGTACAGTTTTTGGCTGCATTCCCGGCCAACGTACTATTCCC-------------------------------------------------------------------------------------------------------------------------------------------------------------------------------------------------------------------------------------------------------------------------------------------------------------------------------------------------------------------------------------------------------------------------------------------------------------------------------
>long-mer1949
-------------------------------------------------------------------------------------------------------------------------------------------------------------------------------------------------------------------------------------------------------------------------------------------------------------------------------------------------------------------------------------------------------------------------------------------------------------------------------------------------------------------------------------------------------------------------------------------------------------------------------------------------------------------------------------------------------------------------------------------------------------------------------------------------------------------------------------------------------------------------------------------------------------------------------------------------------------------------------------------------------------------------------------------------------------------------------------------------------------------------------------------------------------------------------------------------------------------------------------------------------------------------------------------------------------------------------------------------------------------------------------------------------------------------------------------------------------------------------------------------------------------------------------------------------------------------------------------------------------------------------------------------------------------------------------TATCGCCAGTGCGACGGAGGCGGGTGACTACCCCCGTGTGCTCCTTGGAGTGGTGGTG------------------------------------------------------------------------------------
