# Supplementary material for: Identification of genetic relationships and subspecies signatures in Xylella fastidiosa
Source: BMC Genomics. 2019 Mar 25;20:239. doi: 10.1186/s12864-019-5565-9 (PMC6434890; doi:10.1186/s12864-019-5565-9)
Supplement: Supplementary file 8 — Analysis of (non-)synonymous SNPs in homologs to CDS harboring specific k-mers for selected enriched GOs. (ZIP 549 kb) [file 12864_2019_5565_MOESM8_ESM.zip › Additional-File8/Additional-File8B_Pauca/GO-0005886 0016021/NC_002488.367/Xfm assembled to xylefa9a5c.fasta]

>xylefa9a5c
ATGGCGTTCCTTTCTCAAAACCGCCCTGTCCATCCTGCCGTAGCCTCGTTGGTGCGAGCGCAATTACCTAACGTCTATGATTTAGTGGCGTTGGCGTTGATATTGCTCCTAGGGATTGCCTTGTTGCATGGTGCCGAAGGCGCACGCGCGCCGTTGAGCGCGTTGCCGGTGGAAGCCGTGTCGTTGGATCCAACACACCTGCCTGAGTATGGGTTGCGTACCACCTTGCGCATGTTTGCGGCGATGACGGCCTCACTGCTGTTTACCTTCGTGGTTGCCACGTTGGCTGCCAAGAGTCAGCGTGCTGAACGACTGATTGTTCCAGCCTTGGATGTCTTACAGTCGGTGCCGGTCCTAGGGTTCCTGACATTTACTGTGACGTTCTTTCTCGGACTATTCCCGGGTAGCCAACTAGGTGCCGAATGTGCCTCGGTATTCGCATTATTTACCAGTCAGGCATGGAACATGGCGTTCTCGTTCTACCAGTCATTACGTACTGTGCCACGCGATTTGCAAGAGGTCAGTCGTGGCTTTGGTTTCTCCGCTTGGTTGCGTTTTTGGCGATTGGAGGTCCCGTTCGCGATGCCTGGACTCATCTGGAACATGATGATGTCCATGTCAGGGGGATGGTTCTTCGTGGTGGCCTCCGAAGCGATTACGGTTGGTGATACTACAGTGACGCTTCCTGGTATTGGTTCCTACTTGGCGTTGGCGATCGCACATCAGCAGTTTGGTGCAGTTGCCTGGGCGGTGGCTGCGATGGCATTCCTCATCTTGCTTTACGACCAGCTGCTGTTCCGCCCGATTGTGGTTTGGGCCGATAAGTTCCGGGTTGAGCTGACGGCTGGTCGTCAGATACCCAGATCCTGGGTTTACGATCTGATTTGCCGTACCAGACTGCTAAAGCGCTTAGTTGCACCGCTCACTCGGCTTTGGCAGC--------GAGTGCTTCTCCTACGTTGGACCAAGCGCAATAGAGTGACAGTGGTGCCTGTGTCGCCCCGGGCGGGTAGCGTGCGTGGAGATCGATTATGGCGGGTGGTTTTGTTTGCTGTGGCTGCCGCTTGCATCTACTTTGTGTTCAATAGCCTATGGCAGACACTGGACGTAGAAGATCTTACAGCTGCATTGGGTGGCGCTTTGGCGACATTACTCAGGGTAGTCGTATTGATTGCCTTGGCCTCGCTGATTTGGGTACCGATTGGAGTGTGGATTGGATTGCGTCCGGTGCTCGCACAGCGGGTCCAGCCCTTGGTACAGTTTTTGGCTGCATTCCCGGCCAACGTACTATTCCCATTTGCTGTGGTCGCGATTGTAACCACGGGTGCGAATCCGAATATTTGGCTGTCGCCACTCATGGTGCTGGGTACCCAGTGGTACATCCTGTTCAACGTGATTGCTGGAGCGAGCGCGTTTCCGACTGACCTGAAAGAGGCAGCCCAGGTGTATCGGTTGCGTTCGTGGACCTGGTGGCGCCGGGTGATGTTGCCTGGGATCTTCCCCTATTATCTGACCGGCGCGTTGACCGCTTCAGGTGGCTCTTGGAACGCCAGTATCGTTGCCGAACTGGTCAGTTGGGGACACCAGCATCTGCAAGCCTATGGCCTGGGGTCTTATATCGCCAGTGCGACGGAGGCGGGTGACTACCCCCGTGTGCTCCTTGGAGTGGTGGTGATGTCGTTGTTTGTCACCGTGTTTAACCGTACCTTGTGGCGTCGCTTATTTGTCTTTGCTGAGCGCCGTTTACGTTTGGATTGA
>xylefa8417
ATGGCGTTCCTTTCTCAAAACCGCCCTGTCCATCCTGCCGTAGCCTCGTTGGTGCGAGCGCAATTACCTAACGCCTATGATTTAGTGGCGTTGGCGTTGATATTGCTCCTAGGGATTGCCTTGTTGCATGGTGCCGAAGGCGCACGCGCGCCGTTGAGCGCGTTGCCGGTGGAAGCTGTGTCGTTGGATCCAACACACCTGCCTGAGTATGGGTTGCGTACCACCTTGCGTATGTTTGCGGCGATGACGGCCTCACTGCTGTTTACCTTCGTGGTTGCCACGTTGGCTGCCAAGAGTCAGCGTGCTGAACGACTGATTGTTCCAGCCTTGGATGTCTTGCAGTCGGTGCCGGTCCTAGGGTTCCTGACATTTACTGTGACGTTCTTTCTCGGACTGTTCCCGGGTAGCCAACTGGGTGCCGAATGTGCCTCGGTATTCGCATTATTTACCAGTCAGGCATGGAACATGGCGTTCTCGTTCTACCAGTCATTACGTACTGTGCCACGTGATTTGCAAGAGGTCAGTCGTGGCTTTGGTTTCTCCGCTTGGTTGCGTTTTTGGCGATTGGAGGTCCCGTTCGCGATGCCTGGACTCATCTGGAACATGATGATGTCCATGTCAGGGGGATGGTTCTTCGTGGTGGCCTCCGAAGCGATTACGGTTGGTGATACCACAGTGACGCTTCCTGGTATTGGTTCCTACTTGGCGTTGGCGATCGCAAATCAGCAGTTTGGTGCAGTTGCCTGGGCGGTGGCTGCGATGGCATTGCTCATCTTGCTTTACGACCAGCTGCTGTTCCGCCCGATTGTGGTTTGGGCCGATAAGTTCCGGGTTGAGCTGACGGCTGGTCGTCAGATACCCAGATCCTGGGTTTACGATCTGATTTGTCGTACCAGACTGCTAAAGCGCTTAGTTGCACCGCTCACTCGGCTTTGGCAGC--------GAGTGCTTATCCTACGTTGGACCAAGCGCAATAGGGTGACAGTACTGCCTGTGTCGCCCCGGGTGGGTAGCGTGCGTGGAGATCGATTATGGCGGGTGGTTTTGTTTGCTGTGGCTGCCGCTTGCATCTACTTTGTGTTCAATAGCCTATGGCAGACACTGGACGTAGAAGATCTTACAGCTGCATTGGGTGGCGCTTTGGCGACATTACTGAGGGTGGTCGTATTGATTGCCTTGGCCTCGCTGATTTGGGTACCGATTGGAGTGTGGATTGGATTGCGTCCGGTGCTCGCACAGCGGGTCCAGCCCTTGGTACAGTTTTTGGCTGCCTTCCCCGCTAACGTACTATTCCCGTTTGCGGTGGTCGCGATTGTGAGCGCGGGTGCGAATCCGAATATTTGGTTGTCGCCACTCATGGTGCTGGGTACCCAGTGGTACATCCTGTTCAACGTGATTGCTGGAGCGAGCGCGTTTCCGACTGACCTGAAAGAGGCGGCCCAGGTGTATCGCTTGCGTTCGTGGACCTGGTGGCGCCGGGTGATGTTGCCTGGGATCTTCCCCTATTATCTGACCGGCGCGTTGACGGCTTCAGGTGGCTCTTGGAACGCCAGTATCGTTGCCGAACTGGTCAGTTGGGGACACCAGCATCTGCAAGCCTATGGCCTGGGGTCTTATATCGCCAGTGCGACGGAGGCCGGTGACTACCCCCGCGTGCTCCTTGGAGTGGTGGTGATGTCGTTGTTTGTCACCGTGTTTAACCGTACCTTGTGGCGTCGCTTATTTGTCTTTGCTGAGCGTCGTTTACGTTTGGATTGA
>xylefa8418
ATGGCGTTCCTTTCTCAAAACCGCCCTGTCCATCCTGCCGTAGCCTCGTTGGTGCGAGCGCAATTACCTAACGCCTATGATTTAGTGGCGTTGGCGTTGATATTGCTCCTAGGGATTGCCTTGTTGCATGGTGCCGAAGGCGCACGCGCGCCGTTGAGCGCGTTGCCGGTGGAAGCTGTGTCGTTGGATCCAACACACCTGCCTGAGTATGGGTTGCGTACCACCTTGCGTATGTTTGCGGCGATGACGGCCTCACTGCTGTTTACCTTCGTGGTTGCCACGTTGGCTGCCAAGAGTCAGCGTGCTGAACGACTGATTGTTCCAGCCTTGGATGTCTTGCAGTCGGTGCCGGTCCTAGGGTTCCTGACATTTACTGTGACGTTCTTTCTCGGACTGTTCCCGGGTAGCCAACTGGGTGCCGAATGTGCCTCGGTATTCGCATTATTTACCAGTCAGGCATGGAACATGGCGTTCTCGTTCTACCAGTCATTACGTACTGTGCCACGTGATTTGCAAGAGGTCAGTCGTGGCTTTGGTTTCTCCGCTTGGTTGCGTTTTTGGCGATTGGAGGTCCCGTTCGCGATGCCTGGACTCATCTGGAACATGATGATGTCCATGTCAGGGGGATGGTTCTTCGTGGTGGCCTCCGAAGCGATTACGGTTGGTGATACCACAGTGACGCTTCCTGGTATTGGTTCCTACTTGGCGTTGGCGATCGCAAATCAGCAGTTTGGTGCAGTTGCCTGGGCGGTGGCTGCGATGGCATTGCTCATCTTGCTTTACGACCAGCTGCTGTTCCGCCCGATTGTGGTTTGGGCCGATAAGTTCCGGGTTGAGCTGACGGCTGGTCGTCAGATACCCAGATCCTGGGTTTACGATCTGATTTGTCGTACCAGACTGCTAAAGCGCTTAGTTGCACCGCTCACTCGGCTTTGGCAGC--------GAGTGCTTATCCTACGTTGGACCAAGCGCAATAGGGTGACAGTACTGCCTGTGTCGCCCCGGGTGGGTAGCGTGCGTGGAGATCGATTATGGCGGGTGGTTTTGTTTGCTGTGGCTGCCGCTTGCATCTACTTTGTGTTCAATAGCCTATGGCAGACACTGGACGTAGAAGATCTTACAGCTGCATTGGGTGGCGCTTTGGCGACATTACTGAGGGTGGTCGTATTGATTGCCTTGGCCTCGCTGATTTGGGTACCGATTGGAGTGTGGATTGGATTGCGTCCGGTGCTCGCACAGCGGGTCCAGCCCTTGGTACAGTTTTTGGCTGCCTTCCCCGCTAACGTACTATTCCCGTTTGCGGTGGTCGCGATTGTGAGCGCGGGTGCGAATCCGAATATTTGGTTGTCGCCACTCATGGTGCTGGGTACCCAGTGGTACATCCTGTTCAACGTGATTGCTGGAGCGAGCGCGTTTCCGACTGACCTGAAAGAGGCGGCCCAGGTGTATCGCTTGCGTTCGTGGACCTGGTGGCGCCGGGTGATGTTGCCTGGGATCTTCCCCTATTATCTGACCGGCGCGTTGACGGCTTCAGGTGGCTCTTGGAACGCCAGTATCGTTGCCGAACTGGTCAGTTGGGGACACCAGCATCTGCAAGCCTATGGCCTGGGGTCTTATATCGCCAGTGCGACGGAGGCCGGTGACTACCCCCGCGTGCTCCTTGGAGTGGTGGTGATGTCGTTGTTTGTCACCGTGTTTAACCGTACCTTGTGGCGTCGCTTATTTGTCTTTGCTGAGCGTCGTTTACGTTTGGATTGA
>xylefa3571
ATGGCGTTCCTTTCTCAAAACCGCCCTGTCCATCCTGCCGTAGCCTCGTTGGTGCGAGCGCAATTACCTAACGCCTATGATTTAGTGGCGTTGGCGTTGATATTGCTCCTAGGGATTGCCTTGTTGCATGGTGCCGAAGGCGCACGCGCGCCGTTGAGCGCGTTGCCGGTGGAAGCTGTGTCGTTGGATCCAACACACCTGCCTGAGTATGGGTTGCGTACCACCTTGCGTATGTTTGCGGCGATGACGGCCTCACTGCTGTTTACCTTCGTGGTTGCCACGTTGGCTGCCAAGAGTCAGCGTGCTGAACGACTGATTGTTCCAGCCTTGGATGTCTTGCAGTCGGTGCCGGTCCTAGGGTTCCTGACATTTACTGTGACGTTCTTTCTCGGACTGTTCCCGGGTAGCCAACTGGGTGCCGAATGTGCCTCGGTATTCGCATTATTTACCAGTCAGGCATGGAACATGGCGTTCTCGTTCTACCAGTCATTACGTACTGTGCCACGTGATTTGCAAGAGGTCAGTCGTGGCTTTGGTTTCTCCGCTTGGTTGCGTTTTTGGCGATTGGAGGTCCCGTTCGCGATGCCTGGACTCATCTGGAACATGATGATGTCCATGTCAGGGGGATGGTTCTTCGTGGTGGCCTCCGAAGCGATTACGGTTGGTGATACCACAGTGACGCTTCCTGGTATTGGTTCCTACTTGGCGTTGGCGATCGCAAATCAGCAGTTTGGTGCAGTTGCCTGGGCGGTGGCTGCGATGGCATTGCTCATCTTGCTTTACGACCAGCTGCTGTTCCGCCCGATTGTGGTTTGGGCCGATAAGTTCCGGGTTGAGCTGACGGCTGGTCGTCAGATACCCAGATCCTGGGTTTACGATCTGATTTGCCGTACCAGACTGCTAAAGCGCTTAGTTGCACCGCTCACTCGGCTTTGGCAGC--------GAGTGCTTATCCTACGTTGGACCAAGCGCAATAGGGTGACAGTACTACCTGTGTCGCCCCGGGTGGGTAGCGTGCGTGGAGATCGATTATGGCGGGTGGTTTTGTTTGCTGCGGCTGCCGCTTGCATCTACTTTGTGTTCAATAGCCTATGGCAGACACTGGACGTAGAAGATCTTACAGCTGCATTGGGTGGCGCTTTGGCGACATTACTGAGGGTGGTCGTATTGATTGCCTTGGCCTCGCTGATTTGGGTACCGATTGGAGTGTGGATTGGATTGCGTCCGGTGCTCGCACAGCGGGTCCAGCCCTTGGTACAGTTTTTGGCTGCCTTCCCCGCTAACGTACTATTCCCGTTTGCGGTGGTCGCGATTGTGAGCACGGGTGCGAATCCGAATATTTGGTTGTCGCCACTCATGGTGCTGGGTACCCAGTGGTACATCCTGTTCAACGTGATTGCTGGAGCGAGCGCGTTTCCGACTGACCTGAAAGAGGCGGCCCAGGTGTATCGCTTGCGTTCGTGGACCTGGTGGCGCCGGGTGATGTTGCCTGGGATCTTCCCCTATTATCTGACCGGCGCGTTGACGGCTTCAGGTGGCTCTTGGAACGCCAGTATCGTTGCCGAACTGGTCAGTTGGGGACACCAGCATCTGCAAGCCTATGGCCTGGGGTCTTATATCGCCAGTGCGACGGAGGCCGGTGACTACCCCCGCGTGCTCCTTGGAGTGGTGGTGATGTCGTTGTTTGTCACCGTGTTTAACCGTACCTTGTGGCGTCGCTTATTTGTCTTTGCTGAGCGTCGTTTACGTTTGGATTGA
>xylefa4311
ATGGCGTTCCTTTCTCAAAACCGCCCTGTCCATCCTGCCGTAGCCTCGTTGGTGCGAGCGCAATTACCTAACGCCTATGATTTAGTGGCGTTGGCGTTGATATTGCTCCTAGGGATTGCCTTGTTGCATGGTGCCGAAGGCGCACGCGCGCCGTTGAGCGCGTTGCCGGTGGAAGCTGTGTCGTTGGATCCAACACACCTGCCTGAGTATGGGTTGCGTACCACCTTGCGTATGTTTGCGGCGATGACGGCCTCACTGCTGTTTACCTTCGTGGTTGCCACGTTGGCTGCCAAGAGTCAGCGTGCTGAACGACTGATTGTTCCAGCCTTGGATGTCTTGCAGTCGGTGCCGGTCCTAGGGTTCCTGACATTTACTGTGACGTTCTTTCTCGGACTGTTCCCGGGTAGCCAACTGGGTGCCGAATGTGCCTCGGTATTCGCATTATTTACCAGTCAGGCATGGAACATGGCGTTCTCGTTCTACCAGTCATTACGTACTGTGCCACGTGATTTGCAAGAGGTCAGTCGTGGCTTTGGTTTCTCCGCTTGGTTGCGTTTTTGGCGATTGGAGGTCCCGTTCGCGATGCCTGGACTCATCTGGAACATGATGATGTCCATGTCAGGGGGATGGTTCTTCGTGGTGGCCTCCGAAGCGATTACGGTTGGTGATACCACAGTGACGCTTCCTGGTATTGGTTCCTACTTGGCGTTGGCGATCGCAAATCAGCAGTTTGGTGCAGTTGCCTGGGCGGTGGCTGCGATGGCATTGCTCATCTTGCTTTACGACCAGCTGCTGTTCCGCCCGATTGTGGTTTGGGCCGATAAGTTCCGGGTTGAGCTGACGGCTGGTCGTCAGATACCCAGATCCTGGGTTTACGATCTGATTTGCCGTACCAGACTGCTAAAGCGCTTAGTTGCACCGCTCACTCGGCTTTGGCAGC--------GAGTGCTTATCCTACGTTGGACCAAGCGCAATAGGGTGACAGTACTACCTGTGTCGCCCCGGGTGGGTAGCGTGCGTGGAGATCGATTATGGCGGGTGGTTTTGTTTGCTGCGGCTGCCGCTTGCATCTACTTTGTGTTCAATAGCCTATGGCAGACACTGGACGTAGAAGATCTTACAGCTGCATTGGGTGGCGCTTTGGCGACATTACTGAGGGTGGTCGTATTGATTGCCTTGGCCTCGCTGATTTGGGTACCGATTGGAGTGTGGATTGGATTGCGTCCGGTGCTCGCACAGCGGGTCCAGCCCTTGGTACAGTTTTTGGCTGCCTTCCCCGCTAACGTACTATTCCCGTTTGCGGTGGTCGCGATTGTGAGCACGGGTGCGAATCCGAATATTTGGTTGTCGCCACTCATGGTGCTGGGTACCCAGTGGTACATCCTGTTCAACGTGATTGCTGGAGCGAGCGCGTTTCCGACTGACCTGAAAGAGGCGGCCCAGGTGTATCGCTTGCGTTCGTGGACCTGGTGGCGCCGGGTGATGTTGCCTGGGATCTTCCCCTATTATCTGACCGGCGCGTTGACGGCTTCAGGTGGCTCTTGGAACGCCAGTATCGTTGCCGAACTGGTCAGTTGGGGACACCAGCATCTGCAAGCCTATGGCCTGGGGTCTTATATCGCCAGTGCGACGGAGGCCGGTGACTACCCCCGCGTGCTCCTTGGAGTGGTGGTGATGTCGTTGTTTGTCACCGTGTTTAACCGTACCTTGTGGCGTCGCTTATTTGTCTTTGCTGAGCGTCGTTTACGTTTGGATTGA
>xylefaBB01
ATGGCGTTCCTTTCTCAAAACCGCCCTGTCCATCCTGCCGTAGCCTCGTTGGTGCGAGCGCAATTACCTAACGTCTATGATTTAGTGGCGTTGGCGTTGATATTGCTCCTAGGGATTGCCTTGTTGCATGGTGCCGAAGGCGCAAGCGCGCCGTTGAGCGCGTTGCCGGTGGAAGCTGTGTCGTTGGATCCAACACACCTGCCTGAGTATGGGTTGCGTACCACCTTGCGGATGTTTGCGGCGATGACGGCCTCACTGCTGTTTACCTTAGTGGTTGCCACGTTGGCTGCCAAGAGTCAGCGTGCTGAACGACTGATTGTTCCAGCCTTGGATGTCTTGCAGTCGGTGCCGGTCCTAGGGTTCCTGACATTTACTGTGACGTTCTTTCTCGGACTGTTCCCGGGTAGCCAACTGGGTGCCGAATGTGCCTCGGTATTCGCATTATTTACCAGTCAGGCATGGAACATGGCGTTCTCGTTCTACCAGTCATTACGTACTGTGCCACGCGATTTGCAAGAAGTCAGTCGTGGCTTTGGTTTCTCCGCTTGGTTGCGTTTTTGGCGATTGGAGGTCCCGTTCGCGATGCCTGGACTCATCTGGAACATGATGATGTCCATGTCAGGGGGATGGTTCTTCGTGGTGGCCTCCGAAGCGATTACGGTTGGTGATACCACAGTGACGCTTCCTGGTATTGGTTCCTACTTGGCGTTGGCGATCGCACATCAGCAGTTTGGTGCAGTTGCCTGGGCGGTGGCTGCGATGGCATTGCTCATCTTGCTTTACGACCAGCTGCTGTTCCGCCCGATTGTGGTTTGGGCCGATAAGTTCCGGGTTGAGCTGACGGCTGGTCGTCAGATACCCAGATCCTGGGTTTACGATCTGATTTGCCGTACCAGACTGCTAAAGCGCTTAGTTGCACCGCTCACTCGGCTTTGGCAGC--------GAGTGCTTATCCTACGTTGGACCAAGCGCAATAGAGTGACAGTGCTGCCTGTGTCGCCCCGGGCGGGTAGCGTGCGTGGAGATCGATTATGGCGGGTGGTTTTGTTTGCTGTGGCTGCCGCTTGCATCTATTTTGTGTTCAATAGCCTATGGCAGACACTGGACGTAGAAGATCTTACAGCTGCATTGGGTGGCGCTTTGGCGACATTACTCAGGGTGGTCGTATTGATTGCCTTGGCCTCGCTGATTTGGGTACCGATTGGAGTGTGGATTGGATTGCGTCCGGTGCTCGCACAGCGGGTCCAGCCCTTGGTACAGTTTTTGGCTGCCTTCCCCGCTAACGTACTATTCCCGTTTGCGGTGGTCGCGATTGTGAGCACGGGTGCGAATCCGAATATTTGGTTGTCGCCACTCATGGTGCTGGGTACCCAGTGGTACATCCTGTTCAACGTGATTGCTGGAGCGAGCGCGTTTCCGACTGACCTGAAAGAGGCGGCCCAGGTGTATCGCTTGCGTTCGTGGACCTGGTGGCGCCGGGTGATGTTGCCTGGGATCTTCCCCTATTATCTGACCGGCGCGTTGACGGCTTCAGGTGGCTCTTGGAACGCCAGTATCGTTGCCGAACTGGTCAGTTGGGGACACCAGCATCTGCAAGCCTATGGCCTGGGGTCTTATATCGCCAGTGCGACGGAGGCCGGTGACTACCCCCGCGTGCTCCTTGGAGTGGTGGTGATGTCGCTGTTTGTCACCGTGTTTAACCGTACCTTGTGGCGTCGCTTATTTGTCTTTGCTGAGCGCCGTTTACGTTTGGATTGA
>xylefa8416
ATGGCGTTCCTTTCTCAAAACCGCCCTGTCCATCCTGCCGTAGCCTCGTTGGTGCGAGCGCAATTACCTAACGCCTATGATTTAGTGGCGTTGGCGTTGATATTGCTCCTAGGGATTGCCTTGTTGCATGGTGCCGAAGGCGCACGCGCGCCGTTGAGCGCGTTGCCGGTGGAAGCTGTGTCGTTGGATCCAACACACCTGCCTGAGTATGGGTTGCGTACCACCTTGCGTATGTTTGCGGCGATGACGGCCTCACTGCTGTTTACCTTCGTGGTTGCCACGTTGGCTGCCAAGAGTCAGCGTGCTGAACGACTGATTGTTCCAGCCTTGGATGTCTTGCAGTCGGTGCCGGTCCTAGGGTTCCTGACATTTACTGTGACGTTCTTTCTCGGACTGTTCCCGGGTAGCCAACTGGGTGCCGAATGTGCCTCGGTATTCGCATTATTTACCAGTCAGGCATGGAACATGGCGTTCTCGTTCTACCAGTCATTACGTACTGTGCCACGTGATTTGCAAGAGGTCAGTCGTGGCTTTGGTTTCTCCGCTTGGTTGCGTTTTTGGCGATTGGAGGTCCCGTTCGCGATGCCTGGACTCATCTGGAACATGATGATGTCCATGTCAGGGGGATGGTTCTTCGTGGTGGCCTCCGAAGCGATTACGGTTGGTGATACCACAGTGACGCTTCCTGGTATTGGTTCCTACTTGGCGTTGGCGATCGCAAATCAGCAGTTTGGTGCAGTTGCCTGGGCGGTGGCTGCGATGGCATTGCTCATCTTGCTTTACGACCAGCTGCTGTTCCGCCCGATTGTGGTTTGGGCCGATAAGTTCCGGGTTGAGCTGACGGCTGGTCGTCAGATACCCAGATCCTGGGTTTACGATCTGATTTGTCGTACCAGACTGCTAAAGCGCTTAGTTGCACCGCTCACTCGGCTTTGGCAGCTTGGCAGCGAGTGCTTATCCTACGTTGGACCAAGCGCAATAGGGTGACAGTACTGCCTGTGTCGCCCCGGGTGGGTAGCGTGCGTGGAGATCGATTATGGCGGGTGGTTTTGTTTGCTGTGGCTGCCGCTTGCATCTACTTTGTGTTCAATAGCCTATGGCAGACACTGGACGTAGAAGATCTTACAGCTGCATTGGGTGGCGCTTTGGCGACATTACTGAGGGTGGTCGTATTGATTGCCTTGGCCTCGCTGATTTGGGTACCGATTGGAGTGTGGATTGGATTGCGTCCGGTGCTCGCACAGCGGGTCCAGCCCTTGGTACAGTTTTTGGCTGCCTTCCCCGCTAACGTACTATTCCCGTTTGCGGTGGTCGCGATTGTGAGCGCGGGTGCGAATCCGAATATTTGGTTGTCGCCACTCATGGTGCTGGGTACCCAGTGGTACATCCTGTTCAACGTGATTGCTGGAGCGAGCGCGTTTCCGACTGACCTGAAAGAGGCGGCCCAGGTGTATCGCTTGCGTTCGTGGACCTGGTGGCGCCGGGTGATGTTGCCTGGGATCTTCCCCTATTATCTGACCGGCGCGTTGACGGCTTCAGGTGGCTCTTGGAACGCCAGTATCGTTGCCGAACTGGTCAGTTGGGGACACCAGCATCTGCAAGCCTATGGCCTGGGGTCTTATATCGCCAGTGCGACGGAGGCCGGTGACTACCCCCGCGTGCTCCTTGGAGTGGTGGTGATGTCGTTGTTTGTCACCGTGTTTAACCGTACCTTGTGGCGTCGCTTATTTGTCTTTGCTGAGCGTCGTTTACGTTTGGATTGA
>xylefadixn
ATGGCGTTCCTTTCTCAAAACCGCCCTGTCCATCCTGCCGTAGCCTCGTTGGTGCGAGCGCAATTACCTAACGCCTATGATTTAGTGGCGTTGGCGTTGATATTGCTCCTAGGGATTGCCTTGTTGCATGGTGCCGAAGGCGCACGCGCGCCGTTGAGCGCGTTGCCGGTGGAAGCTGTGTCGTTGGATCCAACACACCTGCCTGAGTATGGGTTGCGTACCACCTTGCGTATGTTTGCGGCGATGACGGCCTCACTGCTGTTTACCTTCGTGGTTGCCACGTTGGCTGCCAAGAGTCAGCGTGCTGAACGACTGATTGTTCCAGCCTTGGATGTCTTGCAGTCGGTGCCGGTCCTAGGGTTCCTGACATTTACTGTGACGTTCTTTCTCGGACTGTTCCCGGGTAGCCAACTGGGTGCCGAATGTGCCTCGGTATTCGCATTATTTACCAGTCAGGCATGGAACATGGCGTTCTCGTTCTACCAGTCATTACGTACTGTGCCACGTGATTTGCAAGAGGTCAGTCGTGGCTTTGGTTTCTCCGCTTGGTTGCGTTTTTGGCGATTGGAGGTCCCGTTCGCGATGCCTGGACTCATCTGGAACATGATGATGTCCATGTCAGGGGGATGGTTCTTCGTGGTGGCCTCCGAAGCGATTACGGTTGGTGATACCACAGTGACGCTTCCTGGTATTGGTTCCTACTTGGCGTTGGCGATCGCAAATCAGCAGTTTGGTGCAGTTGCCTGGGCGGTGGCTGCGATGGCATTGCTCATCTTGCTTTACGACCAGCTGCTGTTCCGCCCGATTGTGGTTTGGGCCGATAAGTTCCGGGTTGAGCTGACGGCTGGTCGTCAGATACCCAGATCCTGGGTTTACGATCTGATTTGTCGTACCAGACTGCTAAAGCGCTTAGTTGCACCGCTCACTCGGCTTTGGCAGC--------GAGTGCTTATCCTACGTTGGACCAAGCGCAATAGGGTGACAGTACTGCCTGTGTCGCCCCGGGTGGGTAGCGTGCGTGGAGATCGATTATGGCGGGTGGTTTTGTTTGCTGTGGCTGCCGCTTGCATCTACTTTGTGTTCAATAGCCTATGGCAGACACTGGACGTAGAAGATCTTACAGCTGCATTGGGTGGCGCTTTGGCGACATTACTGAGGGTGGTCGTATTGATTGCCTTGGCCTCGCTGATTTGGGTACCGATTGGAGTGTGGATTGGATTGCGTCCGGTGCTCGCACAGCGGGTCCAGCCCTTGGTACAGTTTTTGGCTGCCTTCCCCGCTAACGTACTATTCCCGTTTGCGGTGGTCGCGATTGTGAGCGCGGGTGCGAATCCGAATATTTGGTTGTCGCCACTCATGGTGCTGGGTACCCAGTGGTACATCCTGTTCAACGTGATTGCTGGAGCGAGCGCGTTTCCGACTGACCTGAAAGAGGCGGCCCAGGTGTATCGCTTGCGTTCGTGGACCTGGTGGCGCCGGGTGATGTTGCCTGGGATCTTCCCCTATTATCTGACCGGCGCGTTGACGGCTTCAGGTGGCTCTTGGAACGCCAGTATCGTTGCCGAACTGGTCAGTTGGGGACACCAGCATCTGCAAGCCTATGGCCTGGGGTCTTATATCGCCAGTGCGACGGAGGCCGGTGACTACCCCCGCGTGCTCCTTGGAGTGGTGGTGATGTCGTTGTTTGTCACCGTGTTTAACCGTACCTTGTGGCGTCGCTTATTTGTCTTTGCTGAGCGTCGTTTACGTTTGGATTGA
>xylefaM12s
ATGGCGTTCCTTTCTCAAAACCGCCCTGTCCATCCTGCCGTAGCCTCGTTGGTGCGAGCGCAATTACCTAACGCCTATGATTTAGTGGCGTTGGCGTTGATATTGCTCCTAGGGATTGCCTTGTTGCATGGTGCCGAAGGCGCACGCGCGCCGTTGAGCGCGTTGCCGGTGGAAGCTGTGTCGTTGGATCCAACACACCTGCCTGAGTATGGGTTGCGTACCACCTTGCGTATGTTTGCGGCGATGACGGCCTCACTGCTGTTTACCTTCGTGGTTGCCACGTTGGCTGCCAAGAGTCAGCGTGCTGAACGACTGATTGTTCCAGCCTTGGATGTCTTGCAGTCGGTGCCGGTCCTAGGGTTCCTGACATTTACTGTGACGTTCTTTCTCGGACTGTTCCCGGGTAGCCAACTGGGTGCCGAATGTGCCTCGGTATTCGCATTATTTACCAGTCAGGCATGGAACATGGCGTTCTCGTTCTACCAGTCATTACGTACTGTGCCACGTGATTTGCAAGAGGTCAGTCGTGGCTTTGGTTTCTCCGCTTGGTTGCGTTTTTGGCGATTGGAGGTCCCGTTCGCGATGCCTGGACTCATCTGGAACATGATGATGTCCATGTCAGGGGGATGGTTCTTCGTGGTGGCCTCCGAAGCGATTACGGTTGGTGATACCACAGTGACGCTTCCTGGTATTGGTTCCTACTTGGCGTTGGCGATCGCAAATCAGCAGTTTGGTGCAGTTGCCTGGGCGGTGGCTGCGATGGCATTGCTCATCTTGCTTTACGACCAGCTGCTGTTCCGCCCGATTGTGGTTTGGGCCGATAAGTTCCGGGTTGAGCTGACGGCTGGTCGTCAGATACCCAGATCCTGGGTTTACGATCTGATTTGTCGTACCAGACTGCTAAAGCGCTTAGTTGCACCGCTCACTCGGCTTTGGCAGC--------GAGTGCTTATCCTACGTTGGACCAAGCGCAATAGGGTGACAGTACTGCCTGTGTCGCCCCGGGTGGGTAGCGTGCGTGGAGATCGATTATGGCGGGTGGTTTTGTTTGCTGTGGCTGCCGCTTGCATCTACTTTGTGTTCAATAGCCTATGGCAGACACTGGACGTAGAAGATCTTACAGCTGCATTGGGTGGCGCTTTGGCGACATTACTGAGGGTGGTCGTATTGATTGCCTTGGCCTCGCTGATTTGGGTACCGATTGGAGTGTGGATTGGATTGCGTCCGGTGCTCGCACAGCGGGTCCAGCCCTTGGTACAGTTTTTGGCTGCCTTCCCCGCTAACGTACTATTCCCGTTTGCGGTGGTCGCGATTGTGAGCGCGGGTGCGAATCCGAATATTTGGTTGTCGCCACTCATGGTGCTGGGTACCCAGTGGTACATCCTGTTCAACGTGATTGCTGGAGCGAGCGCGTTTCCGACTGACCTGAAAGAGGCGGCCCAGGTGTATCGCTTGCGTTCGTGGACCTGGTGGCGCCGGGTGATGTTGCCTGGGATCTTCCCCTATTATCTGACCGGCGCGTTGACGGCTTCAGGTGGCTCTTGGAACGCCAGTATCGTTGCCGAACTGGTCAGTTGGGGACACCAGCATCTGCAAGCCTATGGCCTGGGGTCTTATATCGCCAGTGCGACGGAGGCCGGTGACTACCCCCGCGTGCTCCTTGGAGTGGTGGTGATGTCGTTGTTTGTCACCGTGTTTAACCGTACCTTGTGGCGTCGCTTATTTGTCTTTGCTGAGCGTCGTTTACGTTTGGATTGA
>xylefagrif
ATGGCGTTCCTTTCTCAAAACCGCCCTGTCCATCCTGCCGTAGCCTCGTTGGTGCGAGCGCAATTACCTAACGCCTATGATTTAGTGGCGTTGGCGTTGATATTGCTCCTAGGGATTGCCTTGTTGCATGGTGCCGAAGGCGCACGCGCGCCGTTGAGCGCGTTGCCGGTGGAAGCTGTGTCGTTGGATCCAACACACCTGCCTGAGTATGGGTTGCGTACCACCTTGCGTATGTTTGCGGCGATGACGGCCTCACTGCTGTTTACCTTCGTGGTTGCCACGTTGGCTGCCAAGAGTCAGCGTGCTGAACGACTGATTGTTCCAGCCTTGGATGTCTTGCAGTCGGTGCCGGTCCTAGGGTTCCTGACATTTACTGTGACGTTCTTTCTCGGACTGTTCCCGGGTAGCCAACTGGGTGCCGAATGTGCCTCGGTATTCGCATTATTTACCAGTCAGGCATGGAACATGGCGTTCTCGTTCTACCAGTCATTACGTACTGTGCCACGTGATTTGCAAGAGGTCAGTCGTGGCTTTGGTTTCTCCGCTTGGTTGCGTTTTTGGCGATTGGAGGTCCCGTTCGCGATGCCTGGACTCATCTGGAACATGATGATGTCCATGTCAGGGGGATGGTTCTTCGTGGTGGCCTCCGAAGCGATTACGGTTGGTGATACCACAGTGACGCTTCCTGGTATTGGTTCCTACTTGGCGTTGGCGATCGCAAATCAGCAGTTTGGTGCAGTTGCCTGGGCGGTGGCTGCGATGGCATTGCTCATCTTGCTTTACGACCAGCTGCTGTTCCGCCCGATTGTGGTTTGGGCCGATAAGTTCCGGGTTGAGCTGACGGCTGGTCGTCAGATACCCAGATCCTGGGTTTACGATCTGATTTGTCGTACCAGACTGCTAAAGCGCTTAGTTGCACCGCTCACTCGGCTTTGGCAGC--------GAGTGCTTATCCTACGTTGGACCAAGCGCAATAGGGTGACAGTACTGCCTGTGTCGCCCCGGGTGGGTAGCGTGCGTGGAGATCGATTATGGCGGGTGGTTTTGTTTGCTGTGGCTGCCGCTTGCATCTACTTTGTGTTCAATAGCCTATGGCAGACACTGGACGTAGAAGATCTTACAGCTGCATTGGGTGGCGCTTTGGCGACATTACTGAGGGTGGTCGTATTGATTGCCTTGGCCTCGCTGATTTGGGTACCGATTGGAGTGTGGATTGGATTGCGTCCGGTGCTCGCACAGCGGGTCCAGCCCTTGGTACAGTTTTTGGCTGCCTTCCCCGCTAACGTACTATTCCCGTTTGCGGTGGTCGCGATTGTGAGCGCGGGTGCGAATCCGAATATTTGGTTGTCGCCACTCATGGTGCTGGGTACCCAGTGGTACATCCTGTTCAACGTGATTGCTGGAGCGAGCGCGTTTCCGACTGACCTGAAAGAGGCGGCCCAGGTGTATCGCTTGCGTTCGTGGACCTGGTGGCGCCGGGTGATGTTGCCTGGGATCTTCCCCTATTATCTGACCGGCGCGTTGACGGCTTCAGGTGGCTCTTGGAACGCCAGTATCGTTGCCGAACTGGTCAGTTGGGGACACCAGCATCTGCAAGCCTATGGCCTGGGGTCTTATATCGCCAGTGCGACGGAGGCCGGTGACTACCCCCGCGTGCTCCTTGGAGTGGTGGTGATGTCGTTGTTTGTCACCGTGTTTAACCGTACCTTGTGGCGTCGCTTATTTGTCTTTGCTGAGCGTCGTTTACGTTTGGATTGA
>xylefaSyVa
ATGGCGTTCCTTTCTCAAAACCGCCCTGTCCATCCTGCCGTAGCCTCGTTGGTGCGAGCGCAATTACCTAACGCCTATGATTTAGTGGCGTTGGCGTTGATATTGCTCCTAGGGATTGCCTTGTTGCATGGTGCCGAAGGCGCACGCGCGCCGTTGAGCGCGTTGCCGGTGGAAGCTGTGTCGTTGGATCCAACACACCTGCCTGAGTATGGGTTGCGTACCACCTTGCGTATGTTTGCGGCGATGACGGCCTCACTGCTGTTTACCTTCGTGGTTGCCACGTTGGCTGCCAAGAGTCAGCGTGCTGAACGACTGATTGTTCCAGCCTTGGATGTCTTGCAGTCGGTGCCGGTCCTAGGGTTCCTGACATTTACTGTGACGTTCTTTCTCGGACTGTTCCCGGGTAGCCAACTGGGTGCCGAATGTGCCTCGGTATTCGCATTATTTACCAGTCAGGCATGGAACATGGCGTTCTCGTTCTACCAGTCATTACGTACTGTGCCACGTGATTTGCAAGAGGTCAGTCGTGGCTTTGGTTTCTCCGCTTGGTTGCGTTTTTGGCGATTGGAGGTCCCGTTCGCGATGCCTGGACTCATCTGGAACATGATGATGTCCATGTCAGGGGGATGGTTCTTCGTGGTGGCCTCCGAAGCGATTACGGTTGGTGATACCACAGTGACGCTTCCTGGTATTGGTTCCTACTTGGCGTTGGCGATCGCAAATCAGCAGTTTGGTGCAGTTGCCTGGGCGGTGGCTGCGATGGCATTGCTCATCTTGCTTTACGACCAGCTGCTGTTCCGCCCGATTGTGGTTTGGGCCGATAAGTTCCGGGTTGAGCTGACGGCTGGTCGTCAGATACCCAGATCCTGGGTTTACGATCTGATTTGCCGTACCAGACTGCTAAAGCGCTTAGTTGCACCGCTCACTCGGCTTTGGCAGC--------GAGTGCTTATCCTACGTTGGACCAAGCGCAATAGGGTGACAGTACTACCTGTGTCGCCCCGGGTGGGTAGCGTGCGTGGAGATCGATTATGGCGGGTGGTTTTGTTTGCTGCGGCTGCCGCTTGCATCTACTTTGTGTTCAATAGCCTATGGCAGACACTGGACGTAGAAGATCTTACAGCTGCATTGGGTGGCGCTTTGGCGACATTACTGAGGGTGGTCGTATTGATTGCCTTGGCCTCGCTGATTTGGGTACCGATTGGAGTGTGGATTGGATTGCGTCCGGTGCTCGCACAGCGGGTCCAGCCCTTGGTACAGTTTTTGGCTGCCTTCCCCGCTAACGTACTATTCCCGTTTGCGGTGGTCGCGATTGTGAGCACGGGTGCGAATCCGAATATTTGGTTGTCGCCACTCATGGTGCTGGGTACCCAGTGGTACATCCTGTTCAACGTGATTGCTGGAGCGAGCGCGTTTCCGACTGACCTGAAAGAGGCGGCCCAGGTGTATCGCTTGCGTTCGTGGACCTGGTGGCGCCGGGTGATGTTGCCTGGGATTTTCCCCTATTATCTGACCGGCGTGTTGACGGCTTCAGGTGGCTCTTGGAACGCCAGTATCGTTGCCGAACTGGTCAGTTGGGGACACCAGCATCTGCAAGCCTATGGCCTGGGGTCTTATATCGCCAGTGCGACGGAGGCCGGTGACTACCCCCGCGTGCTCCTTGGAGTGGTGGTGATGTCGTTGTTTGTCACCGTGTTTAACCGTACCTTGTGGCGTCGCTTATTTGTCTTTGCTGAGCGTCGTTTACGTTTGGATTGA
>long-mer1942
-----------------------------------------------------------------------------------------------------------------------------------------------------------------------------------------------------------------TGGGTTGCGTACCACCTTGCGCATGTTTGCGGCGATGACGGCC-----------------------------------------------------------------------------------------------------------------------------------------------------------------------------------------------------------------------------------------------------------------------------------------------------------------------------------------------------------------------------------------------------------------------------------------------------------------------------------------------------------------------------------------------------------------------------------------------------------------------------------------------------------------------------------------------------------------------------------------------------------------------------------------------------------------------------------------------------------------------------------------------------------------------------------------------------------------------------------------------------------------------------------------------------------------------------------------------------------------------------------------------------------------------------------------------------------------------------------------------------------------------------------------------------------------------------------------------------------------------------------------------------------------------------------------------------------------------------------------------------------------------------------------------------------------------
>long-mer1943
-----------------------------------------------------------------------------------------------------------------------------------------------------------------------------------------------------------------------------------------------------------------------------------------------------------------------------TGTTCCAGCCTTGGATGTCTTACAGTCGGTGCCGGTCCTAGGG-----------------------------------------------------------------------------------------------------------------------------------------------------------------------------------------------------------------------------------------------------------------------------------------------------------------------------------------------------------------------------------------------------------------------------------------------------------------------------------------------------------------------------------------------------------------------------------------------------------------------------------------------------------------------------------------------------------------------------------------------------------------------------------------------------------------------------------------------------------------------------------------------------------------------------------------------------------------------------------------------------------------------------------------------------------------------------------------------------------------------------------------------------------------------------------------------------------------------------------------------------------------------------------------------------------------------------------------------------------------------------------------------------------------------------------------------------------
>long-mer1944
--------------------------------------------------------------------------------------------------------------------------------------------------------------------------------------------------------------------------------------------------------------------------------------------------------------------------------------------------------------------------------------TGTGACGTTCTTTCTCGGACTATTCCCGGGTAGCCAACTAGGTGCCGAATGTGCCTCGGTA--------------------------------------------------------------------------------------------------------------------------------------------------------------------------------------------------------------------------------------------------------------------------------------------------------------------------------------------------------------------------------------------------------------------------------------------------------------------------------------------------------------------------------------------------------------------------------------------------------------------------------------------------------------------------------------------------------------------------------------------------------------------------------------------------------------------------------------------------------------------------------------------------------------------------------------------------------------------------------------------------------------------------------------------------------------------------------------------------------------------------------------------------------------------------------------------------------------------------------------------------------------------------------------------------------------------------------------------------------------------------------
>long-mer1945
--------------------------------------------------------------------------------------------------------------------------------------------------------------------------------------------------------------------------------------------------------------------------------------------------------------------------------------------------------------------------------------------------------------------------------------------------------------------------------------------------------------------------------------------------------------------------------------------------------------------------------------------------------------------------AGCGATTACGGTTGGTGATACTACAGTGACGCTTCCTGGTATT--------------------------------------------------------------------------------------------------------------------------------------------------------------------------------------------------------------------------------------------------------------------------------------------------------------------------------------------------------------------------------------------------------------------------------------------------------------------------------------------------------------------------------------------------------------------------------------------------------------------------------------------------------------------------------------------------------------------------------------------------------------------------------------------------------------------------------------------------------------------------------------------------------------------------------------------------------------------------------------------------------------------------------------------------------------------------------------------------------------
>long-mer1946
---------------------------------------------------------------------------------------------------------------------------------------------------------------------------------------------------------------------------------------------------------------------------------------------------------------------------------------------------------------------------------------------------------------------------------------------------------------------------------------------------------------------------------------------------------------------------------------------------------------------------------------------------------------------------------------------------------------------------------------------------------------------------------------------------------------------------------------------------------------------------------------------------------------------------------------------------------------CGGCTTTGGCAGC--------GAGTGCTTCTCCTACGTTGGACCAAGCGCAATAGAGTGACAGTGGTGCCTGTGTCGCC-------------------------------------------------------------------------------------------------------------------------------------------------------------------------------------------------------------------------------------------------------------------------------------------------------------------------------------------------------------------------------------------------------------------------------------------------------------------------------------------------------------------------------------------------------------------------------------------------------------------------------------------------------------------------------------------------------------------------------------------------------------------------------------
>long-mer1947
----------------------------------------------------------------------------------------------------------------------------------------------------------------------------------------------------------------------------------------------------------------------------------------------------------------------------------------------------------------------------------------------------------------------------------------------------------------------------------------------------------------------------------------------------------------------------------------------------------------------------------------------------------------------------------------------------------------------------------------------------------------------------------------------------------------------------------------------------------------------------------------------------------------------------------------------------------------------------------------------------------------------------------------------------------------------------------------------------------------------------------------------------------------------------------------TTTGGCGACATTACTCAGGGTAGTCGTATTGATTGCCTTGGCC------------------------------------------------------------------------------------------------------------------------------------------------------------------------------------------------------------------------------------------------------------------------------------------------------------------------------------------------------------------------------------------------------------------------------------------------------------------------------------------------------------------------------------------------------------------------------------------------
>long-mer1948
-------------------------------------------------------------------------------------------------------------------------------------------------------------------------------------------------------------------------------------------------------------------------------------------------------------------------------------------------------------------------------------------------------------------------------------------------------------------------------------------------------------------------------------------------------------------------------------------------------------------------------------------------------------------------------------------------------------------------------------------------------------------------------------------------------------------------------------------------------------------------------------------------------------------------------------------------------------------------------------------------------------------------------------------------------------------------------------------------------------------------------------------------------------------------------------------------------------------------------------------------------------------------------------------------------CTTGGTACAGTTTTTGGCTGCATTCCCGGCCAACGTACTATTCCC-------------------------------------------------------------------------------------------------------------------------------------------------------------------------------------------------------------------------------------------------------------------------------------------------------------------------------------------------------------------------------------------------------------------------------------------------------------------------------
>long-mer1949
-------------------------------------------------------------------------------------------------------------------------------------------------------------------------------------------------------------------------------------------------------------------------------------------------------------------------------------------------------------------------------------------------------------------------------------------------------------------------------------------------------------------------------------------------------------------------------------------------------------------------------------------------------------------------------------------------------------------------------------------------------------------------------------------------------------------------------------------------------------------------------------------------------------------------------------------------------------------------------------------------------------------------------------------------------------------------------------------------------------------------------------------------------------------------------------------------------------------------------------------------------------------------------------------------------------------------------------------------------------------------------------------------------------------------------------------------------------------------------------------------------------------------------------------------------------------------------------------------------------------------------------------------------------------------------------TATCGCCAGTGCGACGGAGGCGGGTGACTACCCCCGTGTGCTCCTTGGAGTGGTGGTG------------------------------------------------------------------------------------
