# Supplementary material for: Identification of genetic relationships and subspecies signatures in Xylella fastidiosa
Source: BMC Genomics. 2019 Mar 25;20:239. doi: 10.1186/s12864-019-5565-9 (PMC6434890; doi:10.1186/s12864-019-5565-9)
Supplement: Supplementary file 8 — Analysis of (non-)synonymous SNPs in homologs to CDS harboring specific k-mers for selected enriched GOs. (ZIP 549 kb) [file 12864_2019_5565_MOESM8_ESM.zip › Additional-File8/Additional-File8B_Pauca/GO-0005886 0016021/NC_002488.53/Clade III assembled to xylefa9a5c.fasta]

>xylefa9a5c
ATGATACTAAACCAAGAGCATGAACACATCCAGGTTTACAATCACCATCTGAACAGCTTCCAATTTCCCCTTAATCCTT-CATCCGATAACTCACCCGTGAGTATGGCTTACGAACGCTTCACATCGGCGATCACACTACTAATGCATTGGCGCAACCGCCTTGATCCGTATTGGAAGCTAGCACGCGGCGACCGCCCTGTTGGCTTCTTGCTTCTGCTATGGCCCACTTGGTGGGCACTATGGTTAGCGGCCGGCGGTGTACCGCCATGGTGGACCCTCTGTGTCTTCACTACTGGCATCTGGTTGACACGCTCAGCCGGATGCGTCATCAACGACTACACCGACCGATGGCTTGATCCACACGTCGAACGCACCCGCATACGCCCCTTGGTCACCGGCGCCGTTTCACCACGCAATGCCCTACTGATGTTCGCCACATTGATGCTAATCGCCTTCGGCCTCGTGCTCACCATGAATCAACTTACCGTATTACTTAGCGTCGTGGGGCTGTTTCTGGCTATGACCTATCCATATTTAAAGCGCTATACCTACCTACCCCAAGTTTACTTAGGCCTAGCCTTTGGCTGGGGTATTCCGATGGCCTTCGCTGCCATACAGGGAAAAGTACCGACACAGGCTTGGTTACTGTACGTTGCAAACATCCTATGGACCACCGCCTATGACACTTGGTGTGCGATGGTCGATCGCGACGACGACATCAAAATGGGGGCTAAATCCACCGCGATTTTGTTCGCTGACCTGGATCTAACCGTACAAGGAGTGCTGTACACCCTCATGCTCTTCACATTGTGTTTGGTCGGCCTACGCGCCACACTTTCCCACACCTACTGGATTAGTTTAATCGCAGCCGTAGCGCTCATCGGATACCAATTCATCATCGCTCGACGTCGCGAACCCACCGCCTGTTTTCGCGCATTCATGCATAACAACTGGGTCGGCATGACCATCTTCGCTGGCATTGCCCTTGCCACAACACACTGA------------------------------------------------------------------------------------------
>xylefa4626
ATGATACTAAACCAAGAGCATGAACACATCCAGGTTTACAATCACCATATAAACAGCCCCCAATTTCCCCATAATCCTT-CATCCGATAACTCACC-GTGAGTATGGCTTACGAACGCTTCACATCGGCGATCACACTACTACTGCATTGGCGCAACCGCCTTGATCCGTATTGGAAGCTGGCACGCGGCGACCGCCCTGTTGGCTTTTTGCTTCTGCTATGGCCCACCTGGTGGGCACTATGGTTAGCCGCCGACGGTGTACCACCATGGTGGACCCTCTGTGTCTTCACTACTGGCATCTGGCTGACACGCTCAGCCGGATGCGTCATCAACGACTACACCGACAGATGGCTTGATCCACACGTCGAACGCACCTGCACACGCCCCTTGGTCACCGGGACCGTTTCACCACGCAACGCCCTACTGATGTTCGGCACATTGATGCTAATCGCCTTCGGCCTCGTGCTCACGATGAATCGGCTTACCGTATTACTTAGCGTGGCGGGGCTATTTCTGGCTATGACCTATCCATATTTAAAGCGCTATACCCACCTACCCCAAGTTTACTTAGGCATAGCCTTTGGCTGGGGTATTCCGATGGCCTTCGCTGCCATACAGGGGAAAGTACCAACGCTGGCTTGGTTACTATACGTTGCAAACATCCTATGGACCACGGCCTATGACACTTGGTATGCGATGGTTGATCGCGACGACGACATCAAAATGGGGGCTAAATCCACCGCGATTTTGTTCGCTGACCTGGATCTAGTAGTACAAGGAGTGCTATACACACTCATGCTATTAACATTGTGTTTGGTCGGCCTACGCGCCACGCTCTCCCACACCTACTGGATTAGTTTAATCTCAGCCGTAGCGCTCATCGGATACCAATTCATCATCGCTCGACGTCGCGAACCCACCGCCTGTTTTCGCGCATTCATGCATAACAACTGGGTCGGCATGACGATCTTCGCTGGCATTGCCCTTGCCACAACACACTGA------------------------------------------------------------------------------------------
>xylefa7969
ATGATACTAAACCAAGAGCATGAACACATCCAGGTTTACAATCACCATATAAACAGCCCCCAATTTCCCCATAATCCTT-CATCCGATAACTCACC-GTGAGTATGGCTTACGAACGCTTCACATCGGCGATCACACTACTACTGCATTGGCGCAACCGCCTTGATCCGTATTGGAAGCTGGCACGCGGCGACCGCCCTGTTGGCTTTTTGCTTCTGCTATGGCCCACCTGGTGGGCACTATGGTTAGCCGCCGACGGTGTACCACCATGGTGGACCCTCTGTGTCTTCACTACTGGCATCTGGCTGACACGCTCAGCCGGATGCGTCATCAACGACTACACCGACAGATGGCTTGATCCACACGTCGAACGCACCTGCACACGCCCCTTGGTCACCGGGACCGTTTCACCACGCAACGCCCTACTGATGTTCGGCACATTGATGCTAATCGCCTTCGGCCTCGTGCTCACGATGAATCGGCTTACCGTATTACTTAGCGTGGCGGGGCTATTTCTGGCTATGACCTATCCATATTTAAAGCGCTATACCCACCTACCCCAAGTTTACTTAGGCATAGCCTTTGGCTGGGGTATTCCGATGGCCTTCGCTGCCATACAGGGGAAAGTACCAACGCTGGCTTGGTTACTATACGTTGCAAACATCCTATGGACCACGGCCTATGACACTTGGTATGCGATGGTTGATCGCGACGACGACATCAAAATGGGGGCTAAATCCACCGCGATTTTGTTCGCTGACCTGGATCTAGTAGTACAAGGAGTGCTATACACACTCATGCTATTAACATTGTGTTTGGTCGGCCTACGCGCCACGCTCTCCCACACCTACTGGATTAGTTTAATCTCAGCCGTAGCGCTCATCGGATACCAATTCATCATCGCTCGACGTCGCGAACCCACCGCCTGTTTTCGCGCATTCATGCATAACAACTGGGTCGGCATGACGATCTTCGCTGGCATTGCCCTTGCCACAACACACTGA------------------------------------------------------------------------------------------
>xylefa7970
ATGATACTAAACCAAGAGCATGAACACATCCAGGTTTACAATCACCATATAAACAGCCCCCAATTTCCCCATAATCCTT-CATCCGATAACTCACC-GTGAGTATGGCTTACGAACGCTTCACATCGGCGATCACACTACTACTGCATTGGCGCAACCGCCTTGATCCGTATTGGAAGCTGGCACGCGGCGACCGCCCTGTTGGCTTTTTGCTTCTGCTATGGCCCACCTGGTGGGCACTATGGTTAGCCGCCGACGGTGTACCACCATGGTGGACCCTCTGTGTCTTCACTACTGGCATCTGGCTGACACGCTCAGCCGGATGCGTCATCAACGACTACACCGACAGATGGCTTGATCCACACGTCGAACGCACCTGCACACGCCCCTTGGTCACCGGGACCGTTTCACCACGCAACGCCCTACTGATGTTCGGCACATTGATGCTAATCGCCTTCGGCCTCGTGCTCACGATGAATCGGCTTACCGTATTACTTAGCGTGGCGGGGCTATTTCTGGCTATGACCTATCCATATTTAAAGCGCTATACCCACCTACCCCAAGTTTACTTAGGCATAGCCTTTGGCTGGGGTATTCCGATGGCCTTCGCTGCCATACAGGGGAAAGTACCAACGCTGGCTTGGTTACTATACGTTGCAAACATCCTATGGACCACGGCCTATGACACTTGGTATGCGATGGTTGATCGCGACGACGACATCAAAATGGGGGCTAAATCCACCGCGATTTTGTTCGCTGACCTGGATCTAGTAGTACAAGGAGTGCTATACACACTCATGCTATTAACATTGTGTTTGGTCGGCCTACGCGCCACGCTCTCCCACACCTACTGGATTAGTTTAATCTCAGCCGTAGCGCTCATCGGATACCAATTCATCATCGCTCGACGTCGCGAACCCACCGCCTGTTTTCGCGCATTCATGCATAACAACTGGGTCGGCATGACGATCTTCGCTGGCATTGCCCTTGCCACAACACACTGA------------------------------------------------------------------------------------------
>xylefa8082
ATGATACTAAACCAAGAGCATGAACACATCCAGGTTTACAATCACCATATAAACAGCCCCCAATTTCCCCATAATCCTT-CATCCGATAACTCACC-GTGAGTATGGCTTACGAACGCTTCACATCGGCGATCACACTACTACTGCATTGGCGCAACCGCCTTGATCCGTATTGGAAGCTGGCACGCGGCGACCGCCCTGTTGGCTTTTTGCTTCTGCTATGGCCCACCTGGTGGGCACTATGGTTAGCCGCCGACGGTGTACCACCATGGTGGACCCTCTGTGTCTTCACTACTGGCATCTGGCTGACACGCTCAGCCGGATGCGTCATCAACGACTACACCGACAGATGGCTTGATCCACACGTCGAACGCACCTGCACACGCCCCTTGGTCACCGGGACCGTTTCACCACGCAACGCCCTACTGATGTTCGGCACATTGATGCTAATCGCCTTCGGCCTCGTGCTCACGATGAATCGGCTTACCGTATTACTTAGCGTGGCGGGGCTATTTCTGGCTATGACCTATCCATATTTAAAGCGCTATACCCACCTACCCCAAGTTTACTTAGGCATAGCCTTTGGCTGGGGTATTCCGATGGCCTTCGCTGCCATACAGGGGAAAGTACCAACGCTGGCTTGGTTACTATACGTTGCAAACATCCTATGGACCACGGCCTATGACACTTGGTATGCGATGGTTGATCGCGACGACGACATCAAAATGGGGGCTAAATCCACCGCGATTTTGTTCGCTGACCTGGATCTAGTAGTACAAGGAGTGCTATACACACTCATGCTATTAACATTGTGTTTGGTCGGCCTACGCGCCACGCTCTCCCACACCTACTGGATTAGTTTAATCTCAGCCGTAGCGCTCATCGGATACCAATTCATCATCGCTCGACGTCGCGAACCCACCGCCTGTTTTCGCGCATTCATGCATAACAACTGGGTCGGCATGACGATCTTCGCTGGCATTGCCCTTGCCACAACACACTGA------------------------------------------------------------------------------------------
>xylefa8073
ATGATACTAAACCAAGAGCATGAACACATCCAGGTTTACAATCACCATATAAACAGCTCCCAATTTCCCCATAATCCTTGCATCCGATAACTCACC-GTGAGTATGGCTTACGAACGCTTCACATCGACGATCACACTACTACTGCATTGGCGCAACCGCCTTGATCCGTATTGGAAGCTGGCACGCGGCGACCACCCTGTTGGCTTCTTGCTTCTGCTATGGCCCACCTGGTGGGCACTATGGTTAGCCGCCGACGGTGTACCACCATGGTGGACCCTCTGTGTCTTCACTACTGGCATCTGGCTGACACGCTCAGCCGGATGCGTCATCAACGACTACACCGACAGATGGCTTGATCCACACGTCGAACGCACCTGCACACGCCCCTTGGTCACCGGGACCGTTTCACCACGCAACGCCCTACTGATGTTCGGCACATTGATGCTAATCGCCTTCGGCCTCGTGCTCACGATGAATCGGCTTACCGTATTACTTAGCGTGGCGGGGCTATTTCTGGCTATGACCTATCCATATTTAAAGCGCTATACCCACCTACCCCAAATTTACTTAGGCCTAGCCTTTGGCTGGGGTATTCCGATGGCCTTCGCTGCCATACAGGGAAAAGTACCAACACTGGCTTGGTTACTGTACGTTGCAAACATCCTATGGACCACCGCCTATGACACTTGGTATGCGATGGTTGATCGCGACGACGACATCAAAATGGGGGCTAAATCCACCGCGATTTTGTTCGCTGACCTGGATCTAGTCGTACAAGGAGTGCTGTACACACTCATGCTCTTAACATTGTGTTTGGTGGGCCTACGCGCCACGCTCTCCCACACCTACTGGATTAGTTTAATCTCAGCCGTAGCGCTCATCGGATACCAATTCATCATCGCTCGACGTCGCGAACCCACCGCCTGTTTTCGCGCATTCATGCATAACAACTGGGTCGGCATGACGATCTTCGCTGGCATTGCCCTTGCCACAACACACTGA------------------------------------------------------------------------------------------
>xylefa3579
ATGATACTAAACCAAGAGCATGAACACATCCAGGTTTACAATCACCATATAAACAGCCCCCAATTTCCCCATAATCCTT-CATCCGATAACTCACC-GTGAGTATGGCTTACGAACGCTTCACATCGGCGATCACACTACTACTGCATTGGCGCAACCGCCTTGATCCGTATTGGAAGCTGGCACGCGGCGACCGCCCTGTTGGCTTTTTGCTTCTGCTATGGCCCACCTGGTGGGCACTATGGTTAGCCGCCGACGGTGTACCACCATGGTGGACCCTCTGTGTCTTCACTACTGGCATCTGGCTGACACGCTCAGCCGGATGCGTCATCAACGACTACACCGACAGATGGCTTGATCCACACGTCGAACGCACCTGCACACGCCCCTTGGTCACCGGGACCGTTTCACCACGCAACGCCCTACTGATGTTCGGCACATTGATGCTAATCGCCTTCGGCCTCGTGCTCACGATGAATCGGCTTACCGTATTACTTAGCGTGGCGGGGCTATTTCTGGCTATGACCTATCCATATTTAAAGCGCTATACCCACCTACCCCAAGTTTACTTAGGCATAGCCTTTGGCTGGGGTATTCCGATGGCCTTCGCTGCCATACAGGGGAAAGTACCAACGCTGGCTTGGTTACTATACGTTGCAAACATCCTATGGACCACGGCCTATGACACTTGGTATGCGATGGTTGATCGCGACGACGACATCAAAATGGGGGCTAAATCCACCGCGATTTTGTTCGCTGACCTGGATCTAGTAGTACAAGGAGTGCTATACACACTCATGCTATTAACATTGTGTTTGGTCGGCCTACGCGCCACGCTCTCCCACACCTACTGGATTAGTTTAATCTCAGCCGTAGCGCTCATCGGATACCAATTCATCATCGCTCGACGTCGCGAACCCACCGCCTGTTTTCGCGCATTCATGCATAACAACTGGGTCGGCATGACGATCTTCGCTGGCATTGCCCTTGCCACAACACACTGA------------------------------------------------------------------------------------------
>xylefa4627
ATGATACTAAACCAAGAGCATGAACACATCCAGGTTTACAATCACCATATAAACAGCCCCCAATTTCCCCATAATCCTT-CATCCGATAACTCACC-GTGAGTATGGCTTACGAACGCTTCACATCGGCGATCACACTACTACTGCATTGGCGCAACCGCCTTGATCCGTATTGGAAGCTGGCACGCGGCGACCGCCCTGTTGGCTTTTTGCTTCTGCTATGGCCCACCTGGTGGGCACTATGGTTAGCCGCCGACGGTGTACCACCATGGTGGACCCTCTGTGTCTTCACTACTGGCATCTGGCTGACACGCTCAGCCGGATGCGTCATCAACGACTACACCGACAGATGGCTTGATCCACACGTCGAACGCACCTGCACACGCCCCTTGGTCACCGGGACCGTTTCACCACGCAACGCCCTACTGATGTTCGGCACATTGATGCTAATCGCCTTCGGCCTCGTGCTCACGATGAATCGGCTTACCGTATTACTTAGCGTGGCGGGGCTATTTCTGGCTATGACCTATCCATATTTAAAGCGCTATACCCACCTACCCCAAGTTTACTTAGGCCTAGCCTTTGGCTGGGGTATTCCGATGGCCTTCGCTGCCATACAGGGAAAAGTACCAACGCTGGCTTGGTTATTGTACGTTGCAAACATCCTATGGACCACCGCCTATGACACTTGGTATGCGATGGTTGATCGCGACGACGACATCAAAATGGGGGCTAAATCCACCGCGATTTTGTTCGCTGACCTGGATCTAGTCGTACAAGGAGTGCTGTACACACTCATGCTCTTAACATTGTGTTTGGTCGGCCTACGCGCCACGCTCTCCCACACCTACTGGATTAGTTTAATCTCAGCCGTAGCGCTCATCGGATACCAATTCATCATCGCTCGACGTCGCGAACCCACCGCCTGTTTTCGCGCATTCATGCATAACAACTGGGTCGGCATGACGATCTTCGCTGGCATTGCCCTTGCCACAACACACTGA------------------------------------------------------------------------------------------
>xylefaco33
ATGATACTAAACCAAGAGCATGAACACATCCAGGTTTACAATCACCATATAAACAGCCCCCAATTTCCCCATAATCCTT-CATCCGATAACTCACC-GTGAGTATGGCTTACGAACGCTTCACATCGGCGATCACACTACTACTGCATTGGCGCAACCGCCTTGATCCGTATTGGAAGCTGGCACGCGGCGACCGCCCTGTTGGCTTTTTGCTTCTGCTATGGCCCACCTGGTGGGCACTATGGTTAGCCGCCGACGGTGTACCACCATGGTGGACCCTCTGTGTCTTCACTACTGGCATCTGGCTGACACGCTCAGCCGGATGCGTCATCAACGACTACACCGACAGATGGCTTGATCCACACGTCGAACGCACCTGCACACGCCCCTTGGTCACCGGGACCGTTTCACCACGCAACGCCCTACTGATGTTCGGCACATTGATGCTAATCGCCTTCGGCCTCGTGCTCACGATGAATCGGCTTACCGTATTACTTAGCGTGGCGGGGCTATTTCTGGCTATGACCTATCCATATTTAAAGCGCTATACCCACCTACCCCAAGTTTACTTAGGCCTAGCCTTTGGCTGGGGTATTCCGATGGCCTTCGCTGCCATACAGGGAAAAGTACCAACGCTGGCTTGGTTATTGTACGTTGCAAACATCCTATGGACCACCGCCTATGACACTTGGTATGCGATGGTTGATCGCGACGACGACATCAAAATGGGGGCTAAATCCACCGCGATTTTGTTCGCTGACCTGGATCTAGTCGTACAAGGAGTGCTGTACACACTCATGCTCTTAACATTGTGTTTGGTCGGCCTACGCGCCACGCTCTCCCACACCTACTGGATTAGTTTAATCTCAGCCGTAGCGCTCATCGGATACCAATTCATCATCGCTCGACGTCGCGAACCCACCGCCTGTTTTCGCGCATTCATGCATAACAACTGGGTCGGCATGACGATCTTCGCTGGCATTGCCCTTGCCACAACACACTGA------------------------------------------------------------------------------------------
>xylefaAnn1
ATGATACTAAACCAAGAGCATGAACACATCCAGGTTTACAATCACCATATAAACAGCTCCCAATTTCCCCATAATCCTT-CATCCGATAACTCACC-GTGAGTATGGCTTACGAACGCTTCACATCGACGATCACACTACTACTGCATTGGCGCAACCGCCTTGATCCGTATTGGAAGCTGGCACGCGGCGACCACCCTGTTGGCTTCTTGCTTCTGCTATGGCCCACCTGGTGGGCACTATGGTTAGCCGCCGACGGTGTACCACCATGGTGGACCCTCTGTGTCTTCACTACTGGCATCTGGCTGACACGCTCAGCCGGATGCGTCATCAACGACTACACCGACAGATGGCTTGATCCACACGTCGAACGCACCTGCACACGCCCCTTGGTCACCGGGACCGTTTCACCACGCAACGCCCTACTGATGTTCGGCACATTGATGCTAATCGCCTTCGGCCTCGTGCTCACGATGAATCGGCTTACCGTATTACTTAGCGTGGCGGGGCTATTTCTGGCTATGACCTATCCATATTTAAAGCGCTATACCCACCTACCCCAAATTTACTTAGGCCTAGCCTTTGGCTGGGGTATTCCGATGGCCTTCGCTGCCATACAGGGAAAAGTACCAACGCTGGCTTGGTTACTGTACGTTGCAAACATCCTATGGACCACCGCCTATGACACTTGGTATGCGATGGTTGATCGCGACGACGACATCAAAATGGGGGCTAAATCCACCGCGATTTTGTTCGCTGACCTGGATCTAGTCGTACAAGGAGTGCTGTACACACTCATGCTCTTAACATTGTGTTTGGTGGGCCTACGCGCGACGCTCTCTCACACCTACTGGATTAGTTTAATCTCAGCCGTAGCGCTCATCGGATACCAATTCATCATCGCTCGACGTCGCGAACCCACCGCCTGTTTTCGCGCATTCATGCATAACAACTGGGTCGGCATGACGATCTTCGCTGGCATTGCCCTTGCCACAACACACTGA------------------------------------------------------------------------------------------
>xylefaD026
ATGATACTAAACCAAGAGCATGAACACATCCAGGTTTACAATCACCATATAAACAGCCCCCAATTTCCCCATAATCCTT-CATCCGATAACTCACC-GTGAGTATGGCTTACGAACGCTTCACATCGGCGATCACACTACTACTGCATTGGCGCAACCGCCTTGATCCGTATTGGAAGCTGGCACGCGGCGACCGCCCTGTTGGCTTTTTGCTTCTGCTATGGCCCACCTGGTGGGCACTATGGTTAGCCGCCGACGGTGTACCACCATGGTGGACCCTCTGTGTCTTCACTACTGGCATCTGGCTGACACGCTCAGCCGGATGCGTCATCAACGACTACACCGACAGATGGCTTGATCCACACGTCGAACGCACCTGCACACGCCCCTTGGTCACCGGGACCGTTTCACCACGCAACGCCCTACTGATGTTCGGCACATTGATGCTAATCGCCTTCGGCCTCGTGCTCACGATGAATCGGCTTACCGTATTACTTAGCGTGGCGGGGCTATTTCTGGCTATGACCTATCCATATTTAAAGCGCTATACCCACCTACCCCAAGTTTACTTAGGCATAGCCTTTGGCTGGGGTATTCCGATGGCCTTCGCTGCCATACAGGGGAAAGTACCAACGCTGGCTTGGTTACTATACGTTGCAAACATCCTATGGACCACGGCCTATGACACTTGGTATGCGATGGTTGATCGCGACGACGACATCAAAATGGGGGCTAAATCCACCGCGATTTTGTTCGCTGACCTGGATCTAGTAGTACAAGGAGTGCTATACACACTCATGCTATTAACATTGTGTTTGGTCGGCCTACGCGCCACGCTCTCCCACACCTACTGGATTAGTTTAATCTCAGCCGTAGCGCTCATCGGATACCAATTCATCATCGCTCGACGTCGCGAACCCACCGCCTGTTTTCGCGCATTCATGCATAACAACTGGGTCGGCATGACGATCTTCGCTGGCATTGCCCTTGCCACAACACACTGA------------------------------------------------------------------------------------------
>xylefaEB92
ATGATACTAAACCAAGAGCATGAACACATCCAGGTTTACAATCACCATATAAACAGCCCCCAATTTCCCCATAATCCTT-CATCCGATAACTCACC-GTGAGTATGGCTTACGAACGCTTCACATCGGCGATCACACTACTACTGCATTGGCGCAACCGCCTTGATCCGTATTGGAAGCTGGCACGCGGCGACCGCCCTGTTGGCTTTTTGCTTCTGCTATGGCCCACCTGGTGGGCACTATGGTTAGCCGCCGACGGTGTACCACCATGGTGGACCCTCTGTGTCTTCACTACTGGCATCTGGCTGACACGCTCAGCCGGATGCGTCATCAACGACTACACCGACAGATGGCTTGATCCACACGTCGAACGCACCTGCACACGCCCCTTGGTCACCGGGACCGTTTCACCACGCAACGCCCTACTGATGTTCGGCACATTGATGCTAATCGCCTTCGGCCTCGTGCTCACGATGAATCGGCTTACCGTATTACTTAGCGTGGCGGGGCTATTTCTGGCTATGACCTATCCATATTTAAAGCGCTATACCCACCTACCCCAAGTTTACTTAGGCATAGCCTTTGGCTGGGGTATTCCGATGGCCTTCGCTGCCATACAGGGGAAAGTACCAACGCTGGCTTGGTTACTATACGTTGCAAACATCCTATGGACCACGGCCTATGACACTTGGTATGCGATGGTTGATCGCGACGACGACATCAAAATGGGGGCTAAATCCACCGCGATTTTGTTCGCTGACCTGGATCTAGTAGTACAAGGAGTGCTATACACACTCATGCTATTAACATTGTGTTTGGTCGGCCTACGCGCCACGCTCTCCCACACCTACTGGATTAGTTTAATCTCAGCCGTAGCGCTCATCGGATACCAATTCATCATCGCTCGACGTCGCGAACCCACCGCCTGTTTTCGCGCATTCATGCATAACAACTGGGTCGGCATGACGATCTTCGCTGGCATTGCCCTTGCCACAACACACTGA------------------------------------------------------------------------------------------
>xylefa8071
ATGATACTAAACCAAGAGCATGAACACATCCAGGTTTACAATCACCATATAAACAGCCCCCAATTTCCCCATAATCCTT-CATCCGATAACTCACC-GTGAGTATGGCTTACGAACGCTTCACATCGGCGATCACACTACTACTGCATTGGCGCAACCGCCTTGATCCGTATTGGAAGCTGGCACGCGGCGACCGCCCTGTTGGCTTTTTGCTTCTGCTATGGCCCACCTGGTGGGCACTATGGTTAGCCGCCGACGGTGTACCACCATGGTGGACCCTCTGTGTCTTCACTACTGGCATCTGGCTGACACGCTCAGCCGGATGCGTCATCAACGACTACACCGACAGATGGCTTGATCCACACGTCGAACGCACCTGCACACGCCCCTTGGTCACCGGGACCGTTTCACCACGCAACGCCCTACTGATGTTCGGCACATTGATGCTAATCGCCTTCGGCCTCGTGCTCACGATGAATCGGCTTACCGTATTACTTAGCGTGGCGGGGCTATTTCTGGCTATGACCTATCCATATTTAAAGCGCTATACCCACCTACCCCAAGTTTACTTAGGCATAGCCTTTGGCTGGGGTATTCCGATGGCCTTCGCTGCCATACAGGGGAAAGTACCAACGCTGGCTTGGTTACTATACGTTGCAAACATCCTATGGACCACGGCCTATGACACTTGGTATGCGATGGTTGATCGCGACGACGACATCAAAATGGGGGCTAAATCCACCGCGATTTTGTTCGCTGACCTGGATCTAGTAGTACAAGGAGTGCTATACACACTCATGCTATTAACATTGTGTTTGGTCGGCCTACGCGCCACGCTCTCCCACACCTACTGGATTAGTTTAATCTCAGCCGTAGCGCTCATCGGATACCAATTCATCATCGCTCGACGTCGCGAACCCACCGCCTGTTTTCGCGCATTCATGCATAACAACTGGGTCGGCATGACGATCTTCGCTGGCATTGCCCTTGCCACAACACACTGA------------------------------------------------------------------------------------------
>xylefaM23s
ATGATACTAAACCAAGAGCATGAACACATCCAGGTTTACAATCACCATATAAACAGCCCCCAATTTCCCCATAATCCTT-CATCCGATAACTCACC-GTGAGTATGGCTTACGAACGCTTCACATCGGCGATCACACTACTACTGCATTGGCGCAACCGCCTTGATCCGTATTGGAAGCTGGCACGCGGCGACCGCCCTGTTGGCTTTTTGCTTCTGCTATGGCCCACCTGGTGGGCACTATGGTTAGCCGCCGACGGTGTACCACCATGGTGGACCCTCTGTGTCTTCACTACTGGCATCTGGCTGACACGCTCAGCCGGATGCGTCATCAACGACTACACCGACAGATGGCTTGATCCACACGTCGAACGCACCTGCACACGCCCCTTGGTCACCGGGACCGTTTCACCACGCAACGCCCTACTGATGTTCGGCACATTGATGCTAATCGCCTTCGGCCTCGTGCTCACGATGAATCGGCTTACCGTATTACTTAGCGTGGCGGGGCTATTTCTGGCTATGACCTATCCATATTTAAAGCGCTATACCCACCTACCCCAAGTTTACTTAGGCATAGCCTTTGGCTGGGGTATTCCGATGGCCTTCGCTGCCATACAGGGGAAAGTACCAACGCTGGCTTGGTTACTATACGTTGCAAACATCCTATGGACCACGGCCTATGACACTTGGTATGCGATGGTTGATCGCGACGACGACATCAAAATGGGGGCTAAATCCACCGCGATTTTGTTCGCTGACCTGGATCTAGTAGTACAAGGAGTGCTATACACACTCATGCTATTAACATTGTGTTTGGTCGGCCTACGCGCCACGCTCTCCCACACCTACTGGATTAGTTTAATCTCAGCCGTAGCGCTCATCGGATACCAATTCATCATCGCTCGACGTCGCGAACCCACCGCCTGTTTTCGCGCATTCATGCATAACAACTGGGTCGGCATGACGATCTTCGCTGGCATTGCCCTTGCCACAACACACTGA------------------------------------------------------------------------------------------
>xylefaMuMD
ATGATACTAAACCAAGAGCATGAACACATCCAGGTTTACAATCACCATATAAACAGCCCCCAATTTCCCCATAATCCTT-CATCCGATAACTCACC-GTGAGTATGGCTTACGAACGCTTCACATCGGCGATCACACTACTACTGCATTGGCGCAACCGCCTTGATCCGTATTGGAAGCTGGCACGCGGCGACCGCCCTGTTGGCTTTTTGCTTCTGCTATGGCCCACCTGGTGGGCACTATGGTTAGCCGCCGACGGTGTACCACCATGGTGGACCCTCTGTGTCTTCACTACTGGCATCTGGCTGACACGCTCAGCCGGATGCGTCATCAACGACTACACCGACAGATGGCTTGATCCACACGTCGAACGCACCTGCACACGCCCCTTGGTCACCGGGACCGTTTCACCACGCAACGCCCTACTGATGTTCGGCACATTGATGCTAATCGCCTTCGGCCTCGTGCTCACGATGAATCGGCTTACCGTATTACTTAGCGTGGCGGGGCTATTTCTGGCTATGACCTATCCATATTTAAAGCGCTATACCCACCTACCCCAAGTTTACTTAGGCCTAGCCTTTGGCTGGGGTATTCCGATGGCCTTCGCTGCCATACAGGGGAAAGTACCAACGCTGGCTTGGTTACTATACGTTGCAAACATCCTATGGACCACCGCCTATGACACTTGGTATGCGATGGTTGATCGCGACGACGACATCAAAATGGGGGCTAAATCCACCGCGATTTTGTTCGCTGACCTGGATCTAGTAGTACAAGGAGTGCTATACACACTCATGCTATTAACATTGTGTTTGGTCGGCCTACGCGCCACGCTCTCCCACACCTACTGGATTAGTTTAATCTCAGCCGTAGCGCTCATCGGATACCAATTCATCATCGCTCGACGCCGCGAACCCACCGCCTGTTTTCGCGCATTCATGCATAACAACTGGGTCGGCATGACGATCTTCGCTGGCATTGCCCTTGCCACAACACACTGA------------------------------------------------------------------------------------------
>xylefastag
ATGATACTAAACCAAGAGCATGAACACATCCAGGTTTACAATCACCATATAAACAGCCCCCAATTTCCCCATAATCCTT-CATCCGATAACTCACC-GTGAGTATGGCTTACGAACGCTTCACATCGGCGATCACACTACTACTGCATTGGCGCAACCGCCTTGATCCGTATTGGAAGCTGGCACGCGGCGACCGCCCTGTTGGCTTTTTGCTTCTGCTATGGCCCACCTGGTGGGCACTATGGTTAGCCGCCGACGGTGTACCACCATGGTGGACCCTCTGTGTCTTCACTACTGGCATCTGGCTGACACGCTCAGCCGGATGCGTCATCAACGACTACACCGACAGATGGCTTGATCCACACGTCGAACGCACCTGCACACGCCCCTTGGTCACCGGGACCGTTTCACCACGCAACGCCCTACTGATGTTCGGCACATTGATGCTAATCGCCTTCGGCCTCGTGCTCACGATGAATCGGCTTACCGTATTACTTAGCGTGGCGGGGCTATTTCTGGCTATGACCTATCCATATTTAAAGCGCTATACCCACCTACCCCAAGTTTACTTAGGCATAGCCTTTGGCTGGGGTATTCCGATGGCCTTCGCTGCCATACAGGGGAAAGTACCAACGCTGGCTTGGTTACTATACGTTGCAAACATCCTATGGACCACGGCCTATGACACTTGGTATGCGATGGTTGATCGCGACGACGACATCAAAATGGGGGCTAAATCCACCGCGATTTTGTTCGCTGACCTGGATCTAGTAGTACAAGGAGTGCTATACACACTCATGCTATTAACATTGTGTTTGGTCGGCCTACGCGCCACGCTCTCCCACACCTACTGGATTAGTTTAATCTCAGCCGTAGCGCTCATCGGATACCAATTCATCATCGCTCGACGTCGCGAACCCACCGCCTGTTTTCGCGCATTCATGCATAACAACTGGGTCGGCATGACGATCTTCGCTGGCATTGCCCTTGCCACAACACACTGA------------------------------------------------------------------------------------------
>xylefaTem1
ATGATACTAAACCAAGAGCATGAACACATCCAGGTTTACAATCACCATATAAACAGCCCCCAATTTCCCCATAATCCTT-CATCCGATAACTCACC-GTGAGTATGGCTTACGAACGCTTCACATCGGCGATCACACTACTACTGCATTGGCGCAACCGCCTTGATCCGTATTGGAAGCTGGCACGCGGCGACCGCCCTGTTGGCTTTTTGCTTCTGCTATGGCCCACCTGGTGGGCACTATGGTTAGCCGCCGACGGTGTACCACCATGGTGGACCCTCTGTGTCTTCACTACTGGCATCTGGCTGACACGCTCAGCCGGATGCGTCATCAACGACTACACCGACAGATGGCTTGATCCACACGTCGAACGCACCTGCACACGCCCCTTGGTCACCGGGACCGTTTCACCACGCAACGCCCTACTGATGTTCGGCACATTGATGCTAATCGCCTTCGGCCTCGTGCTCACGATGAATCGGCTTACCGTATTACTTAGCGTGGCGGGGCTATTTCTGGCTATGACCTATCCATATTTAAAGCGCTATACCCACCTACCCCAAGTTTACTTAGGCATAGCCTTTGGCTGGGGTATTCCGATGGCCTTCGCTGCCATACAGGGGAAAGTACCAACGCTGGCTTGGTTACTATACGTTGCAAACATCCTATGGACCACGGCCTATGACACTTGGTATGCGATGGTTGATCGCGACGACGACATCAAAATGGGGGCTAAATCCACCGCGATTTTGTTCGCTGACCTGGATCTAGTAGTACAAGGAGTGCTATACACACTCATGCTATTAACATTGTGTTTGGTCGGCCTACGCGCCACGCTCTCCCACACCTACTGGATTAGTTTAATCTCAGCCGTAGCGCTCATCGGATACCAATTCATCATCGCTCGACGTCGCGAACCCACCGCCTGTTTTCGCGCATTCATGCATAACAACTGGGTCGGCATGACGATCTTCGCTGGCATTGCCCTTGCCACAACACACTGA------------------------------------------------------------------------------------------
>xylefaMU34
ATGATACTAAACCAAGAGCATGAACACATCCAGGTTTACAATCACCATATAAACAGCCCCCAATTTCCCCATAATCCTT-CATCCGATAACTCACC-GTGAGTATGGCTTACGAACGCTTCACATCGGCGATCACACTACTACTGCATTGGCGCAACCGCCTTGATCCGTATTGGAAGCTGGCACGCGGCGACCGCCCTGTTGGCTTTTTGCTTCTGCTATGGCCCACCTGGTGGGCACTATGGTTAGCCGCCGACGGTGTACCACCATGGTGGACCCTCTGTGTCTTCACTACTGGCATCTGGCTGACACGCTCAGCCGGATGCGTCATCAACGACTACACCGACAGATGGCTTGATCCACACGTCGAACGCACCTGCACACGCCCCTTGGTCACCGGGACCGTTTCACCACGCAACGCCCTACTGATGTTCGGCACATTGATGCTAATCGCCTTCGGCCTCGTGCTCACGATGAATCGGCTTACCGTATTACTTAGCGTGGCGGGGCTATTTCTGGCTATGACCTATCCATATTTAAAGCGCTATACCCACCTACCCCAAGTTTACTTAGGCCTAGCCTTTGGCTGGGGTATTCCGATGGCCTTCGCTGCCATACAGGGGAAAGTACCAACGCTGGCTTGGTTACTATACGTTGCAAACATCCTATGGACCACCGCCTATGACACTTGGTATGCGATGGTTGATCGCGACGACGACATCAAAATGGGGGCTAAATCCACCGCGATTTTGTTCGCTGACCTGGATCTAGTAGTACAAGGAGTGCTATACACACTCATGCTATTAACATTGTGTTTGGTCGGCCTACGCGCCACGCTCTCCCACACCTACTGGATTAGTTTAATCTCAGCCGTAGCGCTCATCGGATACCAATTCATCATCGCTCGACGCCGCGAACCCACCGCCTGTTTTCGCGCATTCATGCATAACAACTGGGTCGGCATGACGATCTTCGCTGGCATTGCCCTTGCCACAACACACTGA------------------------------------------------------------------------------------------
>xylefaGB54
ATGATACTAAACCAAGAGCATGAACACATCCAGGTTTACAATCACCATATAAACAGCCCCCAATTTCCCCATAATCCTT-CATCCGATAACTCACC-GTGAGTATGGCTTACGAACGCTTCACATCGGCGATCACACTACTACTGCATTGGCGCAACCGCCTTGATCCGTATTGGAAGCTGGCACGCGGCGACCGCCCTGTTGGCTTTTTGCTTCTGCTATGGCCCACCTGGTGGGCACTATGGTTAGCCGCCGACGGTGTACCACCATGGTGGACCCTCTGTGTCTTCACTACTGGCATCTGGCTGACACGCTCAGCCGGATGCGTCATCAACGACTACACCGACAGATGGCTTGATCCACACGTCGAACGCACCTGCACACGCCCCTTGGTCACCGGGACCGTTTCACCACGCAACGCCCTACTGATGTTCGGCACATTGATGCTAATCGCCTTCGGCCTCGTGCTCACGATGAATCGGCTTACCGTATTACTTAGCGTGGCGGGGCTATTTCTGGCTATGACCTATCCATATTTAAAGCGCTATACCCACCTACCCCAAGTTTACTTAGGCATAGCCTTTGGCTGGGGTATTCCGATGGCCTTCGCTGCCATACAGGGGAAAGTACCAACGCTGGCTTGGTTACTATACGTTGCAAACATCCTATGGACCACGGCCTATGACACTTGGTATGCGATGGTTGATCGCGACGACGACATCAAAATGGGGGCTAAATCCACCGCGATTTTGTTCGCTGACCTGGATCTAGTAGTACAAGGAGTGCTATACACACTCATGCTATTAACATTGTGTTTGGTCGGCCTACGCGCCACGCTCTCCCACACCTACTGGATTAGTTTAATCTCAGCCGTAGCGCTCATCGGATACCAATTCATCATCGCTCGACGTCGCGAACCCACCGCCTGTTTTCGCGCATTCATGCATAACAACTGGGTCGGCATGACGATCTTCGCTGGCATTGCCCTTGCCACAACACACTGA------------------------------------------------------------------------------------------
>long-mer376_(reversed)
-----------------------------CCAGGTTTACAATCACCATCTGAACAGCTTCCAATTTCCCCTTAATCCTT-CATCCGATAACTCACCCGTGAGTATGGCTTACGAAC-----------------------------------------------------------------------------------------------------------------------------------------------------------------------------------------------------------------------------------------------------------------------------------------------------------------------------------------------------------------------------------------------------------------------------------------------------------------------------------------------------------------------------------------------------------------------------------------------------------------------------------------------------------------------------------------------------------------------------------------------------------------------------------------------------------------------------------------------------------------------------------------------------------------------------------------------------------------------------------------------------------------
>long-mer375_(reversed)
-------------------------------------------------------------------------------------------------------------------------ACATCGGCGATCACACTACTAATGCATTGGCGCAACCGCCTTGATCCGTATTGGAAGCTAGCACGCGGCGAC------------------------------------------------------------------------------------------------------------------------------------------------------------------------------------------------------------------------------------------------------------------------------------------------------------------------------------------------------------------------------------------------------------------------------------------------------------------------------------------------------------------------------------------------------------------------------------------------------------------------------------------------------------------------------------------------------------------------------------------------------------------------------------------------------------------------------------------------------------------------------------------------------------------------------------
>long-mer374_(reversed)
---------------------------------------------------------------------------------------------------------------------------------------------------------------------------------------------------------------CTTGCTTCTGCTATGGCCCACTTGGTGGGCACTATGGTTAGCGGCCGGCGGTGTACCGCCATGGTGGACCCTCTGTGTCTTCACTACTGGCATCTGGTTGACACGCTCAGCCGGATGCGTCATCAACGACTACACCGACCGATGGCTTGATCCACACGTCGAACGCACCCGCATACGCCCCTTGGTCACCGGCGCCGTTTCACCACGCAATGCCCTACTGATGTTCGCCACA------------------------------------------------------------------------------------------------------------------------------------------------------------------------------------------------------------------------------------------------------------------------------------------------------------------------------------------------------------------------------------------------------------------------------------------------------------------------------------------------------------------------------------------------------------------------------------------------------------------------------------------------------------------------------
>long-mer373_(reversed)
------------------------------------------------------------------------------------------------------------------------------------------------------------------------------------------------------------------------------------------------------------------------------------------------------------------------------------------------------------------------------------------------------------------------------------------------------------------CGCCTTCGGCCTCGTGCTCACCATGAATCAACTTAC-------------------------------------------------------------------------------------------------------------------------------------------------------------------------------------------------------------------------------------------------------------------------------------------------------------------------------------------------------------------------------------------------------------------------------------------------------------------------------------------------------------------------------------------------------------------------------------------------------------------------------
>long-mer372_(reversed)
------------------------------------------------------------------------------------------------------------------------------------------------------------------------------------------------------------------------------------------------------------------------------------------------------------------------------------------------------------------------------------------------------------------------------------------------------------------------------------------------------------------------GGGGCTGTTTCTGGCTATGACCTATCCATATTTAAAGCGCTATACCTACCTACCCCAAGTTTACTTAG-----------------------------------------------------------------------------------------------------------------------------------------------------------------------------------------------------------------------------------------------------------------------------------------------------------------------------------------------------------------------------------------------------------------------------------------------------------------------------------------------------------------------------------------
>long-mer371_(reversed)
---------------------------------------------------------------------------------------------------------------------------------------------------------------------------------------------------------------------------------------------------------------------------------------------------------------------------------------------------------------------------------------------------------------------------------------------------------------------------------------------------------------------------------------------------------------------------------------------------------------------------------TGCCATACAGGGAAAAGTACCGACACAGGCTTGGTTACTGTACGTTGC----------------------------------------------------------------------------------------------------------------------------------------------------------------------------------------------------------------------------------------------------------------------------------------------------------------------------------------------------------------------------------------------------------------------------------------------------
>long-mer370_(reversed)
-----------------------------------------------------------------------------------------------------------------------------------------------------------------------------------------------------------------------------------------------------------------------------------------------------------------------------------------------------------------------------------------------------------------------------------------------------------------------------------------------------------------------------------------------------------------------------------------------------------------------------------------------------------------------------------------------CCACCGCCTATGACACTTGGTGTGCGATGGTCGATCGCGACGACGACATCAAA---------------------------------------------------------------------------------------------------------------------------------------------------------------------------------------------------------------------------------------------------------------------------------------------------------------------------------------------------------------------------------
>long-mer369_(reversed)
----------------------------------------------------------------------------------------------------------------------------------------------------------------------------------------------------------------------------------------------------------------------------------------------------------------------------------------------------------------------------------------------------------------------------------------------------------------------------------------------------------------------------------------------------------------------------------------------------------------------------------------------------------------------------------------------------------------------------------------------------------------------------TTGTTCGCTGACCTGGATCTAACCGTACAAGGAGTGCTGTACACCCTCATGCTCTTCACATTGTGTTTGGTCGGCCTACGCGCCACACTTTCCCACACCTACTGGATTAGTTTAATCGCAGCCGTAGCGCTCATCGGAT--------------------------------------------------------------------------------------------------------------------------------------------------------------------------------------------------------------
>long-mer368_(reversed)
-------------------------------------------------------------------------------------------------------------------------------------------------------------------------------------------------------------------------------------------------------------------------------------------------------------------------------------------------------------------------------------------------------------------------------------------------------------------------------------------------------------------------------------------------------------------------------------------------------------------------------------------------------------------------------------------------------------------------------------------------------------------------------------------------------------------------------------------------------------------------------------------------------------------------------------------------------------------------------------------------------------------------CTTGCCACAACACACTGACCCCTCACTGACACGAATTGAATAAACAACGTGAGCAAGCAACTCTATCAACATCATTCCAATCACCCACCCAACCTAAAACCAATGGGG
