# Supplementary material for: Identification of genetic relationships and subspecies signatures in Xylella fastidiosa
Source: BMC Genomics. 2019 Mar 25;20:239. doi: 10.1186/s12864-019-5565-9 (PMC6434890; doi:10.1186/s12864-019-5565-9)
Supplement: Supplementary file 8 — Analysis of (non-)synonymous SNPs in homologs to CDS harboring specific k-mers for selected enriched GOs. (ZIP 549 kb) [file 12864_2019_5565_MOESM8_ESM.zip › Additional-File8/Additional-File8B_Pauca/GO-0005886 0016021/NC_002488.53/Xfm assembled to xylefa9a5c.fasta]

>xylefa9a5c
ATGATACTAAACCAAGAGCATGAACACATCCAGGTTTACAATCACCATCTGAACAGCTTCCAATTTCCCCTTAATCCTT-CATCCGATAACTCACCCGTGAGTATGGCTTACGAACGCTTCACATCGGCGATCACACTACTAATGCATTGGCGCAACCGCCTTGATCCGTATTGGAAGCTAGCACGCGGCGACCGCCCTGTTGGCTTCTTGCTTCTGCTATGGCCCACTTGGTGGGCACTATGGTTAGCGGCCGGCGGTGTACCGCCATGGTGGACCCTCTGTGTCTTCACTACTGGCATCTGGTTGACACGCTCAGCCGGATGCGTCATCAACGACTACACCGACCGATGGCTTGATCCACACGTCGAACGCACCCGCATACGCCCCTTGGTCACCGGCGCCGTTTCACCACGCAATGCCCTACTGATGTTCGCCACATTGATGCTAATCGCCTTCGGCCTCGTGCTCACCATGAATCAACTTACCGTATTACTTAGCGTCGTGGGGCTGTTTCTGGCTATGACCTATCCATATTTAAAGCGCTATACCTACCTACCCCAAGTTTACTTAGGCCTAGCCTTTGGCTGGGGTATTCCGATGGCCTTCGCTGCCATACAGGGAAAAGTACCGACACAGGCTTGGTTACTGTACGTTGCAAACATCCTATGGACCACCGCCTATGACACTTGGTGTGCGATGGTCGATCGCGACGACGACATCAAAATGGGGGCTAAATCCACCGCGATTTTGTTCGCTGACCTGGATCTAACCGTACAAGGAGTGCTGTACACCCTCATGCTCTTCACATTGTGTTTGGTCGGCCTACGCGCCACACTTTCCCACACCTACTGGATTAGTTTAATCGCAGCCGTAGCGCTCATCGGATACCAATTCATCATCGCTCGACGTCGCGAACCCACCGCCTGTTTTCGCGCATTCATGCATAACAACTGGGTCGGCATGACCATCTTCGCTGGCATTGCCCTTGCCACAACACACTGA------------------------------------------------------------------------------------------
>xylefa4311
ATGATACTAAACCAAGAGCATGAACACATCCAGGTTTACAATCACCATCTAAACAGCTCCCAATTTCCCCTTAATCCTT-CATCCGATAACTCACC-GTGAGTATGGCTTACGAACGCTTCACATCGGCGATCACACTACTACTGCATTGGCGCAACCGCCTTGATCCGTATTGGAAGCTGGCACGCGGCGACCGCCCTGTTGGCTTCTTGCTTCTGCTATGGCCCACCTGGTGGGCACTATGGTTAGCCGCCGACGGTGTACCACCATGGTGGACCCTCTGTGTCTTCACTACTGGCATCTGGCTGACACGCTCAGCCGGATGCGTCATCAACGACTACACCGACAGATGGCTTGATCCACACGTCGAACGCACCTGCACACGCCCCTTGGTCACCGGCACCGTTTCACCACGCAACGCCCTACTGATGTTCGCCACATTGATGCTAATCGCCTTCGGCCTCGTGCTCACGATGAATCAGCTTACCGTATTACTTAGCGTGGCGGGGCTATTTCTGGCTATGACCTATCCATATTTAAAACGCTATACCCACCTACCCCAAGTTTACTTAGGTCTAGCCTTTGGCTGGGGTATTCCGATGGCCTTCGCTGCCATACAGGGAAAAGTACCAACGCTGGCTTGGTTACTGTACGTTGCAAACATCCTATGGACCACCGCCTATGACACTTGGTATGCGATGGTTGATCGCGACGACGACATCAAAATGGGGGCTAAATCCATCGCGATTTTGTTCGCTGAGCTAGATCTAGTCGTACAAGGAGTGCTGTACACACTCATGCTCTTAACATTGTGTTTAGTCGGCCTACGCGCCACACTCTCCCACACCTACTGGATTAGTTTAATCTCAGCCGTAGCGCTCATCGGATACCAATTCATCATCGCTCGACGTCGCGAACCCACCGCCTGTTTTCGCGCATTCATGCATAACAACTGGGTCGGCATGACCATCTTCGCTGGCATTGCCCTTGCCACAACACACTGA------------------------------------------------------------------------------------------
>xylefa8417
ATGATACTAAACCAAGAGCATGAACACATCCAGGTTTACAATCACCATCTAAACAGCTCCCAATTTCCCCTTAATCCTT-CATCCGATAACTCACC-GTGAGTATGGCTTACGAACGCTTCACATCGGCGATCACACTACTACTGCATTGGCGCAACCGCCTTGATCCGTATTGGAAGCTGGCACGCGGCGACCGCCCTGTTGGCTTCTTGCTTCTGCTATGGCCCACCTGGTGGGCACTATGGTTAGCCGCCGACGGTGTACCACCATGGTGGACCCTCTGTGTCTTCACTACTGGCATCTGGCTGACACGCTCAGCCGGATGCGTCATCAACGACTACACCGACAGATGGCTTGATCCACACGTCGAACGCACCTGCACACGCCCCTTGGTCACCGGCACCGTTTCACCACGCAACGCCCTACTGATGTTCGCCACATTGATGCTAATCGCCTTCGGCCTCGTGCTCACGATGAATCAGCTTACCGTATTACTTAGCGTGGCGGGGCTATTTCTGGCTATGACCTATCCATATTTAAAACGCTATACCCACCTACCCCAAGTTTACTTAGGTCTAGCCTTTGGCTGGGGTATTCCGATGGCCTTCGCTGCCATACAGGGAAAAGTACCAACGCTGGCTTGGTTACTGTACATTGCAAACATCCTATGGACCACCGCCTATGACACTTGGTATGCGATGGTTGATCGCGACGACGACATCAAAATGGGGGCTAAATCCATCGCGATTTTGTTCGCTGAGCTAGATCTAGTCGTACAAGGAGTGCTGTACACACTCATGCTCTTAACATTGTGTTTAGTCGGCCTACGCGCCACACTCTCCCACACCTACTGGATTAGTTTAATCTCAGCCGTAGCGCTCATCGGATACCAATTCATCATCGCTCGACGTCGCGAACCCACCGCCTGTTTTCGCGCATTCATGCATAACAACTGGGTCGGCATGACCATCTTCGCTGGCATTGCCCTTGCCACAACACACTGA------------------------------------------------------------------------------------------
>xylefa3571
ATGATACTAAACCAAGAGCATGAACACATCCAGGTTTACAATCACCATCTAAACAGCTCCCAATTTCCCCTTAATCCTT-CATCCGATAACTCACC-GTGAGTATGGCTTACGAACGCTTCACATCGGCGATCACACTACTACTGCATTGGCGCAACCGCCTTGATCCGTATTGGAAGCTGGCACGCGGCGACCGCCCTGTTGGCTTCTTGCTTCTGCTATGGCCCACCTGGTGGGCACTATGGTTAGCCGCCGACGGTGTACCACCATGGTGGACCCTCTGTGTCTTCACTACTGGCATCTGGCTGACACGCTCAGCCGGATGCGTCATCAACGACTACACCGACAGATGGCTTGATCCACACGTCGAACGCACCTGCACACGCCCCTTGGTCACCGGCACCGTTTCACCACGCAACGCCCTACTGATGTTCGCCACATTGATGCTAATCGCCTTCGGCCTCGTGCTCACGATGAATCAGCTTACCGTATTACTTAGCGTGGCGGGGCTATTTCTGGCTATGACCTATCCATATTTAAAACGCTATACCCACCTACCCCAAGTTTACTTAGGTCTAGCCTTTGGCTGGGGTATTCCGATGGCCTTCGCTGCCATACAGGGAAAAGTACCAACGCTGGCTTGGTTACTGTACGTTGCAAACATCCTATGGACCACCGCCTATGACACTTGGTATGCGATGGTTGATCGCGACGACGACATCAAAATGGGGGCTAAATCCATCGCGATTTTGTTCGCTGAGCTAGATCTAGTCGTACAAGGAGTGCTGTACACACTCATGCTCTTAACATTGTGTTTAGTCGGCCTACGCGCCACACTCTCCCACACCTACTGGATTAGTTTAATCTCAGCCGTAGCGCTCATCGGATACCAATTCATCATCGCTCGACGTCGCGAACCCACCGCCTGTTTTCGCGCATTCATGCATAACAACTGGGTCGGCATGACCATCTTCGCTGGCATTGCCCTTGCCACAACACACTGA------------------------------------------------------------------------------------------
>xylefa8418
ATGATACTAAACCAAGAGCATGAACACATCCAGGTTTACAATCACCATCTAAACAGCTCCCAATTTCCCCTTAATCCTT-CATCCGATAACTCACC-GTGAGTATGGCTTACGAACGCTTCACATCGGCGATCACACTACTACTGCATTGGCGCAACCGCCTTGATCCGTATTGGAAGCTGGCACGCGGCGACCGCCCTGTTGGCTTCTTGCTTCTGCTATGGCCCACCTGGTGGGCACTATGGTTAGCCGCCGACGGTGTACCACCATGGTGGACCCTCTGTGTCTTCACTACTGGCATCTGGCTGACACGCTCAGCCGGATGCGTCATCAACGACTACACCGACAGATGGCTTGATCCACACGTCGAACGCACCTGCACACGCCCCTTGGTCACCGGCACCGTTTCACCACGCAACGCCCTACTGATGTTCGCCACATTGATGCTAATCGCCTTCGGCCTCGTGCTCACGATGAATCAGCTTACCGTATTACTTAGCGTGGCGGGGCTATTTCTGGCTATGACCTATCCATATTTAAAACGCTATACCCACCTACCCCAAGTTTACTTAGGTCTAGCCTTTGGCTGGGGTATTCCGATGGCCTTCGCTGCCATACAGGGAAAAGTACCAACGCTGGCTTGGTTACTGTACATTGCAAACATCCTATGGACCACCGCCTATGACACTTGGTATGCGATGGTTGATCGCGACGACGACATCAAAATGGGGGCTAAATCCATCGCGATTTTGTTCGCTGAGCTAGATCTAGTCGTACAAGGAGTGCTGTACACACTCATGCTCTTAACATTGTGTTTAGTCGGCCTACGCGCCACACTCTCCCACACCTACTGGATTAGTTTAATCTCAGCCGTAGCGCTCATCGGATACCAATTCATCATCGCTCGACGTCGCGAACCCACCGCCTGTTTTCGCGCATTCATGCATAACAACTGGGTCGGCATGACCATCTTCGCTGGCATTGCCCTTGCCACAACACACTGA------------------------------------------------------------------------------------------
>xylefaBB01
ATGATACTAAACCAAGAGCATGAACACATCCAGGTTTACAATCACCATCTAAACAGCTCCCAATTTCCCCTTAATCCTT-CATCCGATAACTCACC-GTGAGTATGGCTTACGAACGCTTCACATCGGCGATCACACTACTACTGCATTGGCGCAACCGCCTTGATCCGTATTGGAAGCTGGCACGCGGCGACCGCCCTGTTGGCTTCTTGCTTCTGCTATGGCCCACCTGGTGGGCACTATGGTTAGCCGCCGACGGTGTACCACCATGGTGGACCCTCTGTGTCTTCACTACTGGCATCTGGCTGACACGCTCAGCCGGATGCGTCATCAACGACTACACCGACAGATGGCTTGATCCACACGTCGAACGCACCTGCACACGCCCCTTGGTCACCGGCACCGTTTCACCACGCAACGCCCTACTGATGTTCGCCACATTGATGCTAATCGCCTTCGGCCTCGTGCTCACGATGAATCAGCTTACCGTATTACTTAGCGTGGCGGGGCTATTTCTGGCTATGACCTATCCATATTTAAAACGCTATACCCACCTACCCCAAGTTTACTTAGGTCTAGCCTTTGGCTGGGGTATTCCGATGGCCTTCGCTGCCATACAGGGAAAAGTACCAACGCTGGCTTGGTTACTGTACGTTGCAAACATCCTATGGACCACCGCCTATGACACTTGGTATGCGATGGTTGATCGCGACGACGACATCAAAATGGGGGCTAAATCCATCGCGATTTTGTTCGCTGAGCTAGATCTAGTCGTACAAGGAGTGCTGTACACACTCATGCTCTTAACATTGTGTTTAGTCGGCCTACGCGCCACACTCTCCCACACCTACTGGATTAGTTTAATCTCAGCCGTAGCGCTCATCGGATACCAATTCATCATCGCTCGACGTCGCGAACCCACCGCCTGTTTTCGCGCATTCATGCATAACAACTGGGTCGGCATGACCATCTTCGCTGGCATTGCCCTTGCCACAACACACTGA------------------------------------------------------------------------------------------
>xylefa8416
ATGATACTAAACCAAGAGCATGAACACATCCAGGTTTACAATCACCATCTAAACAGCTCCCAATTTCCCCTTAATCCTT-CATCCGATAACTCACC-GTGAGTATGGCTTACGAACGCTTCACATCGGCGATCACACTACTACTGCATTGGCGCAACCGCCTTGATCCGTATTGGAAGCTGGCACGCGGCGACCGCCCTGTTGGCTTCTTGCTTCTGCTATGGCCCACCTGGTGGGCACTATGGTTAGCCGCCGACGGTGTACCACCATGGTGGACCCTCTGTGTCTTCACTACTGGCATCTGGCTGACACGCTCAGCCGGATGCGTCATCAACGACTACACCGACAGATGGCTTGATCCACACGTCGAACGCACCTGCACACGCCCCTTGGTCACCGGCACCGTTTCACCACGCAACGCCCTACTGATGTTCGCCACATTGATGCTAATCGCCTTCGGCCTCGTGCTCACGATGAATCAGCTTACCGTATTACTTAGCGTGGCGGGGCTATTTCTGGCTATGACCTATCCATATTTAAAACGCTATACCCACCTACCCCAAGTTTACTTAGGTCTAGCCTTTGGCTGGGGTATTCCGATGGCCTTCGCTGCCATACAGGGAAAAGTACCAACGCTGGCTTGGTTACTGTACATTGCAAACATCCTATGGACCACCGCCTATGACACTTGGTATGCGATGGTTGATCGCGACGACGACATCAAAATGGGGGCTAAATCCATCGCGATTTTGTTCGCTGAGCTAGATCTAGTCGTACAAGGAGTGCTGTACACACTCATGCTCTTAACATTGTGTTTAGTCGGCCTACGCGCCACACTCTCCCACACCTACTGGATTAGTTTAATCTCAGCCGTAGCGCTCATCGGATACCAATTCATCATCGCTCGACGTCGCGAACCCACCGCCTGTTTTCGCGCATTCATGCATAACAACTGGGTCGGCATGACCATCTTCGCTGGCATTGCCCTTGCCACAACACACTGA------------------------------------------------------------------------------------------
>xylefadixn
ATGATACTAAACCAAGAGCATGAACACATCCAGGTTTACAATCACCATCTAAACAGCTCCCAATTTCCCCTTAATCCTT-CATCCGATAACTCACC-GTGAGTATGGCTTACGAACGCTTCACATCGGCGATCACACTACTACTGCATTGGCGCAACCGCCTTGATCCGTATTGGAAGCTGGCACGCGGCGACCGCCCTGTTGGCTTCTTGCTTCTGCTATGGCCCACCTGGTGGGCACTATGGTTAGCCGCCGACGGTGTACCACCATGGTGGACCCTCTGTGTCTTCACTACTGGCATCTGGCTGACACGCTCAGCCGGATGCGTCATCAACGACTACACCGACAGATGGCTTGATCCACACGTCGAACGCACCTGCACACGCCCCTTGGTCACCGGCACCGTTTCACCACGCAACGCCCTACTGATGTTCGCCACATTGATGCTAATCGCCTTCGGCCTCGTGCTCACGATGAATCAGCTTACCGTATTACTTAGCGTGGCGGGGCTATTTCTGGCTATGACCTATCCATATTTAAAACGCTATACCCACCTACCCCAAGTTTACTTAGGTCTAGCCTTTGGCTGGGGTATTCCGATGGCCTTCGCTGCCATACAGGGAAAAGTACCAACGCTGGCTTGGTTACTGTACATTGCAAACATCCTATGGACCACCGCCTATGACACTTGGTATGCGATGGTTGATCGCGACGACGACATCAAAATGGGGGCTAAATCCATCGCGATTTTGTTCGCTGAGCTAGATCTAGTCGTACAAGGAGTGCTGTACACACTCATGCTCTTAACATTGTGTTTAGTCGGCCTACGCGCCACACTCTCCCACACCTACTGGATTAGTTTAATCTCAGCCGTAGCGCTCATCGGATACCAATTCATCATCGCTCGACGTCGCGAACCCACCGCCTGTTTTCGCGCATTCATGCATAACAACTGGGTCGGCATGACCATCTTCGCTGGCATTGCCCTTGCCACAACACACTGA------------------------------------------------------------------------------------------
>xylefagrif
ATGATACTAAACCAAGAGCATGAACACATCCAGGTTTACAATCACCATCTAAACAGCTCCCAATTTCCCCTTAATCCTT-CATCCGATAACTCACC-GTGAGTATGGCTTACGAACGCTTCACATCGGCGATCACACTACTACTGCATTGGCGCAACCGCCTTGATCCGTATTGGAAGCTGGCACGCGGCGACCGCCCTGTTGGCTTCTTGCTTCTGCTATGGCCCACCTGGTGGGCACTATGGTTAGCCGCCGACGGTGTACCACCATGGTGGACCCTCTGTGTCTTCACTACTGGCATCTGGCTGACACGCTCAGCCGGATGCGTCATCAACGACTACACCGACAGATGGCTTGATCCACACGTCGAACGCACCTGCACACGCCCCTTGGTCACCGGCACCGTTTCACCACGCAACGCCCTACTGATGTTCGCCACATTGATGCTAATCGCCTTCGGCCTCGTGCTCACGATGAATCAGCTTACCGTATTACTTAGCGTGGCGGGGCTATTTCTGGCTATGACCTATCCATATTTAAAACGCTATACCCACCTACCCCAAGTTTACTTAGGTCTAGCCTTTGGCTGGGGTATTCCGATGGCCTTCGCTGCCATACAGGGAAAAGTACCAACGCTGGCTTGGTTACTGTACATTGCAAACATCCTATGGACCACCGCCTATGACACTTGGTATGCGATGGTTGATCGCGACGACGACATCAAAATGGGGGCTAAATCCATCGCGATTTTGTTCGCTGAGCTAGATCTAGTCGTACAAGGAGTGCTGTACACACTCATGCTCTTAACATTGTGTTTAGTCGGCCTACGCGCCACACTCTCCCACACCTACTGGATTAGTTTAATCTCAGCCGTAGCGCTCATCGGATACCAATTCATCATCGCTCGACGTCGCGAACCCACCGCCTGTTTTCGCGCATTCATGCATAACAACTGGGTCGGCATGACCATCTTCGCTGGCATTGCCCTTGCCACAACACACTGA------------------------------------------------------------------------------------------
>xylefaM12s
ATGATACTAAACCAAGAGCATGAACACATCCAGGTTTACAATCACCATCTAAACAGCTCCCAATTTCCCCTTAATCCTT-CATCCGATAACTCACC-GTGAGTATGGCTTACGAACGCTTCACATCGGCGATCACACTACTACTGCATTGGCGCAACCGCCTTGATCCGTATTGGAAGCTGGCACGCGGCGACCGCCCTGTTGGCTTCTTGCTTCTGCTATGGCCCACCTGGTGGGCACTATGGTTAGCCGCCGACGGTGTACCACCATGGTGGACCCTCTGTGTCTTCACTACTGGCATCTGGCTGACACGCTCAGCCGGATGCGTCATCAACGACTACACCGACAGATGGCTTGATCCACACGTCGAACGCACCTGCACACGCCCCTTGGTCACCGGCACCGTTTCACCACGCAACGCCCTACTGATGTTCGCCACATTGATGCTAATCGCCTTCGGCCTCGTGCTCACGATGAATCAGCTTACCGTATTACTTAGCGTGGCGGGGCTATTTCTGGCTATGACCTATCCATATTTAAAACGCTATACCCACCTACCCCAAGTTTACTTAGGTCTAGCCTTTGGCTGGGGTATTCCGATGGCCTTCGCTGCCATACAGGGAAAAGTACCAACGCTGGCTTGGTTACTGTACATTGCAAACATCCTATGGACCACCGCCTATGACACTTGGTATGCGATGGTTGATCGCGACGACGACATCAAAATGGGGGCTAAATCCATCGCGATTTTGTTCGCTGAGCTAGATCTAGTCGTACAAGGAGTGCTGTACACACTCATGCTCTTAACATTGTGTTTAGTCGGCCTACGCGCCACACTCTCCCACACCTACTGGATTAGTTTAATCTCAGCCGTAGCGCTCATCGGATACCAATTCATCATCGCTCGACGTCGCGAACCCACCGCCTGTTTTCGCGCATTCATGCATAACAACTGGGTCGGCATGACCATCTTCGCTGGCATTGCCCTTGCCACAACACACTGA------------------------------------------------------------------------------------------
>xylefaSyVa
ATGATACTAAACCAAGAGCATGAACACATCCAGGTTTACAATCACCATCTAAACAGCTCCCAATTTCCCCTTAATCCTT-CATCCGATAACTCACC-GTGAGTATGGCTTACGAACGCTTCACATCGGCGATCACACTACTACTGCATTGGCGCAACCGCCTTGATCCGTATTGGAAGCTGGCACGCGGCGACCGCCCTGTTGGCTTCTTGCTTCTGCTATGGCCCACCTGGTGGGCACTATGGTTAGCCGCCGACGGTGTACCACCATGGTGGACCCTCTGTGTCTTCACTACTGGCATCTGGCTGACACGCTCAGCCGGATGCGTCATCAACGACTACACCGACAGATGGCTTGATCCACACGTCGAACGCACCTGCACACGCCCCTTGGTCACCGGCACCGTTTCACCACGCAACGCCCTACTGATGTTCGCCACATTGATGCTAATCGCCTTCGGCCTCGTGCTCACGATGAATCAGCTTACCGTATTACTTAGCGTGGCGGGGCTATTTCTGGCTATGACCTATCCATATTTAAAACGCTATACCCACCTACCCCAAGTTTACTTAGGTCTAGCCTTTGGCTGGGGTATTCCGATGGCCTTCGCTGCCATACAGGGAAAAGTACCAACGCTGGCTTGGTTACTGTACGTTGCAAACATCCTATGGACCACCGCCTATGACACTTGGTATGCGATGGTTGATCGCGACGACGACATCAAAATGGGGGCTAAATCCATCGCGATTTTGTTCGCTGAGCTAGATCTAGTCGTACAAGGAGTGCTGTACACACTCATGCTCTTAACATTGTGTTTAGTCGGCCTACGCGCCACACTCTCCCACACCTACTGGATTAGTTTAATCTCAGCCGTAGCGCTCATCGGATACCAATTCATCATCGCTCGACGTCGCGAACCCACCGCCTGTTTTCGCGCATTCATGCATAACAACTGGGTCGGCATGACCATCTTCGCTGGCATTGCCCTTGCCACAACACACTGA------------------------------------------------------------------------------------------
>long-mer376_(reversed)
-----------------------------CCAGGTTTACAATCACCATCTGAACAGCTTCCAATTTCCCCTTAATCCTT-CATCCGATAACTCACCCGTGAGTATGGCTTACGAAC-----------------------------------------------------------------------------------------------------------------------------------------------------------------------------------------------------------------------------------------------------------------------------------------------------------------------------------------------------------------------------------------------------------------------------------------------------------------------------------------------------------------------------------------------------------------------------------------------------------------------------------------------------------------------------------------------------------------------------------------------------------------------------------------------------------------------------------------------------------------------------------------------------------------------------------------------------------------------------------------------------------------
>long-mer375_(reversed)
-------------------------------------------------------------------------------------------------------------------------ACATCGGCGATCACACTACTAATGCATTGGCGCAACCGCCTTGATCCGTATTGGAAGCTAGCACGCGGCGAC------------------------------------------------------------------------------------------------------------------------------------------------------------------------------------------------------------------------------------------------------------------------------------------------------------------------------------------------------------------------------------------------------------------------------------------------------------------------------------------------------------------------------------------------------------------------------------------------------------------------------------------------------------------------------------------------------------------------------------------------------------------------------------------------------------------------------------------------------------------------------------------------------------------------------------
>long-mer374_(reversed)
---------------------------------------------------------------------------------------------------------------------------------------------------------------------------------------------------------------CTTGCTTCTGCTATGGCCCACTTGGTGGGCACTATGGTTAGCGGCCGGCGGTGTACCGCCATGGTGGACCCTCTGTGTCTTCACTACTGGCATCTGGTTGACACGCTCAGCCGGATGCGTCATCAACGACTACACCGACCGATGGCTTGATCCACACGTCGAACGCACCCGCATACGCCCCTTGGTCACCGGCGCCGTTTCACCACGCAATGCCCTACTGATGTTCGCCACA------------------------------------------------------------------------------------------------------------------------------------------------------------------------------------------------------------------------------------------------------------------------------------------------------------------------------------------------------------------------------------------------------------------------------------------------------------------------------------------------------------------------------------------------------------------------------------------------------------------------------------------------------------------------------
>long-mer373_(reversed)
------------------------------------------------------------------------------------------------------------------------------------------------------------------------------------------------------------------------------------------------------------------------------------------------------------------------------------------------------------------------------------------------------------------------------------------------------------------CGCCTTCGGCCTCGTGCTCACCATGAATCAACTTAC-------------------------------------------------------------------------------------------------------------------------------------------------------------------------------------------------------------------------------------------------------------------------------------------------------------------------------------------------------------------------------------------------------------------------------------------------------------------------------------------------------------------------------------------------------------------------------------------------------------------------------
>long-mer372_(reversed)
------------------------------------------------------------------------------------------------------------------------------------------------------------------------------------------------------------------------------------------------------------------------------------------------------------------------------------------------------------------------------------------------------------------------------------------------------------------------------------------------------------------------GGGGCTGTTTCTGGCTATGACCTATCCATATTTAAAGCGCTATACCTACCTACCCCAAGTTTACTTAG-----------------------------------------------------------------------------------------------------------------------------------------------------------------------------------------------------------------------------------------------------------------------------------------------------------------------------------------------------------------------------------------------------------------------------------------------------------------------------------------------------------------------------------------
>long-mer371_(reversed)
---------------------------------------------------------------------------------------------------------------------------------------------------------------------------------------------------------------------------------------------------------------------------------------------------------------------------------------------------------------------------------------------------------------------------------------------------------------------------------------------------------------------------------------------------------------------------------------------------------------------------------TGCCATACAGGGAAAAGTACCGACACAGGCTTGGTTACTGTACGTTGC----------------------------------------------------------------------------------------------------------------------------------------------------------------------------------------------------------------------------------------------------------------------------------------------------------------------------------------------------------------------------------------------------------------------------------------------------
>long-mer370_(reversed)
-----------------------------------------------------------------------------------------------------------------------------------------------------------------------------------------------------------------------------------------------------------------------------------------------------------------------------------------------------------------------------------------------------------------------------------------------------------------------------------------------------------------------------------------------------------------------------------------------------------------------------------------------------------------------------------------------CCACCGCCTATGACACTTGGTGTGCGATGGTCGATCGCGACGACGACATCAAA---------------------------------------------------------------------------------------------------------------------------------------------------------------------------------------------------------------------------------------------------------------------------------------------------------------------------------------------------------------------------------
>long-mer369_(reversed)
----------------------------------------------------------------------------------------------------------------------------------------------------------------------------------------------------------------------------------------------------------------------------------------------------------------------------------------------------------------------------------------------------------------------------------------------------------------------------------------------------------------------------------------------------------------------------------------------------------------------------------------------------------------------------------------------------------------------------------------------------------------------------TTGTTCGCTGACCTGGATCTAACCGTACAAGGAGTGCTGTACACCCTCATGCTCTTCACATTGTGTTTGGTCGGCCTACGCGCCACACTTTCCCACACCTACTGGATTAGTTTAATCGCAGCCGTAGCGCTCATCGGAT--------------------------------------------------------------------------------------------------------------------------------------------------------------------------------------------------------------
>long-mer368_(reversed)
-------------------------------------------------------------------------------------------------------------------------------------------------------------------------------------------------------------------------------------------------------------------------------------------------------------------------------------------------------------------------------------------------------------------------------------------------------------------------------------------------------------------------------------------------------------------------------------------------------------------------------------------------------------------------------------------------------------------------------------------------------------------------------------------------------------------------------------------------------------------------------------------------------------------------------------------------------------------------------------------------------------------------CTTGCCACAACACACTGACCCCTCACTGACACGAATTGAATAAACAACGTGAGCAAGCAACTCTATCAACATCATTCCAATCACCCACCCAACCTAAAACCAATGGGG
